# Supplementary material for: Collective self-caging of active filaments in virtual confinement
Source: Nat Commun. 2024 Oct 23;15:9122. doi: 10.1038/s41467-024-52936-9 (PMC11499643; doi:10.1038/s41467-024-52936-9)
Supplement: Supplementary file 8 — Source Data [file 41467_2024_52936_MOESM8_ESM.zip]

Archive with 11 entries (11 files):
- Fig-2_panel-b_density.csv
- Fig-2_panel-b_nematic.csv
- Fig-2_panel-c_density.csv
- Fig-2_panel-c_nematic.csv
- Fig-2_panel-d.csv
- Fig-3_panel-c.csv
- Fig-3_panel-d.csv
- Fig-3_panel-e.csv
- Fig-S1.csv
- Fig-S2.csv
- Fig-S3.csv
