# Supplementary material for: Collective self-caging of active filaments in virtual confinement
Source: Nat Commun. 2024 Oct 23;15:9122. doi: 10.1038/s41467-024-52936-9 (PMC11499643; doi:10.1038/s41467-024-52936-9)
Supplement: Supplementary file 8 — Source Data [file 41467_2024_52936_MOESM8_ESM.zip › Fig-2_panel-b_density.csv]

Radius r / mm	Density (R=0.98mm) / µm⁻²	Density (R=1.45mm) / µm⁻²	Density (R=1.94mm) / µm⁻²
0.0	0.6768931661320133	0.2490974093446756	0.10144238389602138
0.0011255493164062502	0.6717604743851481	0.24585688874799697	0.12426692027262629
0.0022510986328125003	0.6702569586209145	0.24656134974727495	0.16521958636398362
0.0033766479492187505	0.6749489647127453	0.24592733484792473	0.19274052940244046
0.004502197265625001	0.6799261203460689	0.2469840263468416	0.18706961835825367
0.005627746582031251	0.6870696718465749	0.24615880060482997	0.17180797399532546
0.006753295898437501	0.6947176047438519	0.24935101530441517	0.14802134516827833
0.007878845214843751	0.700254690385924	0.25039361758334655	0.1344675155421713
0.009004394531250001	0.7058488059362952	0.2540286363396207	0.1241964741726987
0.010129943847656251	0.7105621601221419	0.2555287238792594	0.11750409467955826
0.011255493164062502	0.7140218583788137	0.2569873725365879	0.11112369077181257
0.012381042480468752	0.7166758476178132	0.2590851008455491	0.10648319371307695
0.013506591796875002	0.7164908308030131	0.2570868258541332	0.09811069775825988
0.014632141113281252	0.7162720821513476	0.2584987615895841	0.10023839600634649
0.015757690429687502	0.7124260982528695	0.2583962945351438	0.10081477318757405
0.01688323974609375	0.7074819351284788	0.257966908783203	0.09882581447013186
0.018008789062500002	0.7021788943048779	0.25842648572082694	0.09960072156933768
0.019134338378906254	0.6975239206210327	0.2574905589646435	0.09655141181532041
0.020259887695312503	0.6933466650002077	0.2576415148930602	0.10014416291163805
0.02138543701171875	0.6888855368174764	0.2568999222056431	0.09827473857513042
0.022510986328125003	0.6867585996194916	0.2565244410227767	0.10154302118163296
0.023636535644531255	0.6812913817871532	0.2571674014586256	0.10907404472153241
0.024762084960937503	0.6782796594870083	0.2566009253598412	0.10626492262250668
0.025887634277343752	0.6690040288173854	0.2577701069802303	0.1118214426187162
0.027013183593750004	0.6639577460224877	0.2588267984791474	0.1094967213210992
0.028138732910156256	0.6576585334240623	0.2602211839808919	0.11311630902691303
0.029264282226562504	0.6541697192999919	0.2625337142577321	0.11419828257562997
0.030389831542968752	0.6550403421794491	0.26538454764798075	0.11048061851675717
0.031515380859375004	0.6503100155958762	0.268908077793933	0.11062487987791317
0.032640930175781256	0.6533746589169891	0.27289836143190715	0.10880809704196025
0.0337664794921875	0.6514972295129768	0.27654884556453785	0.11007062221517792
0.03489202880859375	0.6522990181782827	0.28001150619632137	0.10995462097062958
0.036017578125000005	0.6539995739303269	0.2822220648426372	0.11129884247315235
0.03714312744140626	0.6544959657820553	0.285263353261451	0.11718437776450127
0.03826867675781251	0.6569956533211122	0.2858853690998245	0.12463424636510735
0.039394226074218754	0.661689511033343	0.2887283724183392	0.13090394925868096
0.040519775390625005	0.6661529881864183	0.2882753280764473	0.13831164798454632
0.04164532470703126	0.6709605743726476	0.2875005975338832	0.14802738340541474
0.0427708740234375	0.6731552821130325	0.2868247045382629	0.1592309103851753
0.043896423339843754	0.6773096865716638	0.28602071772038834	0.1671268050693733
0.045021972656250006	0.6790706717215902	0.28587881242818586	0.17325044175575174
0.04614752197265626	0.6834256829007483	0.283334213909582	0.17255204063603716
0.04727307128906251	0.683915857319181	0.28172035780214555	0.16886570571782186
0.048398620605468755	0.6848773532938023	0.28037139388073484	0.16349620931067754
0.04952416992187501	0.6870595720989428	0.2783261366238064	0.15607440175517506
0.05064971923828126	0.6841817612304631	0.27868868498656674	0.1541204119531375
0.051775268554687504	0.6887048941748627	0.276675526029451	0.1462787741051369
0.052900817871093755	0.6845594593073533	0.27824726395690186	0.14537108873520513
0.05402636718750001	0.6830204703944169	0.27820277168326313	0.14298333671660005
0.05515191650390626	0.6825283591687792	0.27763711136670377	0.14109450660409606
0.05627746582031251	0.6720853282931748	0.2805145864669028	0.1380065849268973
0.057403015136718756	0.6778030523962282	0.2804424015075463	0.1404765678660113
0.05852856445312501	0.6643670833135518	0.28229882006878326	0.13611824787443233
0.05965411376953126	0.6667577242014923	0.28120299645607055	0.1376177937931184
0.060779663085937505	0.6532035347433424	0.2844043237132472	0.14020786631342977
0.06190521240234376	0.6503530493031804	0.2856365205390407	0.14433125037024236
0.06303076171875001	0.649899416167749	0.2851591822865352	0.14996234241570025
0.06415631103515626	0.6409907981360483	0.28678457395285417	0.1482965346139535
0.06528186035156251	0.643752864225306	0.2852630952171293	0.15387776427560862
0.06640740966796876	0.6463731716075181	0.28707792093431644	0.15228721593778333
0.067532958984375	0.6479961934582733	0.28654507299050197	0.1533203749586358
0.06865850830078125	0.6534376439660028	0.28500348019047955	0.14944068093812696
0.0697840576171875	0.660521434820647	0.284235923988658	0.1445694862718163
0.07090960693359376	0.6626898133459808	0.2817658205199807	0.14096961315220963
0.07203515625000001	0.6672329595164237	0.28255546429583533	0.1390759713156289
0.07316070556640626	0.6661456206863031	0.2797696412532359	0.13577499515683064
0.07428625488281251	0.6628831773386823	0.28022661048257896	0.13464775122425032
0.07541180419921877	0.6604448518009326	0.28171462452648044	0.13394688531794252
0.07653735351562502	0.6513134576126707	0.2828167060216511	0.13287489179072628
0.07766290283203126	0.6485439320084987	0.2835354884808044	0.13735228333421384
0.07878845214843751	0.6407797156196593	0.28314855222566043	0.13889600756604278
0.07991400146484376	0.6336858098498996	0.2826584531732378	0.13974940756786802
0.08103955078125001	0.6253199831502548	0.2831956699130577	0.1385486929313207
0.08216510009765626	0.6196278518238273	0.28169301017612974	0.1369599112506069
0.08329064941406251	0.6143043795608418	0.2815909714367927	0.13677528201573755
0.08441619873046877	0.6089730011818688	0.28000470876562683	0.13428756901323238
0.085541748046875	0.6062007276412856	0.2788949547600344	0.13244097757244466
0.08666729736328126	0.6006506075629416	0.2772262552614433	0.13064877335728492
0.08779284667968751	0.6021883799364997	0.2761702037474341	0.13006499249719192
0.08891839599609376	0.6026347065039807	0.27525563696624994	0.12913224607731671
0.09004394531250001	0.6028048661938941	0.27380738117625814	0.12967580618903335
0.09116949462890626	0.6063517350546772	0.27363578367474733	0.1267987741327178
0.09229504394531252	0.6042359288422282	0.27266383121114446	0.12785746992832092
0.09342059326171877	0.6078472829785163	0.2737513428787795	0.12471161127842047
0.09454614257812502	0.6094483667577736	0.2750368647444433	0.1230109045374796
0.09567169189453126	0.6092529899141024	0.275879178812876	0.12104681883534729
0.09679724121093751	0.6151750639013264	0.27830146165297576	0.12008780899161604
0.09792279052734376	0.6136487260080138	0.2794487201313427	0.12115894270840467
0.09904833984375001	0.6167030116260348	0.28249937505372125	0.11970790102953813
0.10017388916015627	0.6142057204797651	0.28331105354796193	0.11900179806432437
0.10129943847656252	0.6128212390717345	0.2848880825597882	0.12031180254718384
0.10242498779296877	0.6124407288595095	0.287433785558158	0.11978576558277522
0.10355053710937501	0.6096862305357367	0.2863624040078874	0.12213369330298171
0.10467608642578126	0.607078469545661	0.28694981238966	0.12355865137605532
0.10580163574218751	0.6059708436828535	0.28531156305927974	0.12588960974682536
0.10692718505859376	0.6037911927675703	0.2850173045132626	0.12919814726757223
0.10805273437500001	0.6031254982016139	0.2847825857240981	0.12965275943243934
0.10917828369140627	0.6041774916116607	0.28322094763126676	0.131510436900496
0.11030383300781252	0.6044770508104154	0.28237003596358246	0.13235718803782792
0.11142938232421877	0.6082849253452923	0.2809409504606844	0.1326328706262135
0.11255493164062502	0.6096821230679491	0.2796005706134091	0.13487962522674837
0.11368048095703126	0.6148812308230307	0.2790743524307274	0.1358579040701417
0.11480603027343751	0.6214923268460251	0.278231539779873	0.13964793500625833
0.11593157958984376	0.6241497590578953	0.2764690737428098	0.14134171306464832
0.11705712890625002	0.6324539898462507	0.27604690574027746	0.13979414967864653
0.11818267822265627	0.6342631535181263	0.2744053829307831	0.13732066746406565
0.11930822753906252	0.6424210523820016	0.2745542243819964	0.13555376003910616
0.12043377685546877	0.644876514618679	0.2724623087466083	0.1334332010397015
0.12155932617187501	0.6454029469823012	0.2716499341909228	0.13209661743685508
0.12268487548828126	0.6481800886000356	0.270014869158949	0.1303990855425315
0.12381042480468751	0.6452778587861698	0.26870647262679787	0.13278307101945286
0.12493597412109377	0.6434165789156593	0.26810351400543336	0.13148870009755953
0.12606152343750002	0.6386012354516284	0.26667531232438535	0.13090966728627207
0.12718707275390626	0.6371077352704647	0.2662334231521108	0.12951355366952128
0.12831262207031252	0.634715942940404	0.26528820571914075	0.12795530490124798
0.12943817138671876	0.6331908630895443	0.26346841372994456	0.12721505168035716
0.13056372070312502	0.6315825906377082	0.2619170512656006	0.12322493730006798
0.13168927001953126	0.6285419450773783	0.2603920093221093	0.1211734849395333
0.13281481933593753	0.6258945072013318	0.259630852706254	0.1186639254960488
0.13394036865234377	0.6238739481236344	0.2590670639214131	0.11853015743937578
0.13506591796875	0.616097787318396	0.2582481398507592	0.11658756913204404
0.13619146728515627	0.6129508998479388	0.2575567814271958	0.1140934814270956
0.1373170166015625	0.6039856129094969	0.25682006304925953	0.11499151711546682
0.13844256591796877	0.6030040857687398	0.2570770312092234	0.11391347831354179
0.139568115234375	0.5941233953942879	0.2560248563502058	0.11316461492400616
0.14069366455078128	0.5896206563923103	0.25497442038890744	0.11270364454704296
0.14181921386718752	0.5862733366805664	0.2547084048915007	0.11301878423467124
0.14294476318359378	0.5798580732963936	0.2544499582064965	0.116855177720608
0.14407031250000002	0.5793964981675657	0.25384197205453274	0.11639984312332977
0.14519586181640626	0.5737330763937727	0.2541142766963956	0.11811739013775316
0.14632141113281252	0.572418003305142	0.2535679188460934	0.11844948134058937
0.14744696044921876	0.5734378988067104	0.2535074046051798	0.1193502683328385
0.14857250976562503	0.5664434503339076	0.2529746031840972	0.1199497706015797
0.14969805908203127	0.5687163036244403	0.2537129836226365	0.1193871731199359
0.15082360839843753	0.5655758243096037	0.2537060327044368	0.12040752739620844
0.15194915771484377	0.567787963702605	0.25421581196744836	0.12110058928843237
0.15307470703125003	0.5696481879159048	0.2545922051390429	0.12429381787441725
0.15420025634765627	0.5679166414470729	0.2544805547165159	0.1259257265501712
0.1553258056640625	0.5688714924325875	0.2553808008169076	0.12582407956202532
0.15645135498046878	0.5682546938889897	0.2549450702882309	0.12908264104967246
0.15757690429687501	0.5703828688080653	0.25504004106001266	0.1292736252317803
0.15870245361328128	0.5719259066590651	0.2550047273458275	0.13134707064014417
0.15982800292968752	0.5715021796806093	0.2555784505380317	0.1319973343067114
0.16095355224609378	0.5716773057688779	0.2567068926942829	0.13029136637385863
0.16207910156250002	0.571463609783819	0.2562467853322186	0.13339360388549373
0.16320465087890626	0.5700245027788315	0.25907112584432346	0.12903427694070135
0.16433020019531253	0.5690024978761709	0.2591656884613115	0.12907930775986753
0.16545574951171876	0.5667873620025611	0.26084133527776976	0.12723064380410176
0.16658129882812503	0.5655121735018525	0.2622791880430283	0.12647462940426174
0.16770684814453127	0.5639934710625147	0.2629366783145903	0.12459350721287744
0.16883239746093753	0.5637570157531474	0.26491070493372937	0.12123526618275132
0.16995794677734377	0.5621872105288949	0.2643684936513363	0.12296861611693222
0.17108349609375	0.5608727341881877	0.2655024295060258	0.1218711376253003
0.17220904541015628	0.5616760270557577	0.26487165459140993	0.12378629607473193
0.1733345947265625	0.5600233304170312	0.26510628555326604	0.12030902355834983
0.17446014404296878	0.5610692943738335	0.2650723257772458	0.11799989254740446
0.17558569335937502	0.5612470484200225	0.2640217564826036	0.11857101222523897
0.17671124267578128	0.5628469280846068	0.2654498500644217	0.11841653940243269
0.17783679199218752	0.5652676131532949	0.2651266925584037	0.11590172545421659
0.1789623413085938	0.5664894083027002	0.2665576056675191	0.1135451978046037
0.18008789062500002	0.5702030415596957	0.2677159670993618	0.11279921908765941
0.18121343994140626	0.5743770578296029	0.2668207876761266	0.11481853877849431
0.18233898925781253	0.5765928218689351	0.268194757645419	0.11273396753066268
0.18346453857421877	0.5795287463536941	0.2682824098105067	0.11378712183451319
0.18459008789062503	0.5820667478293609	0.2697481803520796	0.11245433932600413
0.18571563720703127	0.5876712399923711	0.2701720861093333	0.11444210923689534
0.18684118652343754	0.5918356107472199	0.270696237153715	0.11321090042236195
0.18796673583984377	0.5954289834505595	0.2706361657241725	0.11225114533848608
0.18909228515625004	0.6001203065991018	0.2690352446340128	0.11263748741537354
0.19021783447265628	0.6053974356055556	0.2686065270406632	0.11198991966067513
0.19134338378906252	0.6078339880717513	0.26740717949355486	0.11267957280656213
0.19246893310546878	0.6108051852995496	0.26672240196337393	0.11281839306230232
0.19359448242187502	0.6137137868659658	0.2658796041619832	0.11341987843903872
0.19472003173828129	0.613008106200953	0.2638252054878527	0.11665265980273302
0.19584558105468752	0.6169935976170051	0.2630570496427751	0.11932643758571955
0.1969711303710938	0.6114776502610371	0.26172383678467426	0.12260211317580336
0.19809667968750003	0.6106637705730831	0.2598688452691182	0.12503046509765006
0.19922222900390626	0.6058840684130165	0.25830305704994505	0.13137161664475608
0.20034777832031253	0.6071741032370953	0.2567349406785133	0.13701570752344763
0.20147332763671877	0.6065072212448953	0.25590467405454365	0.14021652328423506
0.20259887695312503	0.5983974613895874	0.2548611811569494	0.14286272013328585
0.20372442626953127	0.6011261200702943	0.25488398189335426	0.14123493761835473
0.20484997558593754	0.5942484041346681	0.25450316909607895	0.13881306148966116
0.20597552490234378	0.5945717489920811	0.25488233506975616	0.1363885585960902
0.20710107421875001	0.5928514568934512	0.2550700563063853	0.13281405197715215
0.20822662353515628	0.5895590945459712	0.25523853579012845	0.12910454755438108
0.20935217285156252	0.58991715910369	0.25508604912966304	0.12906783400422422
0.21047772216796878	0.585274044323878	0.25452695975790146	0.12432743772759762
0.21160327148437502	0.5840769903762033	0.2542523503056074	0.12223635904092386
0.2127288208007813	0.5833669284748066	0.2537053006809694	0.12212822443888624
0.21385437011718753	0.5818595354423918	0.2531958283363643	0.12219599793776259
0.2149799194335938	0.579941648708052	0.25205248600398383	0.12280767963126497
0.21610546875000003	0.5802760113598767	0.25163063218637405	0.12164575800417202
0.21723101806640627	0.5792919600896881	0.2506476854847252	0.12045959728505351
0.21835656738281253	0.5802192854548144	0.2502885045868751	0.11928285870273514
0.21948211669921877	0.5812304286336966	0.24964007155960322	0.11894301308195443
0.22060766601562504	0.5799997042800428	0.2487982983961146	0.11736730613600924
0.22173321533203127	0.5820656706659009	0.24868729638076428	0.11787113232122029
0.22285876464843754	0.5817848792292768	0.24806945243914982	0.11552789619211058
0.22398431396484378	0.584045883153495	0.24709762068297486	0.11565840686145008
0.22510986328125004	0.584741818600941	0.24686424503035134	0.11401070241473495
0.22623541259765628	0.583134800457635	0.24664353686385712	0.11291967925348809
0.22736096191406252	0.5840951040540227	0.24561885968985558	0.11709191936196826
0.2284865112304688	0.5834194182517313	0.24427755427913914	0.11360831353434507
0.22961206054687502	0.5816329869335429	0.2442409239435554	0.11681681565587262
0.2307376098632813	0.5799502982355127	0.24435132915082183	0.11537084226892451
0.23186315917968753	0.5770924169584464	0.24441684945376732	0.11662503107677817
0.2329887084960938	0.5764322459348585	0.24482004429271276	0.11631501685662872
0.23411425781250003	0.575181917521354	0.24387760796448313	0.11299554428417972
0.23523980712890627	0.5729941164761808	0.24432720200670752	0.11676692656245687
0.23636535644531254	0.5715557237685941	0.2445561754922765	0.11267224306068631
0.23749090576171877	0.5703386739957172	0.2448492960459989	0.11418586989992911
0.23861645507812504	0.5722578563281167	0.24484896762595315	0.11268791575313382
0.23974200439453128	0.5702217065095787	0.24551423551269785	0.10962009067434657
0.24086755371093754	0.573370318374286	0.2464229149695092	0.11342886971280515
0.24199310302734378	0.5736527104207991	0.24680399742480352	0.11065342888781468
0.24311865234375002	0.5767466806112838	0.24590547226518805	0.11302550411978096
0.24424420166015628	0.5776638464409636	0.24672483399083925	0.11320667720174746
0.24536975097656252	0.5762019141546706	0.24679446229612662	0.11222021023891367
0.2464953002929688	0.5779443925809697	0.24688170240281226	0.1169043189460948
0.24762084960937503	0.5762498304558862	0.24682650969862505	0.11769361339086855
0.2487463989257813	0.5757903233381723	0.24634130462615197	0.12395664082125903
0.24987194824218753	0.5746205295307898	0.24730571662974912	0.12517009628210524
0.2509974975585938	0.5740159741014285	0.24680299625284072	0.12652774859589042
0.25212304687500003	0.5723440447560797	0.24697054970163765	0.12591188775383885
0.25324859619140627	0.5748417113913551	0.2468462477867616	0.12417428948929599
0.2543741455078125	0.5713437672142834	0.24682513125478225	0.12213475164814505
0.2554996948242188	0.571250217896512	0.24729734186210087	0.12025169214076471
0.25662524414062504	0.5694959141901179	0.247104453757891	0.11879731191063514
0.2577507934570313	0.5683693467107274	0.24691474786182938	0.12106999063280935
0.2588763427734375	0.5699704896075433	0.24693524095907982	0.11815040349662427
0.2600018920898438	0.5694655689406347	0.24731225872452703	0.11710077140414746
0.26112744140625005	0.5718194986216041	0.24618459933440126	0.1163481559127873
0.2622529907226563	0.5711812905107291	0.2462250264314904	0.11754196892683141
0.2633785400390625	0.570903614217173	0.24468536045604672	0.11434193330636112
0.26450408935546876	0.5724378469785292	0.2447568458029706	0.11316895006861721
0.26562963867187506	0.5691311532918293	0.2442059997105583	0.11242431829998249
0.2667551879882813	0.5701770448190552	0.2429752088748106	0.11222498104636348
0.26788073730468753	0.5674653241444226	0.2433341768326877	0.11178535444120943
0.26900628662109377	0.5654037155040709	0.24269397187637234	0.1098951624531327
0.2701318359375	0.5620824278685588	0.2430572243895762	0.11031934997186896
0.2712573852539063	0.5595364738054576	0.24293809049744491	0.10966590289966602
0.27238293457031254	0.5586607675228945	0.24247773625413405	0.10877932636764552
0.2735084838867188	0.554757622889731	0.24313664195182647	0.10873355523854797
0.274634033203125	0.5534310781846353	0.2427105377450515	0.10720194112507934
0.2757595825195313	0.5516979359061596	0.24326799457565051	0.10737379874723349
0.27688513183593755	0.5515523757499854	0.24243900132104323	0.1065981801841377
0.2780106811523438	0.5491757974697605	0.24294138931077353	0.10504147141402559
0.27913623046875	0.5492875197931885	0.24309922121476138	0.10524683363022955
0.28026177978515626	0.5494880269595935	0.24337219609846003	0.10554586921681543
0.28138732910156256	0.5498665900593275	0.2430551667439036	0.10649557727293157
0.2825128784179688	0.5532858859139634	0.24324231670334845	0.10524898282239968
0.28363842773437503	0.5543307086614175	0.24420104961130962	0.10516393038715631
0.28476397705078127	0.5570073582072081	0.2435055704534681	0.10493737305774523
0.28588952636718756	0.5582935661307439	0.24343488474095487	0.10545516324228424
0.2870150756835938	0.5599798109527491	0.24324656577431772	0.10462738047305252
0.28814062500000004	0.5632906721375135	0.24245444726491708	0.10377656810258408
0.2892661743164063	0.5642842537403131	0.24206459820607085	0.10484739440090576
0.2903917236328125	0.5662656932151469	0.2407774277760319	0.10545868561299666
0.2915172729492188	0.5690759919377893	0.24086944368315807	0.10518400877001878
0.29264282226562505	0.5699992814907805	0.24023617480399953	0.10533087248430625
0.2937683715820313	0.5729607385821407	0.24018483008564	0.10564090082906136
0.2948939208984375	0.5740661037696777	0.23996612577583568	0.10739257533162856
0.2960194702148438	0.57670903326944	0.24018631967516835	0.10836320025688885
0.29714501953125005	0.5781838167664941	0.24035396455748342	0.111106369546693
0.2982705688476563	0.577661882559355	0.24031752851085225	0.1126054340081805
0.29939611816406253	0.578433442946068	0.24002686668500672	0.11424414067600319
0.30052166748046877	0.5792589712294194	0.24042014575819895	0.11532222241790593
0.30164721679687506	0.5780958948758858	0.24027523705630638	0.11611241125604345
0.3027727661132813	0.5774153492867902	0.24011686077557842	0.11598551601602061
0.30389831542968754	0.5773647962251162	0.24075071504043402	0.1166213482899418
0.3050238647460938	0.5762750353633532	0.2410924458368896	0.11771660988315913
0.30614941406250007	0.5752592753862759	0.24076464209607285	0.1171093368108384
0.3072749633789063	0.5738053113731155	0.24093371273590006	0.11794756965148455
0.30840051269531255	0.5738544330704181	0.2412873067084408	0.11714374826978925
0.3095260620117188	0.5731358509619199	0.2411313057953347	0.11864945390240274
0.310651611328125	0.5718238191802255	0.24149774961572046	0.1193455229660429
0.3117771606445313	0.5709219280522859	0.24195442867181668	0.12057262524848524
0.31290270996093755	0.5672630470530736	0.24204228991041454	0.12371648827505523
0.3140282592773438	0.5656236386089599	0.24223543738874584	0.12340265099110487
0.31515380859375003	0.5643466862285874	0.242198036245139	0.12491427958738117
0.31627935791015627	0.5592612034606783	0.24205856312370821	0.12497906630098753
0.31740490722656256	0.5573722260997029	0.242234534459125	0.12378187117110112
0.3185304565429688	0.5550140594565602	0.24230784032478273	0.1228123387648581
0.31965600585937504	0.5537770823189442	0.24124965174567065	0.12158127908859499
0.3207815551757813	0.5520564714397026	0.24151066381777592	0.12082372924080904
0.32190710449218757	0.5506189554360001	0.24133048775716087	0.1185636550241736
0.3230326538085938	0.5502007430978697	0.24139260094637793	0.11770919881120655
0.32415820312500004	0.5493603747874595	0.24190387382485537	0.11712652830187491
0.3252837524414063	0.5486581755874227	0.24174180188266833	0.1168510608547416
0.3264093017578125	0.5487008568373404	0.24225092900794268	0.11569010760641762
0.3275348510742188	0.5473220747940231	0.2415193777917442	0.11602072745749814
0.32866040039062505	0.5481200605528075	0.24206502427162305	0.11541546714417203
0.3297859497070313	0.547330916015088	0.24227169624609218	0.11489970538866566
0.3309114990234375	0.5468138031567603	0.24210586264794526	0.11529861331731674
0.3320370483398438	0.5481003763418466	0.24210482108722714	0.11512224236903278
0.33316259765625006	0.5466262610893442	0.24121908507362008	0.1168676294810801
0.3342881469726563	0.5482083020724025	0.24151451889603742	0.11648232517889597
0.33541369628906254	0.5466083734376147	0.24108201048116104	0.11607555477975666
0.3365392456054688	0.545765184369875	0.24104140545271738	0.1157939966666874
0.33766479492187507	0.545478616519736	0.24089699537472545	0.11484361080176585
0.3387903442382813	0.5443465598546215	0.2398790339826953	0.11538381083928237
0.33991589355468754	0.5430870063298474	0.23968617088609126	0.11455647364547934
0.3410414428710938	0.54414116509082	0.23823531937481687	0.11506700894156045
0.3421669921875	0.5438266110455996	0.2377623255789024	0.11537907276086669
0.3432925415039063	0.5449760546999898	0.2374208975526275	0.11658065664676992
0.34441809082031255	0.5452533494528246	0.23636145747415366	0.11777650579362416
0.3455436401367188	0.5468140237259613	0.23626893163023818	0.11802454560747319
0.346669189453125	0.5474547427603296	0.2357247268326678	0.11820625539802222
0.3477947387695313	0.5478690933653827	0.2364871234980523	0.11879266523018837
0.34892028808593756	0.5485103835704744	0.2362054878510068	0.11851315662913135
0.3500458374023438	0.5500032203336267	0.2368531234329462	0.11842656171647283
0.35117138671875003	0.5499020053194493	0.2379790357870987	0.11775870490235796
0.35229693603515627	0.5502357440278232	0.23899270987281906	0.11869304664276646
0.35342248535156257	0.548870943029698	0.24055110882668612	0.11907072317342561
0.3545480346679688	0.5478585399047342	0.24061288106937165	0.11917056761945023
0.35567358398437504	0.5488198319677207	0.24163213961408544	0.11982694317697283
0.3567991333007813	0.547620253458258	0.24237111135897724	0.11922842966873727
0.3579246826171876	0.5484500188112614	0.24333749960172388	0.12038055413386187
0.3590502319335938	0.5473777036675233	0.2436063591507124	0.11819328515410747
0.36017578125000005	0.5476792525117362	0.244008162078519	0.12010700900708628
0.3613013305664063	0.544684971049748	0.24438233022260084	0.11851240753153676
0.3624268798828125	0.5446417237061056	0.24488114119919288	0.12089600532627758
0.3635524291992188	0.544653110559295	0.24511852469471046	0.12070709960171914
0.36467797851562506	0.5423136922699479	0.24586527518846427	0.11984111608986116
0.3658035278320313	0.543907368258605	0.24550876988843118	0.12302410853304421
0.36692907714843753	0.5403780104451186	0.24565030114859396	0.12043704136017427
0.3680546264648438	0.5406804478017855	0.24483555735371276	0.12360028636202558
0.36918017578125006	0.5405763535935012	0.24370622688016175	0.12295722585451342
0.3703057250976563	0.5392197050852946	0.24309410282497682	0.12435783668215261
0.37143127441406254	0.5413289342148985	0.24252384193051713	0.12688341459606403
0.3725568237304688	0.5392185805834097	0.24183116508366143	0.12427938381338316
0.37368237304687507	0.5408945503433688	0.2417019288155759	0.1277718177385318
0.3748079223632813	0.5422702166510923	0.24123187832614784	0.1242891806972663
0.37593347167968755	0.5414404280546015	0.24119819840219278	0.12447581063843537
0.3770590209960938	0.5411164756668794	0.24118239865056557	0.12290026593402716
0.3781845703125001	0.5412009433310244	0.24130680365786292	0.1205282548074797
0.3793101196289063	0.540530094556893	0.24148764154270055	0.12249093701655189
0.38043566894531256	0.5420950054199196	0.24175453322314455	0.11979133333532689
0.3815612182617188	0.540551834005824	0.24179782652753026	0.11968897521164712
0.38268676757812503	0.5435810488514096	0.24195834648048478	0.11781683863156549
0.3838123168945313	0.5454740210705596	0.24249101159327177	0.11625160052266717
0.38493786621093756	0.5445018480556921	0.2425320385134479	0.11832168080280776
0.3860634155273438	0.5488808166229582	0.2430202767467765	0.11546287597921127
0.38718896484375004	0.5484192010467469	0.2427875984526029	0.11703719644062063
0.3883145141601563	0.5515138405977231	0.24289815255102962	0.1158388632546967
0.38944006347656257	0.552362736628571	0.2432788273249788	0.11627381335704569
0.3905656127929688	0.5521263766595944	0.24291986804605295	0.11740740902314357
0.39169116210937505	0.5550081168628848	0.24341527337247754	0.1176320846633099
0.3928167114257813	0.5540251912955317	0.24302898102232393	0.11909013830078966
0.3939422607421876	0.5572992589820247	0.2431387253383518	0.11895783430658727
0.3950678100585938	0.5554366794761564	0.24328287663919604	0.11928422343345321
0.39619335937500005	0.5552965823914157	0.2438919188859539	0.11957235206177994
0.3973189086914063	0.5559054051820608	0.24366005223507478	0.11964349250771283
0.39844445800781253	0.5532507806106587	0.24386291438762916	0.11907339396943924
0.3995700073242188	0.5537815247841495	0.24408984439417142	0.11930495316134887
0.40069555664062506	0.5516893524637241	0.24449043425648956	0.11865921087128213
0.4018211059570313	0.5513469659627859	0.24434374168181136	0.11975334698242213
0.40294665527343754	0.549985312442006	0.24424559431692097	0.11928804609736612
0.40407220458984383	0.548941490338399	0.24451792364034133	0.11957344886493734
0.40519775390625007	0.5478037171542621	0.2451349100684526	0.12063775742661277
0.4063233032226563	0.546240670533467	0.24572626993771401	0.12139575249154168
0.40744885253906254	0.5457981289115079	0.2453850983181988	0.12236983656752873
0.4085744018554688	0.5443347750545265	0.2453320156936049	0.12289470962192037
0.4096999511718751	0.5439948008842184	0.24565310266630724	0.12429911005466711
0.4108255004882813	0.5439649088698223	0.24639227910744776	0.12542717989740207
0.41195104980468755	0.542208009439433	0.2465258837797248	0.12501947895392393
0.4130765991210938	0.5418630200591381	0.24623219431329624	0.12477579262011178
0.41420214843750003	0.5411713779679973	0.2462839835698583	0.12397335394679486
0.4153276977539063	0.5424898607250804	0.2462191829761968	0.12440637479697327
0.41645324707031256	0.5409508027125854	0.24558764449172857	0.12363991310049426
0.4175787963867188	0.5407149503137502	0.2450081809726765	0.1231795583628566
0.41870434570312504	0.5410172570203364	0.24527141444753683	0.12217145995745968
0.41982989501953133	0.5396194562588369	0.2461372781754322	0.12307607893985349
0.42095544433593757	0.5399546143235971	0.24626420401742596	0.1234503695675009
0.4220809936523438	0.5398547024625326	0.24639689537065135	0.12501177357493445
0.42320654296875004	0.5401099627141709	0.24677770285417125	0.12761728902512462
0.4243320922851563	0.5378375644386801	0.24777764755381113	0.1313048551696428
0.4254576416015626	0.5388767865612629	0.2484128056353095	0.13302493070928703
0.4265831909179688	0.5369831774031252	0.24835248943665508	0.13394992710256629
0.42770874023437505	0.535657472295948	0.24889627031188472	0.1323324057337196
0.4288342895507813	0.5334873269399638	0.24881189887025731	0.13237765339092447
0.4299598388671876	0.5305066335307118	0.24863892068093105	0.1309110006002643
0.4310853881835938	0.5301961699232041	0.24867379346377622	0.12879331701332006
0.43221093750000006	0.5279806277270425	0.24785345756997704	0.12846269475225122
0.4333364868164063	0.5257342096402772	0.24776873058577206	0.1265781121868135
0.43446203613281253	0.5252409543840963	0.24740760900557127	0.12584165109802198
0.43558758544921883	0.5231774390774256	0.2471276993137997	0.12462888345712382
0.43671313476562507	0.5226764453971985	0.24732350070114212	0.12453767233042382
0.4378386840820313	0.5223620551704543	0.24714942153797614	0.124828133015195
0.43896423339843754	0.5214328137298246	0.24630001744109078	0.12640802721946393
0.44008978271484384	0.5222206411888611	0.2470223689906021	0.1273130050959133
0.4412153320312501	0.5220746396599418	0.24620866180542839	0.1295714201087477
0.4423408813476563	0.5227109817101642	0.24616407993784575	0.13014097015250706
0.44346643066406255	0.5241788143920527	0.24636287155943265	0.1308713274955821
0.4445919799804688	0.5241542100684705	0.24603119768756138	0.13004891939746896
0.4457175292968751	0.5261098282568962	0.2465511870312194	0.1298725820603232
0.4468430786132813	0.5260620200252747	0.24656225290240202	0.12990531773223155
0.44796862792968756	0.5279286388441863	0.24713880617211983	0.13155254776468153
0.4490941772460938	0.5285680458033916	0.24806781249957616	0.13089743363954826
0.4502197265625001	0.5282666120123354	0.2477835786760527	0.13061841043391814
0.4513452758789063	0.5297468385646192	0.24850294111026022	0.13060084326056925
0.45247082519531256	0.5308529926317184	0.24801811364547	0.1299324545895607
0.4535963745117188	0.5325364568528789	0.24823511341264745	0.13074171940649595
0.45472192382812504	0.5351202921299753	0.24807715548365172	0.13010489236570189
0.45584747314453133	0.5369692646783006	0.24746376760506192	0.1303153317282794
0.4569730224609376	0.5384896063619287	0.2472062724298395	0.13178101943460174
0.4580985717773438	0.5413637609613121	0.2471744212115111	0.13275768503749705
0.45922412109375005	0.5409186523345005	0.24626644857775332	0.13414837096362148
0.4603496704101563	0.5411481906589741	0.24598183901698184	0.13409749040077637
0.4614752197265626	0.5439712233811248	0.24595273077736546	0.13652321665504802
0.4626007690429688	0.546636660853839	0.24608950419533213	0.1386286641377177
0.46372631835937506	0.5445758385974202	0.2462093307974852	0.138165322293816
0.4648518676757813	0.5453743799024777	0.24573421919859512	0.13997173378018818
0.4659774169921876	0.5444874262512055	0.24640615157020354	0.1408445132648651
0.4671029663085938	0.5477819951764193	0.2464620994992887	0.14277277629347343
0.46822851562500006	0.5480612591464475	0.2467470317514052	0.14446625229574928
0.4693540649414063	0.5474459211117122	0.24753878938377286	0.14418136180697627
0.47047961425781254	0.5494090494817512	0.24757339230961753	0.1435464413295471
0.47160516357421883	0.549388220716052	0.24847782316458775	0.14379873803875082
0.47273071289062507	0.5527032012564694	0.24806787778789896	0.1434223182156428
0.4738562622070313	0.5528964264082377	0.24881345737265848	0.1424693254650459
0.47498181152343755	0.5541967297141351	0.24921289475439276	0.14137009947834453
0.47610736083984384	0.556819762123686	0.2495062983283541	0.1404897738168543
0.4772329101562501	0.558671744131822	0.24952131109380596	0.14033312327123126
0.4783584594726563	0.5608863552315607	0.250038115990145	0.13918353451226875
0.47948400878906255	0.5615131778561345	0.2500345559467446	0.13841804743690933
0.4806095581054688	0.5623679792928046	0.2503065588210473	0.1370582497245899
0.4817351074218751	0.5650460943844006	0.25053175549959605	0.13748366795892875
0.4828606567382813	0.5621963921176508	0.2502048302508288	0.13636105741649798
0.48398620605468756	0.5646570143123796	0.25137969575123764	0.13568713193807175
0.4851117553710938	0.562422289806366	0.2511512486151889	0.1351269413561377
0.48623730468750004	0.5652999782164295	0.251635937126599	0.13545684617181347
0.48736285400390633	0.564253268472934	0.2512037060484334	0.13432153788421386
0.48848840332031257	0.5624585944098023	0.25155080675545494	0.13480981029129963
0.4896139526367188	0.5613185763563546	0.25192108049333206	0.13578636642684544
0.49073950195312505	0.5598270672171124	0.250802775046973	0.13562991691126844
0.49186505126953134	0.5596889277729177	0.2510172727621189	0.1369240124855353
0.4929906005859376	0.5579307121757172	0.2502085271307078	0.135098778319833
0.4941161499023438	0.5563515461424504	0.24960560566380527	0.13470606839060173
0.49524169921875005	0.5553442168467068	0.24880274099748437	0.13366555215325845
0.4963672485351563	0.5563410129289391	0.2482864964610618	0.13285977899492982
0.4974927978515626	0.5551673078439783	0.24761896144198128	0.13240594979171486
0.4986183471679688	0.5553021427877074	0.24747111080919929	0.1312434994603324
0.49974389648437506	0.5555813832166375	0.2468336311540337	0.13051658424627913
0.5008694458007813	0.5577393221327557	0.2463818514926562	0.1304582170549809
0.5019949951171876	0.5576318557543227	0.24601490821961478	0.1291106758439278
0.5031205444335938	0.5603221536244074	0.24562379796976552	0.12872518053434556
0.5042460937500001	0.561086671677777	0.24566678349805068	0.12813570101682983
0.5053716430664064	0.5649793541395701	0.24507831567734606	0.1284754554913787
0.5064971923828125	0.5665108559484051	0.24501631155563816	0.12852910831854006
0.5076227416992188	0.5700139334435048	0.24472084417100004	0.12940462721563617
0.508748291015625	0.5722414775598915	0.24417239523478734	0.13065015863023716
0.5098738403320313	0.5725010116006694	0.24435442674898555	0.13137440777608503
0.5109993896484376	0.5748947735210717	0.24360221667087123	0.13194494984560143
0.5121249389648438	0.5736276429498604	0.2435919578377129	0.13210399955759064
0.5132504882812501	0.57570688612702	0.24341535682510923	0.13343950210095476
0.5143760375976563	0.5753142200462323	0.2432509717367397	0.13425260588021803
0.5155015869140626	0.5767100117051577	0.24333163731935223	0.13574249344935693
0.5166271362304689	0.5788297016110511	0.2429224510667213	0.13658744346277946
0.517752685546875	0.5812049757782703	0.24283941547588525	0.13618747530727449
0.5188782348632813	0.5844639473880273	0.2420664470293749	0.1366875109852514
0.5200037841796876	0.5869197055266534	0.24138356140258163	0.1367559533109004
0.5211293334960938	0.5892777424346898	0.2409002896242917	0.1359373306497502
0.5222548828125001	0.5925301160076583	0.24032884872669644	0.1353459546623939
0.5233804321289063	0.5902113685064723	0.23969783217441845	0.13429630089060718
0.5245059814453126	0.5921647078235656	0.23930123476654583	0.1343514684317532
0.5256315307617189	0.5903464681293924	0.238888375611824	0.13336049463710226
0.526757080078125	0.5888945281471496	0.2383421191490695	0.1326566226485572
0.5278826293945313	0.5880017895305972	0.2383398293896377	0.13234578482846224
0.5290081787109375	0.5826028948027583	0.23832362882397218	0.13176961628028014
0.5301337280273438	0.5818555289284495	0.23831073315247076	0.1326787206069392
0.5312592773437501	0.578699124597729	0.23799473322710815	0.13287765829748452
0.5323848266601563	0.577066641559606	0.238056549185267	0.13407502186804518
0.5335103759765626	0.5748387757836578	0.23757813924242818	0.13471312491759466
0.5346359252929688	0.5732262891006936	0.23754685807132944	0.13448085930078135
0.5357614746093751	0.5736333132680077	0.23772608254596223	0.1349074528778183
0.5368870239257814	0.5727990750345718	0.2370359906228207	0.13478712034141868
0.5380125732421875	0.5756773065840565	0.23744019380082895	0.13498725965193464
0.5391381225585938	0.575052809756805	0.2368110876943056	0.13452931429014958
0.540263671875	0.5775857018892003	0.23664793082008345	0.1343631482140471
0.5413892211914063	0.579064713684982	0.2367182116234929	0.13282990883858056
0.5425147705078126	0.5785693598893112	0.23593019375506277	0.1321517733847518
0.5436403198242188	0.5818438252253529	0.23561303150603322	0.13188297852207675
0.5447658691406251	0.5822296968204246	0.23574039079152687	0.1315998847677007
0.5458914184570314	0.584240997288579	0.23537909454666267	0.13230147362239625
0.5470169677734376	0.5856704082202489	0.23528585191255533	0.13219098237461055
0.5481425170898439	0.586002972706432	0.23547336874041153	0.13258118783021464
0.54926806640625	0.5878873189845145	0.2355296014373226	0.13325813535737357
0.5503936157226563	0.587731782870973	0.235525533683521	0.13301665869987858
0.5515191650390626	0.5904534162657538	0.2359328515267812	0.1338084835972172
0.5526447143554688	0.5917831617588136	0.23626602540692324	0.13350391483266755
0.5537702636718751	0.5938828626141816	0.23690715543583357	0.1335277754348565
0.5548958129882813	0.5957544108271328	0.23729282765900894	0.1339697828350856
0.5560213623046876	0.5977216672205391	0.23782967398154795	0.13356762577575457
0.5571469116210939	0.6023077418353002	0.23789300289538046	0.13301101955405323
0.5582724609375	0.6074564520864262	0.23835278610342703	0.13328756106840506
0.5593980102539063	0.6119110164716782	0.23845833005801922	0.13264666020036572
0.5605235595703125	0.6152895827572497	0.2384228176742692	0.13153929382164886
0.5616491088867188	0.6204652182118736	0.23890333885385173	0.13035862576867244
0.5627746582031251	0.623041189488416	0.23830432062232096	0.1313360487062381
0.5639002075195313	0.6268881097391514	0.2385801792622561	0.13057832299865085
0.5650257568359376	0.6296484734280005	0.23770790066558017	0.13100807014263985
0.5661513061523439	0.6327531309225735	0.2375651485667258	0.1301934011192371
0.5672768554687501	0.6353077414775221	0.23730960451880512	0.13156693035802766
0.5684024047851564	0.6354155632589027	0.23618146294280076	0.13180802444071524
0.5695279541015625	0.6378174394867314	0.23632834927176358	0.13098959158873555
0.5706535034179688	0.6357397153312824	0.23555066977765754	0.132675003167234
0.5717790527343751	0.6366036084663559	0.23545739089606432	0.1327821141313799
0.5729046020507813	0.635277923592884	0.23518853137493162	0.13278455821489601
0.5740301513671876	0.6339925888020114	0.23535979957863046	0.13267898210702284
0.5751557006835938	0.6365780511238134	0.23619056509090725	0.1313702644827153
0.5762812500000001	0.6358797648162695	0.23568058026686708	0.1330224155976674
0.5774067993164064	0.6393656961278451	0.23679687834241478	0.1328626959477488
0.5785323486328126	0.6400079422696275	0.23683537956550382	0.13316270212283232
0.5796578979492188	0.6420306361649515	0.23741842731535245	0.13272500847937993
0.580783447265625	0.6455937206593372	0.23855368791174772	0.13266056442471108
0.5819089965820313	0.6489212139344346	0.23870543695138108	0.1332100135699949
0.5830345458984376	0.6541084500149827	0.2395215390021791	0.13073630615018028
0.5841600952148438	0.6577715563332355	0.23988446839611838	0.13137951075183588
0.5852856445312501	0.6623697438526513	0.24036105951451034	0.13079481070603333
0.5864111938476563	0.66945835363394	0.24083285850763736	0.13115055881790602
0.5875367431640626	0.675009110451232	0.24099645487810128	0.13305845473356576
0.5886622924804689	0.683194622039766	0.24183536475500328	0.133261329290811
0.589787841796875	0.689448823692216	0.242389133875842	0.13580062329163045
0.5909133911132813	0.6967064234570035	0.24268561443932507	0.13598119826159258
0.5920389404296876	0.7041541652867774	0.2436578787715579	0.13765918441241032
0.5931644897460938	0.7119431816080924	0.24409893441630148	0.13798791892604695
0.5942900390625001	0.7194269362410455	0.24590842651231423	0.13656905154742763
0.5954155883789063	0.7269859875929736	0.2466181169928474	0.1374615431833739
0.5965411376953126	0.7359825490686788	0.24797693331556364	0.1374101973560812
0.5976666870117189	0.743893452200741	0.2488858191518051	0.1383054257833858
0.5987922363281251	0.751379827183673	0.24945255367326452	0.13865643604181885
0.5999177856445314	0.760125725025113	0.2501926784697433	0.13944436477326
0.6010433349609375	0.7688118874947796	0.2500778327519347	0.14048599117548238
0.6021688842773438	0.7802480140716164	0.2508515836914624	0.13971654748980927
0.6032944335937501	0.7885318038948835	0.2501893238935561	0.14012031187494794
0.6044199829101563	0.8005604534475925	0.2502638341915566	0.14129658756382482
0.6055455322265626	0.8111503968340048	0.24984994336137722	0.14188326919057884
0.6066710815429688	0.8197530864197529	0.24909974641907984	0.14265602329595753
0.6077966308593751	0.8348042104937241	0.24944320565720118	0.1412716519160862
0.6089221801757814	0.8413123659397588	0.24892359215861412	0.1421717617560534
0.6100477294921876	0.8539499540750551	0.24936306356262725	0.1424351011189574
0.6111732788085938	0.8622867368495989	0.2488057029590585	0.14284385448316234
0.6122988281250001	0.8712422786860204	0.24900370118364704	0.1426964119136892
0.6134243774414063	0.8816541803578435	0.24954238424081918	0.14207021060513986
0.6145499267578126	0.8897345712922836	0.24978483221745906	0.14223231403560718
0.6156754760742188	0.9006818082500138	0.25025976999348376	0.14410072887477363
0.6168010253906251	0.9093015939609231	0.24980829700570106	0.14549072351543352
0.6179265747070314	0.9211135731605722	0.2503815693251346	0.1469094160265206
0.6190521240234376	0.9307379845493176	0.2504831255691373	0.14837506746768014
0.6201776733398439	0.9412333239702915	0.25037727473668864	0.14993005346749527
0.62130322265625	0.9550075009392595	0.2505139471378175	0.1507073724540833
0.6224287719726563	0.9671496579633059	0.2505506680494791	0.1511494147411092
0.6235543212890626	0.9822489961447411	0.25058274198708885	0.15017077335591475
0.6246798706054688	0.9942319414394906	0.2502657283229939	0.15197128798554138
0.6258054199218751	1.0089864215001798	0.24995477409080094	0.15113317989393638
0.6269309692382813	1.0250263110819917	0.2501592475906186	0.1502599227875363
0.6280565185546876	1.0377567745450635	0.24967665097281805	0.15069718680683303
0.6291820678710939	1.0529593971503373	0.24978869111813148	0.1482345975937165
0.6303076171875001	1.0657202204769123	0.24947474132819641	0.14743089348934305
0.6314331665039064	1.080075132293772	0.24951220606729238	0.14538625127737717
0.6325587158203125	1.094502464269732	0.24913711092676494	0.1442619926768738
0.6336842651367188	1.1097283528347293	0.2488478197689128	0.14319875179711258
0.6348098144531251	1.125990071640158	0.24880062976626507	0.14234173379644996
0.6359353637695313	1.1422169530577784	0.248851775979062	0.14184342394029203
0.6370609130859376	1.160375278293465	0.24973564163803388	0.14134174281698716
0.6381864624023439	1.1757360981218339	0.2501319143707412	0.14084264466804985
0.6393120117187501	1.1955721411394422	0.250054466549965	0.1428804680555631
0.6404375610351564	1.2117446147021718	0.2512901418297893	0.1432558148979522
0.6415631103515625	1.2303339013365722	0.25165463436223345	0.14482580898697942
0.6426886596679688	1.2487050352456246	0.25274350042393995	0.14473392270904284
0.6438142089843751	1.2678690154440464	0.2530097202855926	0.14584808691226697
0.6449397583007813	1.2846748430897974	0.25384182140500056	0.14627390701060142
0.6460653076171876	1.3009863350414512	0.25477461021921294	0.14672727547192607
0.6471908569335938	1.3165740067364253	0.25588947368389336	0.14759686926125615
0.6483164062500001	1.3320395859392193	0.2569095348758541	0.14765713732316968
0.6494419555664064	1.3473100950100532	0.2574190093857073	0.14812899175255365
0.6505675048828126	1.3635803005615217	0.2584572545156553	0.14781551192795936
0.6516930541992189	1.3797015704528641	0.258838742747287	0.14863146288234888
0.652818603515625	1.3963627740354068	0.2592596541365008	0.14978767845588473
0.6539441528320313	1.4120926033021755	0.2593667194116914	0.1487376864844082
0.6550697021484376	1.4304219618373324	0.2594737054752162	0.15025988922800373
0.6561952514648438	1.4477579312510884	0.259435643094427	0.14885890171844376
0.6573208007812501	1.4662950037228248	0.2593735599917246	0.1488747493502603
0.6584463500976563	1.4824759800575722	0.25909804026718675	0.14964229936824397
0.6595718994140626	1.4975549599981088	0.2589859829354116	0.14775520180013219
0.6606974487304689	1.5139059859232977	0.25871330198481884	0.14731391801742422
0.661822998046875	1.5274410446389495	0.25836553204609203	0.14614151098732284
0.6629485473632813	1.5437713033602605	0.25796330875022194	0.14708966374743024
0.6640740966796876	1.5579526167327427	0.25809464464087606	0.1459957982186841
0.6651996459960938	1.572882077479778	0.2576368734320427	0.1449051983756102
0.6663251953125001	1.588966752145949	0.25670098882676207	0.14387561901683624
0.6674507446289063	1.600401553957678	0.25691767427211565	0.14378243432480978
0.6685762939453126	1.618412878023842	0.2562322265489249	0.1419602049679811
0.6697018432617189	1.6338433954065323	0.2564813046136022	0.14099847110889557
0.6708273925781251	1.6522183162575224	0.25638427606366737	0.14086315300460572
0.6719529418945314	1.6719169847172624	0.25689590004082097	0.14115863652110738
0.6730784912109375	1.6890593237248852	0.25782679343256937	0.1395114562970007
0.6742040405273438	1.7134625204556955	0.25798305067584354	0.13799020982625387
0.6753295898437501	1.73444820226659	0.25912238504058244	0.13645214289638397
0.6764551391601563	1.7617981038220176	0.2594942301182067	0.13594170555125795
0.6775806884765626	1.7865097429902874	0.2597838780884933	0.13719801806767068
0.6787062377929688	1.814810280415337	0.260136515764031	0.1370480484601646
0.6798317871093751	1.8425247711359116	0.2600923512701143	0.13750097810842873
0.6809573364257814	1.870188402084494	0.26045621529361923	0.137058868682156
0.6820828857421876	1.902142556984675	0.26056701221367573	0.1384296234665217
0.6832084350585939	1.9318358132006446	0.26055361480943945	0.13679255904648174
0.684333984375	1.9644148530397916	0.260375352342437	0.13782749600830313
0.6854595336914063	1.9966405759763441	0.2608410048076113	0.13918274750464496
0.6865850830078126	2.026232826303967	0.26101451714026264	0.13954692525737514
0.6877106323242188	2.0630345818231786	0.26158710577529737	0.13980065297946015
0.6888361816406251	2.091841332189402	0.26177683040927185	0.13803109435312397
0.6899617309570314	2.1278125341952974	0.26139766721981605	0.1373473226009991
0.6910872802734376	2.158849240354197	0.2613842506749975	0.1370490541001817
0.6922128295898439	2.190926965730118	0.26151906323090346	0.13578522375479105
0.69333837890625	2.2237617372018703	0.261693495901879	0.1349311495189578
0.6944639282226563	2.251974626779923	0.26238046087379985	0.134648283980186
0.6955894775390626	2.2855226718743755	0.26236734558180097	0.13486547010084807
0.6967150268554688	2.314877598773779	0.2627539906559295	0.13573326829521679
0.6978405761718751	2.3460895080422626	0.26296987209968653	0.1353975485660381
0.6989661254882813	2.3771809079420634	0.26313526238236995	0.13573936117128377
0.7000916748046876	2.4041312882889407	0.26388501489584243	0.13576829482141253
0.7012172241210939	2.4365174536669167	0.2638087954971803	0.13688258881015408
0.7023427734375001	2.4657193712854837	0.26443265365350066	0.13656112219065375
0.7034683227539064	2.4986376137243984	0.264333566443925	0.1361859412612239
0.7045938720703125	2.5329673754200903	0.2645480074588795	0.1358079047916611
0.7057194213867188	2.5628314059771538	0.2655757804769406	0.13636490114364205
0.7068449707031251	2.599870373426671	0.26574840961320617	0.1360987214211478
0.7079705200195313	2.6325781252152303	0.2666941035687436	0.13599519768651583
0.7090960693359376	2.6693320695031124	0.2669479761488502	0.13615597687576195
0.7102216186523439	2.7032821210337756	0.26750694547872295	0.1365137692182224
0.7113471679687501	2.7390118850047775	0.26758597412492124	0.1368728113348057
0.7124727172851564	2.775792470947311	0.2674484403018008	0.1364822312623301
0.7135982666015626	2.8089843880626035	0.26745566298585816	0.13631996618587194
0.7147238159179689	2.8449238837320596	0.26753274264207644	0.13681568107505546
0.7158493652343751	2.878086844082762	0.2678002897794729	0.13727596672595874
0.7169749145507813	2.9139033257124964	0.2672268659957191	0.13704446373359594
0.7181004638671876	2.951065858551717	0.2675384123483085	0.1369531714511725
0.7192260131835938	2.982692937590743	0.26735681211310774	0.13717977526420994
0.7203515625000001	3.0176199680339746	0.2676190068614394	0.13826230412116072
0.7214771118164064	3.051089786738884	0.2670380562646556	0.1384359698346441
0.7226026611328126	3.084208774764652	0.26646720476702984	0.13863428330879451
0.7237282104492189	3.116777335104031	0.2664049776484484	0.1380628487266128
0.724853759765625	3.149375942519657	0.26698866490417916	0.13733306298187697
0.7259793090820313	3.181069561024342	0.2666266309623509	0.1373802176540369
0.7271048583984376	3.2124017983292394	0.2661881019087615	0.13651820013247576
0.7282304077148438	3.242475526951082	0.2661339418353209	0.1354502915236258
0.7293559570312501	3.274479014775932	0.26630607069266116	0.13510571317870407
0.7304815063476563	3.3042842193745403	0.26583485016908837	0.13500235338319114
0.7316070556640626	3.3341141998579547	0.2658534279877174	0.13477639352582266
0.7327326049804689	3.3660987304590373	0.26587938721567483	0.1346030118705423
0.7338581542968751	3.3956073702490044	0.2661728770218475	0.1349972368663616
0.7349837036132814	3.428434373258048	0.26656507881090113	0.1353475664761829
0.7361092529296877	3.458312122781361	0.26684071890141475	0.13529459829344836
0.7372348022460938	3.488073476981384	0.2671413564340853	0.13545949686866368
0.7383603515625001	3.5198491661410554	0.26774569340191723	0.13573707440350505
0.7394859008789063	3.545865430267278	0.26839106467794255	0.13603216766307902
0.7406114501953126	3.575338736127543	0.26854485145960716	0.1353301968624362
0.7417369995117189	3.5993576176597166	0.2690576869448785	0.1358824247726114
0.7428625488281251	3.6257856764250906	0.2690226186143873	0.13519819284633486
0.7439880981445314	3.6507096568186284	0.2697022519264314	0.13572471163576244
0.7451136474609376	3.6731348288612913	0.2699904119581438	0.136451638138044
0.7462391967773438	3.7017856206129367	0.27012277891255837	0.1365192249732755
0.7473647460937501	3.7210414369522633	0.2704161689095811	0.1371952543816728
0.7484902954101563	3.747245141931296	0.2703670711224957	0.13853431961868273
0.7496158447265626	3.7682553463683863	0.27065848685272775	0.14040391696448282
0.7507413940429688	3.789450491552011	0.2706269947165937	0.14130982018803798
0.7518669433593751	3.816214528739462	0.27079561322072043	0.14243691509819262
0.7529924926757814	3.832866669444095	0.2709764919687253	0.14227938420044917
0.7541180419921876	3.859915263401061	0.27080668106062555	0.143425884865348
0.7552435913085939	3.877568398655607	0.2702825710928548	0.14359441228694786
0.7563691406250002	3.897180536911256	0.27078889280106727	0.14383319008844891
0.7574946899414063	3.9165636956586067	0.270705851610617	0.1440070094535271
0.7586202392578126	3.9315618205738403	0.27031446339548243	0.14285666260798782
0.7597457885742188	3.9501135884405927	0.2705299516210428	0.14305818955281083
0.7608713378906251	3.9634402424843147	0.2696239727548382	0.1413990939731108
0.7619968872070314	3.9761405535882925	0.2702168025511113	0.1402454859439144
0.7631224365234376	3.9910606947189975	0.26999967134910413	0.13964953845852135
0.7642479858398439	4.000560198689168	0.270204737527263	0.13881992168381327
0.7653735351562501	4.014775785966956	0.27078588757346844	0.1393090647830927
0.7664990844726564	4.023357170415486	0.2705849969294366	0.13991113334047423
0.7676246337890626	4.035128758752254	0.2709059707755327	0.14037413018859352
0.7687501831054688	4.04398916224938	0.2708259141925327	0.14209749472299588
0.7698757324218751	4.049863091239977	0.27076190674243134	0.14307563095278264
0.7710012817382813	4.062150737940402	0.2704085035073606	0.14498949734327746
0.7721268310546876	4.069873223223469	0.2701588254549306	0.14578223490383202
0.7732523803710939	4.080342122267393	0.27033043364754394	0.14786429180432134
0.7743779296875001	4.087080727613337	0.26989445352798325	0.14959076175971311
0.7755034790039064	4.094653554509733	0.26969542995330176	0.15091597279549698
0.7766290283203126	4.101278393591848	0.2693043307132023	0.151624316830485
0.7777545776367188	4.107129589384835	0.2695031888703285	0.1528534706780918
0.7788801269531251	4.114436699922557	0.26856210866752844	0.1534318655914409
0.7800056762695313	4.119978230620604	0.26842663649311116	0.15409570154095714
0.7811312255859376	4.126466125890642	0.2679443501901717	0.1549182792626902
0.7822567749023439	4.132047410664778	0.267880651597045	0.1552289711406182
0.7833823242187501	4.137114536557706	0.2675265242377556	0.1558283298601656
0.7845078735351564	4.143662723748561	0.2669454593445296	0.15635965751305267
0.7856334228515626	4.148467018843321	0.26668159312906536	0.15701984347916575
0.7867589721679689	4.153348852102364	0.26667509999905953	0.1585289743357157
0.7878845214843752	4.156149241409234	0.2666076042481037	0.15856830042913445
0.7890100708007813	4.160111064727504	0.2663480751456406	0.15825027342134007
0.7901356201171876	4.162558449856124	0.26599075253601634	0.15742778611744648
0.7912611694335938	4.163664079533067	0.26601602186831697	0.15861536073359406
0.7923867187500001	4.166232093861143	0.26632789073746443	0.15863014702767428
0.7935122680664064	4.165911650693586	0.2658217638078979	0.158391139746325
0.7946378173828126	4.166731647592241	0.265645930453161	0.15867718889004395
0.7957633666992189	4.16656706156497	0.26505625861273785	0.15830234087795755
0.7968889160156251	4.166900170286728	0.2650196104566332	0.1592079344680339
0.7980144653320314	4.169085083417846	0.26488637693918643	0.15661436294891753
0.7991400146484376	4.166844554000901	0.2642734018280251	0.15507037732499449
0.8002655639648438	4.167291655867973	0.2640544949275491	0.15325428888851556
0.8013911132812501	4.16360274446979	0.2629113227328146	0.1531282700930879
0.8025166625976563	4.160448738233965	0.262405726818268	0.15145636694723938
0.8036422119140626	4.156582397255507	0.26115268555146776	0.1506604759033744
0.8047677612304689	4.148885630797925	0.2599148422453676	0.15058069379597427
0.8058933105468751	4.1438105092399615	0.2593407394559907	0.15115716786146877
0.8070188598632814	4.133639291084607	0.2583970561146028	0.15061198462688383
0.8081444091796877	4.124876840287945	0.2581665736278485	0.15087531283974848
0.8092699584960938	4.113445451256852	0.25761869003407045	0.15046057431167278
0.8103955078125001	4.101446885926261	0.25708528498594624	0.1506964150119622
0.8115210571289063	4.09164844398295	0.2568099166170465	0.1504341119028983
0.8126466064453126	4.078683646025725	0.25669882531128363	0.14891190910887633
0.8137721557617189	4.067256045208798	0.25632182931279446	0.14822130371345774
0.8148977050781251	4.054941441498559	0.2563022689004208	0.14846019374208916
0.8160232543945314	4.042439749111987	0.2562006205179253	0.14680568238191388
0.8171488037109376	4.0310914250123435	0.2559476937400948	0.1465635101148118
0.8182743530273439	4.018370406031207	0.2561524557967031	0.14496366139814934
0.8193999023437502	4.006662860413184	0.25532047890449366	0.14410320254419584
0.8205254516601563	3.9936519891222186	0.25566685826240143	0.14367156335558876
0.8216510009765626	3.98080635069286	0.2554774943314454	0.14318517079830556
0.8227765502929688	3.9670904355346353	0.2554356149974886	0.1422367486938624
0.8239020996093751	3.9529206411008477	0.2558555261395071	0.14167906482399614
0.8250276489257814	3.939087767285798	0.25595497279626633	0.14169261330131688
0.8261531982421876	3.922342271614354	0.2559233682937335	0.14138849141078605
0.8272787475585939	3.9066457459640676	0.255871893271182	0.1410184571262306
0.8284042968750001	3.8892115730130565	0.25624125960162	0.14132441414477387
0.8295298461914064	3.8729942867676934	0.25639143989851143	0.14170251250760452
0.8306553955078126	3.855396901383135	0.2564593288716061	0.14176051147493568
0.8317809448242188	3.836406725928683	0.25648980509612973	0.1419472474092143
0.8329064941406251	3.818676564909453	0.2569600243106195	0.14202593033033345
0.8340320434570314	3.800519625983422	0.25737831232663055	0.14244417792737346
0.8351575927734376	3.7816957749450792	0.25755286477901174	0.1421722511730446
0.8362831420898439	3.761525679328917	0.25853226211420305	0.1430203567158081
0.8374086914062501	3.74005729993627	0.258836338055179	0.14265090630864402
0.8385342407226564	3.718594954930479	0.2592785595606096	0.1425064288097529
0.8396597900390627	3.6976716503467966	0.25983427629427847	0.14379722313443366
0.8407853393554688	3.674067948507954	0.26002089740128687	0.14390956071790365
0.8419108886718751	3.650567578423768	0.2602890350313172	0.14446670504952028
0.8430364379882813	3.626001450673364	0.26042881041235005	0.1453180966696458
0.8441619873046876	3.599309283036316	0.2601757725390633	0.14520012166231858
0.8452875366210939	3.57347347481621	0.26009012120359504	0.14586615054997612
0.8464130859375001	3.544436028270517	0.2602397129486903	0.14555086190685065
0.8475386352539064	3.5182199339824107	0.2600283665183377	0.145099824864514
0.8486641845703126	3.491554928182995	0.2603510258121313	0.1453046120440038
0.8497897338867189	3.4620008433542626	0.2608246823343272	0.14420316655219192
0.8509152832031252	3.4361669288380345	0.26128440598611413	0.1444286774401262
0.8520408325195313	3.405208385988789	0.2618183312493026	0.14271299671838586
0.8531663818359376	3.379740924396564	0.2625671356882793	0.14191756864226865
0.8542919311523439	3.351126252706271	0.2634205943574773	0.14196265400316374
0.8554174804687501	3.3211251617873847	0.26395385464846666	0.14049370002404118
0.8565430297851564	3.2952578427226564	0.2645967433101759	0.1404807278810494
0.8576685791015626	3.2641917917621646	0.2651614566489391	0.13894634539389855
0.8587941284179689	3.2376187595849233	0.26516803587108395	0.13942579477798797
0.8599196777343752	3.208799893390807	0.2657112589312884	0.13912078368720254
0.8610452270507813	3.1812205800896804	0.2658699638278192	0.13882893287515
0.8621707763671876	3.1539699878080634	0.2655473775851261	0.13899950430181965
0.8632963256835938	3.1238924235857173	0.265450951945741	0.13818396405285086
0.8644218750000001	3.0952184310294526	0.2652051449134978	0.13904205045114865
0.8655474243164064	3.065837930793152	0.2648910303574815	0.13957774758576305
0.8666729736328126	3.0364100523821786	0.2640797705269789	0.14003954898194002
0.8677985229492189	3.0065861024190568	0.26386880754337266	0.14065242779223985
0.8689240722656251	2.9748006797738777	0.2632869060262223	0.14151405305038797
0.8700496215820314	2.945196302320239	0.2625309341882868	0.1415093523440268
0.8711751708984377	2.9158079987476304	0.2621185017761338	0.14157493235001564
0.8723007202148438	2.887574660061513	0.2616770368324413	0.14117979663977914
0.8734262695312501	2.8584942000646993	0.26111297331334266	0.14175464489535713
0.8745518188476563	2.8289598753290783	0.260594259009222	0.14227158180241078
0.8756773681640626	2.800229156540618	0.26055006663027	0.1418030679276521
0.8768029174804689	2.771054880766168	0.2598985347439935	0.14131830727170733
0.8779284667968751	2.7415936224489172	0.26030356384207215	0.14103596271965968
0.8790540161132814	2.7119750127852376	0.25968156717955887	0.14085158841633547
0.8801795654296877	2.6818065366350297	0.25941654839616723	0.1409067749107431
0.8813051147460939	2.6517156613458233	0.25961961143736073	0.14004079178505324
0.8824306640625001	2.6225244304968434	0.2593799660496242	0.14003990835908003
0.8835562133789063	2.5931138418881354	0.25971220926451416	0.1408875955353288
0.8846817626953126	2.564488707117015	0.2593174255036037	0.14088425907137453
0.8858073120117189	2.5357328111763797	0.25976864206875755	0.14156733227448515
0.8869328613281251	2.507338767423111	0.2600630289058273	0.14169141820918052
0.8880584106445314	2.4791273827725746	0.2603230966485044	0.14281315021623608
0.8891839599609376	2.4509268305307343	0.2610962845803635	0.1428980324395606
0.8903095092773439	2.4240450592864384	0.26108952921906065	0.1435924452268145
0.8914350585937502	2.3953552622401593	0.2621409061646923	0.14361732185921275
0.8925606079101563	2.368135470464136	0.2630266064003658	0.14426348461858354
0.8936861572265626	2.339221238973927	0.2640401174438736	0.14427971383799934
0.8948117065429688	2.311452735074782	0.2647611454078405	0.14461394965436783
0.8959372558593751	2.283090776545679	0.26572825339050415	0.1450183603625726
0.8970628051757814	2.25358450675058	0.2662130523474352	0.14696374141770735
0.8981883544921876	2.225390072686412	0.2670076346934577	0.14695167734194942
0.8993139038085939	2.19569031184428	0.26730625382986956	0.14780588429930272
0.9004394531250002	2.1675475454457076	0.2681043306739933	0.14839848540885148
0.9015650024414064	2.138412143362938	0.26806639138179106	0.1496863965689595
0.9026905517578127	2.1087102884728424	0.2678941530899816	0.15032017950936802
0.9038161010742188	2.0800450288176062	0.2675428638338769	0.1488428654102341
0.9049416503906251	2.05136075242288	0.2676983032264801	0.14860769321331424
0.9060671997070314	2.021685610592105	0.26760772187399917	0.14662472397478707
0.9071927490234376	1.993687291993944	0.26771348901307396	0.1462427541901963
0.9083182983398439	1.9647808455972795	0.26773003733291856	0.1456757880170032
0.9094438476562501	1.9365597555527594	0.2665724936970628	0.14490618079112366
0.9105693969726564	1.9091797085099613	0.26738115353721964	0.14529762069401647
0.9116949462890627	1.8806421436849647	0.2665074716483253	0.14425868949076398
0.9128204956054689	1.8536266101815244	0.266994629294927	0.14474444511063758
0.9139460449218751	1.8263468163548182	0.26612488830384157	0.14390524521015888
0.9150715942382813	1.7995744359115604	0.2659709896872563	0.14390746687348233
0.9161971435546876	1.7724731776948919	0.26601664783008244	0.143409887021583
0.9173226928710939	1.7460227701362794	0.264883909237048	0.1429727153106847
0.9184482421875001	1.7215802023331646	0.26564057659459733	0.14308096466735482
0.9195737915039064	1.6953315241963727	0.2653496098937487	0.1434054357944427
0.9206993408203126	1.6704709898812748	0.26637211222182633	0.14326347072498918
0.9218248901367189	1.6470106077637512	0.2668370381890897	0.14279920554658862
0.9229504394531252	1.6224307004359488	0.2668925277008964	0.14233320192426233
0.9240759887695313	1.5999662200803542	0.26784896182442053	0.1415759249304615
0.9252015380859376	1.575635739135301	0.26808476800551617	0.1411071671968804
0.9263270874023439	1.5534736124086181	0.26902269251778027	0.14100117964653694
0.9274526367187501	1.5316653166937328	0.2692351946210969	0.14062152133252442
0.9285781860351564	1.5096280186771842	0.2696464446425975	0.14153374127906335
0.9297037353515626	1.4877542043355687	0.2705618957045492	0.1412089871611982
0.9308292846679689	1.4666005992749722	0.27097509874899794	0.14193904174782557
0.9319548339843752	1.4461842542906183	0.27133879939525807	0.14263855922272597
0.9330803833007814	1.4254073830305682	0.2717920405278353	0.14388346620878847
0.9342059326171877	1.404302239997779	0.2718056775381161	0.14471127778358547
0.9353314819335938	1.384126339711531	0.27253258755267246	0.14535956134799013
0.9364570312500001	1.364659656000635	0.27245742185984834	0.14656477287016692
0.9375825805664064	1.3459462494724408	0.2731339686827704	0.14825600506511824
0.9387081298828126	1.3270932817106103	0.2734546886255372	0.14869205254544324
0.9398336791992189	1.3062874412368035	0.27350980186744583	0.1491984115063087
0.9409592285156251	1.2882394124760297	0.2736227929057525	0.1496866348726054
0.9420847778320314	1.2698031364698024	0.27378294974850126	0.14976354279994566
0.9432103271484377	1.250896246029744	0.27440744539545303	0.14978377256108896
0.9443358764648438	1.2327392409282178	0.2748037738452439	0.1494766662521997
0.9454614257812501	1.2152218285140586	0.27612006292365354	0.1485059373688738
0.9465869750976563	1.1981610728355632	0.2773680773923193	0.14700985392714294
0.9477125244140626	1.180844603972455	0.2781059883001884	0.14586424808866413
0.9488380737304689	1.1635872480913902	0.2796612413872536	0.14416034637380434
0.9499636230468751	1.147937555519941	0.2800575182886164	0.14345449163434068
0.9510891723632814	1.1311296462220044	0.2816234407247497	0.1423686481835371
0.9522147216796877	1.115441622428774	0.28226067890707396	0.1423477328074772
0.9533402709960939	1.0988121221689395	0.28345815667186114	0.1418739960272105
0.9544658203125002	1.083273047705678	0.284656392179968	0.141008353636024
0.9555913696289063	1.0679519837301354	0.28448465856384303	0.14158931178333578
0.9567169189453126	1.0522910886558765	0.2854222703639365	0.14108608625145888
0.9578424682617189	1.0384681081531475	0.2848609653967081	0.14112827815474843
0.9589680175781251	1.0238648603002045	0.28493745900997064	0.14059578556604707
0.9600935668945314	1.0103904507790593	0.2843837556550735	0.14081123941238471
0.9612191162109376	0.9978140963806217	0.2831687281008763	0.14001787621890763
0.9623446655273439	0.9843759900940957	0.2831274941559135	0.1400207279818743
0.9634702148437502	0.9699892785096913	0.28235372760781396	0.13958570751473512
0.9645957641601564	0.9583077390601455	0.2820613184643405	0.13965780648297704
0.9657213134765626	0.9459593350369623	0.28132555938671594	0.14022850143638457
0.9668468627929688	0.9352427223502243	0.2805166860505408	0.1399364090906715
0.9679724121093751	0.923884054949389	0.2802608076947122	0.14028367874424474
0.9690979614257814	0.9165743170992501	0.2796708110312934	0.1405869677029057
0.9702235107421876	0.9107871888597113	0.2797744498966513	0.14072026717854008
0.9713490600585939	0.909072673105405	0.27966417929775567	0.14120879291643734
0.9724746093750001	0.908712925660584	0.27989669545248147	0.1405381898853686
0.9736001586914064	0.9125923638630121	0.2804138086787522	0.14018297338484184
0.9747257080078127	0.9250060888469022	0.2802367310792544	0.14054339204535557
0.9758512573242188	0.9437697831981902	0.28024177820764684	0.1407001125921189
0.9769768066406251	0.9630838427822497	0.2807251886807831	0.14082548266223505
0.9781023559570314	0.9713796613513831	0.2809048463205608	0.14100717964042667
0.9792279052734376	0.9788985394539058	0.2807642585075788	0.14103207109747096
0.9803534545898439	0.9824766056289738	0.28092751147813083	0.14117542613453488
0.9814790039062501	0.9825274920211219	0.28110441001046366	0.1409680088145616
0.9826045532226564	0.9830073190447016	0.2813687576722246	0.14058207622594626
0.9837301025390627	0.9799787734255602	0.28230210624025925	0.1404821250510204
0.9848556518554689	0.971870016653435	0.28266533590384413	0.13921404006197718
0.9859812011718752	0.9556952389498322	0.2834784090767603	0.13893601745876263
0.9871067504882813	0.9383545726034893	0.2846941922515022	0.13839853078924616
0.9882322998046876	0.9235634291540924	0.28553285785239274	0.1379634964737521
0.9893578491210939	0.9130613854931136	0.2866031809196917	0.13783214907744912
0.9904833984375001	0.8985721936711599	0.28739398900556595	0.13735541823663477
0.9916089477539064	0.8795967810178803	0.2886678452451227	0.13708892134984374
0.9927344970703126	0.8557884248756225	0.28954078977854525	0.1376480197212485
0.9938600463867189	0.8243436542835403	0.29056950277385346	0.1369045731187607
0.9949855957031252	0.7973812843079912	0.2914882481755018	0.1371103030169763
0.9961111450195314	0.7711923308902876	0.291972377167109	0.13724069328536578
0.9972366943359376	0.7510880058267674	0.2925195998082445	0.13719838705622628
0.9983622436523439	0.7328837052842423	0.2931668676787843	0.13720528411634314
0.9994877929687501	0.7147498081949064	0.2941493579108352	0.1360379885394708
1.0006133422851564	0.6991085857795091	0.29487162812785156	0.13607284270815145
1.0017388916015626	0.6802069616102366	0.2953132259327971	0.1358621498810229
1.0028644409179688	0.6637523642877963	0.2960408788654149	0.13551837007852208
1.0039899902343752	0.6457770173913983	0.29668420466290024	0.13603172217190176
1.0051155395507814	0.6294992347777628	0.29703086855272753	0.13648395249923728
1.0062410888671875	0.6141901107677439	0.2980057488556083	0.1369144618098029
1.007366638183594	0.5991642130734911	0.2983828142560221	0.13756770113978398
1.0084921875000001	0.5858574858247009	0.29922919377935514	0.13835797134814706
1.0096177368164063	0.572392339846408	0.29998205207510265	0.1396146717063332
1.0107432861328127	0.5603376585627569	0.30112947666842843	0.14076824660479306
1.011868835449219	0.5496604275475667	0.3018327193315305	0.14159125731878935
1.012994384765625	0.5381948507708945	0.3024658654452928	0.14248937527974118
1.0141199340820315	0.5288113889978313	0.3033188412750175	0.14235152725322742
1.0152454833984377	0.5178951336584544	0.3040328609072293	0.14253620273684064
1.0163710327148439	0.5092138363293424	0.30499676197405906	0.1427953863861224
1.01749658203125	0.49987612504364987	0.3052925387446171	0.14285249049100637
1.0186221313476564	0.4916064136584974	0.30538614142853965	0.1429280421817256
1.0197476806640626	0.48351007986443156	0.3062666098616303	0.14283951334837142
1.0208732299804688	0.47385498788644	0.3062297818107684	0.14368935884828613
1.0219987792968752	0.4670980157612122	0.3070188295062093	0.1437398938950394
1.0231243286132814	0.45921487430036717	0.30682412884445104	0.14331120754214882
1.0242498779296876	0.4527985725922192	0.3075602360321118	0.14258528585469474
1.025375427246094	0.44525489792063744	0.3082409763163204	0.14240674201508988
1.0265009765625002	0.4379816694616258	0.30868321624371153	0.14246814886931178
1.0276265258789063	0.43052067862070087	0.30966063037534935	0.1414109528391495
1.0287520751953125	0.4219112041511682	0.3098755179149681	0.14109804375203208
1.029877624511719	0.41694831296034	0.3113971652675032	0.13940863039469287
1.0310031738281251	0.4091882052313953	0.3122318032300306	0.13978612844300162
1.0321287231445313	0.4037501394197068	0.3132825565260429	0.1392238384658569
1.0332542724609377	0.3986967052583853	0.31475120395710005	0.13915459507470923
1.0343798217773439	0.39215073829189695	0.31545936775780176	0.13933179949461647
1.03550537109375	0.38806596798878484	0.31703320944922103	0.14020927088126825
1.0366309204101565	0.3819293030064655	0.31819117671319375	0.1399728152667066
1.0377564697265627	0.3778896773705753	0.3196393942418137	0.14014429709468534
1.0388820190429688	0.3728123409861119	0.32083835717265785	0.1397298877902941
1.0400075683593752	0.36723002597524934	0.3218022205010905	0.13974673952027764
1.0411331176757814	0.3633950948528284	0.32297018785226583	0.13988361549862202
1.0422586669921876	0.35818908879776284	0.3229205131974423	0.1391328684130349
1.0433842163085938	0.35461389641302943	0.32377027526813507	0.1393281689772999
1.0445097656250002	0.34967603858334634	0.32432091468889346	0.13922640152503915
1.0456353149414064	0.34612762477234	0.3249694114980357	0.13925466764844854
1.0467608642578126	0.34266333992201614	0.32647727239993646	0.13948950083894185
1.047886413574219	0.33796488857229245	0.3268210148415108	0.1389299102687988
1.0490119628906251	0.3351302475700463	0.32897944240085897	0.13983425897154023
1.0501375122070313	0.3308370480515113	0.3293974594807488	0.1397760785192808
1.0512630615234377	0.3276721150846627	0.3312579879042902	0.14080289529195464
1.052388610839844	0.32471777058072665	0.33238599938967905	0.1410029985758602
1.05351416015625	0.320140209712977	0.33296082502206165	0.14126641552585265
1.0546397094726563	0.3174414042078265	0.33417383277197354	0.1415704190774334
1.0557652587890627	0.3137432445568924	0.3341125243169941	0.14220135494505431
1.0568908081054689	0.3112117615384955	0.3347447919712896	0.14241843538680576
1.058016357421875	0.3074776846476439	0.33539854013529863	0.14283255734482467
1.0591419067382815	0.3039397704817698	0.3361037472261406	0.14223608022485504
1.0602674560546876	0.3013545179477585	0.33659242914993137	0.14298553799872024
1.0613930053710938	0.2974049896184628	0.3368814257853312	0.14222563709929306
1.0625185546875002	0.29381205951479783	0.33773768919935987	0.14286181334519352
1.0636441040039064	0.2904231129335749	0.33890194863730244	0.14279936283038083
1.0647696533203126	0.28662945286009667	0.33922698959998854	0.1427625533542101
1.065895202636719	0.28347198092237536	0.3407285900983528	0.14302168209735128
1.0670207519531252	0.279729502183694	0.3416205395227864	0.14271526527875036
1.0681463012695314	0.2766621002658765	0.34358458472413084	0.14371136412766225
1.0692718505859375	0.27387469001363	0.344781199284897	0.1430044587135269
1.070397399902344	0.2709111874239665	0.34647548554695284	0.14376172649377694
1.0715229492187501	0.26788635334792266	0.3484260325157854	0.14335970198844517
1.0726484985351563	0.26502694521536546	0.34983365273175177	0.1437231067056638
1.0737740478515627	0.2621373405990546	0.3515777776481943	0.14396789071477434
1.074899597167969	0.2590479519013257	0.35270816307605624	0.14448633950840625
1.076025146484375	0.25715846509524454	0.354790870798024	0.14506249411353925
1.0771506958007815	0.2540720627421941	0.35644210989998515	0.1449133343404412
1.0782762451171877	0.25167193874250093	0.35876617058602855	0.14533673394163596
1.0794017944335939	0.249142551514542	0.3614577192896922	0.14561330799055983
1.08052734375	0.2460104311629751	0.36279759928370253	0.14447894964588034
1.0816528930664064	0.24451032180204255	0.36553839969760943	0.14361636906573988
1.0827784423828126	0.24114189934357344	0.3673982485007184	0.14240418696531973
1.0839039916992188	0.2393901679585509	0.37002137607638746	0.1415771498178662
1.0850295410156252	0.2367512653510904	0.37246787951368754	0.1411411094086636
1.0861550903320314	0.23369823571647655	0.37466958142574835	0.14087234811705365
1.0872806396484376	0.23206050106950446	0.37727432204808753	0.14001185749128203
1.088406188964844	0.22889650995750122	0.3791105105899647	0.14049883028983878
1.0895317382812502	0.2273937979974723	0.3816761257429131	0.14034475444829586
1.0906572875976563	0.2248511831955247	0.3836542993047726	0.14095696932130505
1.0917828369140627	0.22315518673726814	0.38525647188708323	0.14030980888160405
1.092908386230469	0.22197776047451376	0.38734841731854125	0.1411749179345535
1.0940339355468751	0.21919966074065464	0.3884175682010896	0.14224307500257088
1.0951594848632813	0.21805304706308726	0.39064871068710166	0.1418751127189668
1.0962850341796877	0.21562300360844797	0.3921063029808589	0.14230167365126872
1.0974105834960939	0.21401202533482908	0.39453812641355546	0.14163103598495178
1.0985361328125	0.2125383480854444	0.39648539275625166	0.1417209445702328
1.0996616821289065	0.20974325517443174	0.3987688636227056	0.14289955057930107
1.1007872314453127	0.20816082678277933	0.40146665647064195	0.1421643762527116
1.1019127807617188	0.20623528165085483	0.404521089257181	0.14201063368918818
1.1030383300781252	0.20391993315170653	0.40699978729292857	0.1423462000579811
1.1041638793945314	0.2026428040983357	0.4088985708072996	0.14221308749412587
1.1052894287109376	0.20013107273552738	0.41155370439113587	0.14318798385193449
1.106414978027344	0.19882041810300768	0.414035211308947	0.1424674830285862
1.1075405273437502	0.19686073945127022	0.4161488357672782	0.14351391756420914
1.1086660766601564	0.19500352786580963	0.4184365538672936	0.1435090291582615
1.1097916259765626	0.19372652395822149	0.4206106711218759	0.14267432064462018
1.110917175292969	0.1910348974222693	0.42402722134468285	0.14281898615961294
1.1120427246093751	0.1903449140744349	0.42714912690779255	0.14185494798308665
1.1131682739257813	0.1884176890301127	0.4309444512329274	0.1420264092636891
1.1142938232421877	0.1871991668569421	0.43506091471530306	0.14204227339394127
1.115419372558594	0.18621442160999732	0.4391773405087716	0.14221540045193337
1.116544921875	0.18440337677482438	0.4443071219956435	0.14283034874468298
1.1176704711914065	0.1834080253589753	0.44898365110153754	0.14306725710265028
1.1187960205078127	0.18141643520961373	0.45383131873248866	0.14329741792886588
1.1199215698242189	0.18028922564041533	0.458798633242526	0.1433048554638063
1.121047119140625	0.1787435623000592	0.46340713992678495	0.14303579958156093
1.1221726684570315	0.1771749015266946	0.46880538956749473	0.14363464943157372
1.1232982177734376	0.17562060241623795	0.4741785989218347	0.14405744682772156
1.1244237670898438	0.17479190831191524	0.47942351592987575	0.1446749862779247
1.1255493164062502	0.17306748106007333	0.4842243200498631	0.14513541519438325
1.1266748657226564	0.1719074172755167	0.48889042573318753	0.1455350686659589
1.1278004150390626	0.1704973576168679	0.49396769304543836	0.1466199578004484
1.128925964355469	0.16879107110058214	0.4985981606541208	0.14724452250803235
1.1300515136718752	0.1679636069180015	0.5025934088018467	0.14792500923264085
1.1311770629882814	0.16658833837452783	0.5075493826212438	0.14989948548359153
1.1323026123046878	0.16501157885439166	0.5118046833604257	0.15032142821064132
1.133428161621094	0.16402380028629426	0.5166008539418944	0.15198294022820727
1.1345537109375001	0.16226130937612887	0.520502049376933	0.1517556193250476
1.1356792602539063	0.16158476184903917	0.524979530052742	0.1524768070294164
1.1368048095703127	0.15987974881309946	0.5296299472145066	0.15278115628123018
1.137930358886719	0.15896405022974394	0.5343560132757238	0.15303387683396846
1.139055908203125	0.15781585965313008	0.5393448353721565	0.15303490408318984
1.1401814575195315	0.15609858448662015	0.5445661383383538	0.1526087463715461
1.1413070068359377	0.15602233551547254	0.5504795054150773	0.15302793971830397
1.1424325561523438	0.15419039646921376	0.5566169463890684	0.15243798184923718
1.1435581054687503	0.15367439637182298	0.5635339101346957	0.1528818323524558
1.1446836547851564	0.15243972461101127	0.5703523289750405	0.151821083223711
1.1458092041015626	0.1508143157063908	0.5773907798497171	0.1509568797144236
1.1469347534179688	0.15044603849185076	0.5842669652811011	0.14934895633464776
1.1480603027343752	0.14887778704329985	0.5912144201863602	0.1483106692985365
1.1491858520507814	0.14771531391978887	0.5979212801863788	0.14784970002767814
1.1503114013671876	0.1468748297155046	0.6053465907440638	0.14818024905510666
1.151436950683594	0.14552753422263903	0.6122128628762828	0.14909870963483726
1.1525625000000002	0.14516898107947346	0.6192331792511789	0.14951318424924592
1.1536880493164063	0.1432945402897433	0.6275527710259703	0.1508028903375451
1.1548135986328127	0.14343290991671406	0.635268130651772	0.15082242921072714
1.155939147949219	0.14264129293206526	0.6437274827156695	0.151176985121024
1.157064697265625	0.14193439281360856	0.6525001675739911	0.15072520578868565
1.1581902465820315	0.14228075419267622	0.6606397504408504	0.15047620521124463
1.1593157958984377	0.1410905550836964	0.6700776462569664	0.1510612914921208
1.1604413452148439	0.14133944757879915	0.6783585122966626	0.15016901546587608
1.16156689453125	0.14066061679730535	0.6872671498260283	0.15094107302300852
1.1626924438476565	0.14009888843999485	0.6963125439952917	0.15080701775816358
1.1638179931640626	0.13996164925195478	0.7061565580520809	0.15123122647721418
1.1649435424804688	0.13848327012316392	0.7158578600567681	0.15169656014390334
1.1660690917968752	0.13861165242887397	0.7259945944139862	0.15140600594698944
1.1671946411132814	0.13719617837108042	0.7367315212690844	0.15230446804388773
1.1683201904296876	0.13706827638993893	0.7488191301513925	0.15213228546469545
1.169445739746094	0.1362140678713746	0.7603344221783828	0.15266444848529903
1.1705712890625002	0.13566960946990175	0.7724550445507953	0.15355230928207456
1.1716968383789064	0.1348929504320527	0.7849810667344493	0.1535807340781519
1.1728223876953126	0.1340926050373602	0.7971158277667724	0.15369960710984926
1.173947937011719	0.13388197719920253	0.81072844431137	0.15284186251065818
1.1750734863281251	0.13301719758412667	0.8232481822591202	0.15322892165497962
1.1761990356445313	0.13281472346077217	0.837617029113972	0.15277060055088004
1.1773245849609377	0.13235903928794837	0.8523015774214232	0.152356039253768
1.178450134277344	0.13175916339769955	0.86626897761316	0.15260511738230095
1.17957568359375	0.13079871607386162	0.8808448994784891	0.1519119826300046
1.1807012329101565	0.12971044741411691	0.8945648071313567	0.15238838178056655
1.1818267822265627	0.12914981372009346	0.9090225983701359	0.1524210359976896
1.1829523315429689	0.12879861740502666	0.9238117625371634	0.1524575090322342
1.1840778808593753	0.12755050814568733	0.9375897751739943	0.1530630398155743
1.1852034301757814	0.12677477496760403	0.9523364811645265	0.1533646495330764
1.1863289794921876	0.12561617500077862	0.9659784664055036	0.15415487506674866
1.1874545288085938	0.12567056568909263	0.9805623522722349	0.15410697485524547
1.1885800781250002	0.12466490893077448	0.9942209825912721	0.15431442836794063
1.1897056274414064	0.12407137314404708	1.0078486434370326	0.15335399193841745
1.1908311767578126	0.12361874398925583	1.0218709492423872	0.1531393911165758
1.191956726074219	0.12316564308488394	1.036103063477874	0.15254406815180785
1.1930822753906252	0.1230781477707305	1.0504410396278392	0.15232383965464952
1.1942078247070314	0.12312678874106886	1.0647906042471984	0.1528310399706862
1.1953333740234378	0.12293954321140454	1.0795185907747498	0.15211093293018044
1.196458923339844	0.12320661000741262	1.0964091943384882	0.1524448576556346
1.1975844726562501	0.12267890161976933	1.1122922657580576	0.15169343288836432
1.1987100219726563	0.12175810283510587	1.128870674998704	0.15068624966148877
1.1998355712890627	0.12071130161984187	1.145738537215914	0.14984677452214687
1.200961120605469	0.12008923662119328	1.1630400868102924	0.14885646862671184
1.202086669921875	0.11996094611222245	1.181708957094769	0.14839841062120906
1.2032122192382815	0.11964462957125739	1.1996233688476747	0.14803380935337834
1.2043377685546877	0.11948170001393481	1.2192342748564855	0.14790152318061053
1.2054633178710938	0.11926783552797515	1.2376790327490188	0.1478137180933063
1.2065888671875002	0.11929120565570728	1.2589108400527798	0.14827873729177182
1.2077144165039064	0.11840634953310583	1.2788291029414354	0.1483042898566939
1.2088399658203126	0.11811462189685329	1.2999166481662248	0.1486066525747355
1.209965515136719	0.11726350946693266	1.3213211233290798	0.14935322792526864
1.2110910644531252	0.11726161370294785	1.3428842082230779	0.14882983456819104
1.2122166137695314	0.11685995719422654	1.365399556499932	0.1491382678743361
1.2133421630859376	0.11619082106574467	1.38586258620153	0.1483788507787174
1.214467712402344	0.11593948707554176	1.4079880464792718	0.14747333113418268
1.2155932617187502	0.11535404885697637	1.4297867160956519	0.14719333254758832
1.2167188110351563	0.11480499118125054	1.4512344465314886	0.1470504698274549
1.2178443603515627	0.11439351780373856	1.473433719025731	0.14696084129218862
1.218969909667969	0.11350061424258283	1.4951378081231557	0.1474787042160857
1.220095458984375	0.11308528229798885	1.5190315332229811	0.14816917002729077
1.2212210083007815	0.113004023080481	1.5420813523730674	0.148706501783886
1.2223465576171877	0.11225585415878749	1.564629950848081	0.14968858612831215
1.2234721069335939	0.11188578565310789	1.5884078933964547	0.1504230063626888
1.2245976562500003	0.11148555748270234	1.6118407123048224	0.15133140554079155
1.2257232055664065	0.11100368726310632	1.6374567756771374	0.15266270431702322
1.2268487548828126	0.11024110953358927	1.6612630741514967	0.153756766959438
1.2279743041992188	0.1098631464292999	1.6862970215550839	0.15526189285330552
1.2290998535156252	0.10970626072650606	1.7117449818225368	0.15573729413440413
1.2302254028320314	0.1093234405130884	1.7365112715807742	0.15569030420018484
1.2313509521484376	0.10957596286858691	1.7619362367292928	0.15610231382063638
1.232476501464844	0.10897897022131495	1.7868116279908965	0.15557815906524092
1.2336020507812502	0.1089323453909826	1.8108080298117428	0.15561967455206377
1.2347276000976564	0.108462248670529	1.8361014673808984	0.15494863156421912
1.2358531494140628	0.10821427359026037	1.8609270983049835	0.1546965245154629
1.236978698730469	0.1081651678786052	1.885271927101322	0.1547024400870974
1.2381042480468751	0.10764390706448129	1.9106558602999402	0.1541435418913685
1.2392297973632813	0.10834167790217858	1.9348359078064752	0.15369746309811205
1.2403553466796877	0.10841327699135046	1.9607484440779333	0.1540354522806102
1.241480895996094	0.10893622052928896	1.9859912368759376	0.1541724843919148
1.2426064453125	0.10897200094289805	2.0104837671815696	0.15564182629517198
1.2437319946289065	0.10882735368909983	2.0355916210537255	0.15528047281517895
1.2448575439453127	0.10891885793445631	2.059885523482925	0.1553541904337004
1.2459830932617189	0.10881979478942838	2.084094768325252	0.1558486607813368
1.2471086425781253	0.10885978818888184	2.1074705256209527	0.15618549571054516
1.2482341918945314	0.10873484745042705	2.1304306282539973	0.15708258675228506
1.2493597412109376	0.10855035814587102	2.154170968020283	0.15718583592701255
1.250485290527344	0.10808031712085361	2.1772356348128903	0.15809564846593116
1.2516108398437502	0.10731175092205296	2.2004046790685607	0.1575599401015149
1.2527363891601564	0.10705103752196997	2.2236815091335975	0.15730452168818812
1.2538619384765626	0.10617809410460334	2.245931936057154	0.1568699782362803
1.254987487792969	0.10538487399011938	2.2697791663468854	0.15618576086254
1.2561130371093752	0.10463105869597769	2.291847693991705	0.1566195956608687
1.2572385864257813	0.10414073890073243	2.3134672720934644	0.15665172337808644
1.2583641357421878	0.10347382061236969	2.336359852127602	0.15669383935589262
1.259489685058594	0.10302017027511541	2.357166646054293	0.1571661147568934
1.2606152343750001	0.10233992510723315	2.3805573423120387	0.15698700504410537
1.2617407836914065	0.10172132684882376	2.401577029821524	0.15782349472911913
1.2628663330078127	0.1010174635588535	2.422581430949179	0.15806978329908655
1.2639918823242189	0.10035740026991123	2.4440790449666676	0.15822432037363102
1.265117431640625	0.10007046084376145	2.463119578318871	0.15881333783202442
1.2662429809570315	0.09963379030939251	2.4843794061777524	0.1589498700750682
1.2673685302734377	0.09940936918352875	2.5032056059971532	0.16025715612477603
1.2684940795898438	0.098932932528733	2.522447086251728	0.16145822013216432
1.2696196289062502	0.0985382335008188	2.5417768333155966	0.16204137053190198
1.2707451782226564	0.09851789359663375	2.5586388303934666	0.16405921749478602
1.2718707275390626	0.0980116938062332	2.576956088684731	0.164538473520972
1.272996276855469	0.09799917020012834	2.5943012043677594	0.1655191847199982
1.2741218261718752	0.09769626339022278	2.610913508612853	0.16547365166872574
1.2752473754882814	0.09736631165724896	2.6277028729503167	0.16564502868434747
1.2763729248046878	0.09727124270856578	2.6434583367892284	0.16669861338265368
1.277498474121094	0.09713853673034728	2.6595332281067248	0.16685128731186544
1.2786240234375001	0.09692377440037295	2.674971357893774	0.16798449188334696
1.2797495727539063	0.09659018317154794	2.689968915658404	0.16809068425806412
1.2808751220703127	0.09607116785461318	2.7044121158793875	0.1688265008062086
1.282000671386719	0.09564855084073158	2.717313758589879	0.16974044747398018
1.283126220703125	0.09532391192091129	2.7301334635360677	0.16997797926864566
1.2842517700195315	0.09466432589965991	2.7436127800266465	0.1704562353021034
1.2853773193359377	0.0944175106355312	2.7550415963506456	0.16993581466340701
1.2865028686523439	0.09413455450200862	2.766458644410778	0.1688845288464882
1.2876284179687503	0.09377704519247271	2.7748163825102976	0.16814374179854974
1.2887539672851565	0.09360735741834549	2.7843072134992624	0.16771927986365334
1.2898795166015626	0.09310165397523275	2.792562157858022	0.16768998947133704
1.2910050659179688	0.09290465100880109	2.799322091761464	0.16791145985464645
1.2921306152343752	0.09289454733408382	2.8058214563903294	0.1675380076038833
1.2932561645507814	0.09291725725894862	2.8112885513087162	0.16740068678029663
1.2943817138671876	0.09275930514892958	2.8175047538818894	0.1670224293101427
1.295507263183594	0.09247720564406645	2.823228147863701	0.16713811288963995
1.2966328125000002	0.09230832417934039	2.8272965970133317	0.16762457140148865
1.2977583618164064	0.09161835800335252	2.8325139678722806	0.16806283885833423
1.2988839111328128	0.09104641657634256	2.8369315504101156	0.1684707217717497
1.300009460449219	0.09101342952285996	2.841892407702786	0.1682638252470202
1.3011350097656251	0.09053610373019907	2.8452311963270613	0.16793566207271043
1.3022605590820315	0.09051671376917018	2.8479653234691718	0.1678745285986656
1.3033861083984377	0.08984836934369551	2.8518805864452412	0.1668293415421578
1.304511657714844	0.0893248456958051	2.853552108778591	0.1665989124333269
1.30563720703125	0.08909664192257731	2.8566468273905703	0.16640300835137728
1.3067627563476565	0.08894220585357451	2.8567777723174346	0.1663658479768548
1.3078883056640627	0.08871776546169365	2.857085146075386	0.167301015479004
1.3090138549804688	0.08798383915861345	2.8581394750752316	0.1676314549556299
1.3101394042968753	0.08793438470424196	2.8562551607502633	0.16773138637730273
1.3112649536132814	0.08747185705185259	2.8551043299481424	0.1685275477678234
1.3123905029296876	0.08696030080411339	2.8531707647564617	0.16836424667986788
1.313516052246094	0.08679959906901612	2.851470523220472	0.16908834675539527
1.3146416015625002	0.08627320170172052	2.8482943431375785	0.16929659317905055
1.3157671508789064	0.08624728360567831	2.8443237193183553	0.16942452652223924
1.3168927001953126	0.08580531443594619	2.841800665117873	0.1703931499604707
1.318018249511719	0.08568527460770904	2.8370110965256554	0.16991023279225076
1.3191437988281252	0.08578314850226301	2.8333868085012064	0.16993006694808013
1.3202693481445313	0.08554604266758141	2.827810306598512	0.16973271861951988
1.3213948974609377	0.08579834747101299	2.821724881170491	0.1688668739089964
1.322520446777344	0.08583763630853328	2.816947259698513	0.16948291903398055
1.32364599609375	0.08593957282734822	2.809737611080569	0.16900714130357206
1.3247715454101565	0.08616499131513057	2.80377425250583	0.1692072717872536
1.3258970947265627	0.08655776429756455	2.7956496248830125	0.16972360646354667
1.3270226440429689	0.08654254918471882	2.788540401791308	0.17022979838006
1.3281481933593753	0.08653256258815999	2.779123620897085	0.171226056544579
1.3292737426757815	0.08638462176960698	2.770549082215804	0.1719626942191582
1.3303992919921876	0.08655028639622346	2.761083988046941	0.17259700468370714
1.3315248413085938	0.08597945606159947	2.750127902391923	0.17349378717062916
1.3326503906250002	0.08581835097533583	2.7396305877193856	0.17443776631375782
1.3337759399414064	0.08526092057199969	2.7284473620425596	0.17615081632280397
1.3349014892578126	0.08496976953835395	2.7159424145867623	0.17701813462774932
1.336027038574219	0.08494549936321769	2.7045023835779385	0.17853699224734715
1.3371525878906252	0.08443784086376174	2.691036462536944	0.1805314915321965
1.3382781372070314	0.08428817087519226	2.678301811740086	0.18209087061055523
1.3394036865234378	0.08418182466469135	2.6638329506705287	0.1832729948195129
1.340529235839844	0.08420383968392543	2.6491643744019666	0.18411729658252554
1.3416547851562501	0.08404518090710848	2.6347250609716486	0.18481039758763196
1.3427803344726563	0.08369410779267719	2.618514245480954	0.1858122593494887
1.3439058837890627	0.08394036717187885	2.603493130386917	0.18607378717725734
1.345031433105469	0.0836551975259213	2.588249262181577	0.18681843025194306
1.346156982421875	0.08323713672906718	2.573760251687427	0.18780390653601162
1.3472825317382815	0.08311285830011984	2.5587336984789535	0.18845755681184434
1.3484080810546877	0.08263015599172009	2.543996271073395	0.1891298244404831
1.3495336303710939	0.0822079499244854	2.5293575517065765	0.18906385810808046
1.3506591796875003	0.08160972379791571	2.513762255939944	0.18901967733705274
1.3517847290039064	0.08106607726665747	2.4987692880958154	0.18841172779256204
1.3529102783203126	0.08100317462696416	2.4833368009558643	0.18806046462672404
1.354035827636719	0.08077442994522806	2.468268234521032	0.18799253681344533
1.3551613769531252	0.08062018077998546	2.451774570957676	0.18813735767726994
1.3562869262695314	0.080360434477854	2.4343541158597333	0.1887983656504817
1.3574124755859376	0.08003741824302205	2.416710921386116	0.18886400223657113
1.358538024902344	0.08030459362288492	2.3989697641762464	0.1895078736016078
1.3596635742187502	0.08021149476890219	2.38038705020679	0.18922652089731512
1.3607891235351564	0.0803636473545382	2.3605033285042234	0.18904018520812488
1.3619146728515628	0.0804882382294805	2.340461999612545	0.18879735122664276
1.363040222167969	0.08005587509707122	2.319601629133726	0.18716702124719836
1.3641657714843751	0.07991141630172048	2.2988885943768302	0.18674373114808332
1.3652913208007815	0.07927636496418339	2.27783808615114	0.18527901465441646
1.3664168701171877	0.07894116397528739	2.2565233954749675	0.18484967683314885
1.367542419433594	0.07876797931452871	2.235673961511002	0.18460585077462927
1.36866796875	0.07852949917709731	2.215692510488996	0.18420551932214121
1.3697935180664065	0.07845330303953237	2.192660426269801	0.18447247198164984
1.3709190673828127	0.07866715898211964	2.172330712511406	0.18383722615772086
1.3720446166992188	0.07876788525343582	2.1508235877516353	0.18422090347860826
1.3731701660156252	0.07903435703326996	2.130156793336048	0.1843010719700924
1.3742957153320314	0.0788924180917238	2.1092945756002477	0.18427374553494366
1.3754212646484376	0.07904683626385253	2.087384146804466	0.18496081026553637
1.376546813964844	0.07891172366578676	2.066951775858944	0.1850480786402323
1.3776723632812502	0.07935285895930826	2.044932541036342	0.18614196814222606
1.3787979125976564	0.07942662859872278	2.0243534776565193	0.18673362235077925
1.3799234619140628	0.07946107630543628	2.002644525980097	0.18732228945334475
1.381049011230469	0.07931738874297195	1.9809942216023766	0.1883965623521004
1.3821745605468752	0.0791611954908457	1.9608886065276527	0.18867123964243618
1.3833001098632813	0.07894503860172378	1.9385732413280832	0.19006989498223786
1.3844256591796877	0.07877664126003457	1.917509646296077	0.18989181088005236
1.385551208496094	0.07865715775427057	1.895398831280905	0.19068752877597372
1.3866767578125	0.07866177995601478	1.8737536326530695	0.19152137756649085
1.3878023071289065	0.07842912480972096	1.8524292877116353	0.19155878353488298
1.3889278564453127	0.07857993091739647	1.829855360637817	0.19294785797643202
1.3900534057617189	0.07836850593106072	1.8085862054795325	0.1926801263875287
1.3911789550781253	0.07862318337421992	1.7858736827773467	0.19397092960739074
1.3923045043945315	0.07885094924347401	1.763162722850804	0.19364700284305955
1.3934300537109376	0.07890212449051202	1.740781203061578	0.19352427382601042
1.394555603027344	0.07920109523346609	1.7179289727197458	0.1933315428282935
1.3956811523437502	0.07885538117259161	1.6957156910420947	0.19266174478456247
1.3968067016601564	0.0793858553423554	1.6721882720174956	0.1929611378751283
1.3979322509765626	0.07898264371071803	1.6495801965742736	0.19312371568315712
1.399057800292969	0.07904996002483813	1.626825156014749	0.1939707483352615
1.4001833496093752	0.07915500816316633	1.6039930800366982	0.1946641736595009
1.4013088989257814	0.07828583242431161	1.581924863139492	0.19523520014435056
1.4024344482421878	0.07833793089160752	1.5586778479640337	0.19663282078021374
1.403559997558594	0.0774014701153809	1.5362527100298553	0.19684114268992975
1.4046855468750001	0.07723846142817213	1.5137816431370716	0.19690145525200278
1.4058110961914065	0.07726148539985661	1.491703478464427	0.19600870715243132
1.4069366455078127	0.07738212003687898	1.4701644683627064	0.19549894560990602
1.408062194824219	0.07799417563304287	1.4485058742706673	0.1940386938778841
1.409187744140625	0.07800144021526131	1.4283987294496523	0.19258225906172638
1.4103132934570315	0.07848200082702875	1.4081089600814594	0.1914222322541491
1.4114388427734377	0.07851677109861947	1.3889533812951484	0.19026037035397092
1.4125643920898439	0.07837718105598764	1.3696817801704577	0.18919200694677418
1.4136899414062503	0.07807325671592638	1.3515284108042764	0.18832068358595083
1.4148154907226564	0.07761061613330081	1.335118782547626	0.187988724310985
1.4159410400390626	0.07783998732596153	1.3188534835130623	0.18867800751280153
1.417066589355469	0.07796341012928935	1.3045855479825987	0.18935404448671214
1.4181921386718752	0.07803743073286988	1.2914003821144386	0.19020174100606255
1.4193176879882814	0.07797831274674893	1.2794951855203731	0.19136427394215794
1.4204432373046878	0.07761228558996598	1.2696219870262933	0.19173419710543727
1.421568786621094	0.07769075908522186	1.2605983032715957	0.19203976114227211
1.4226943359375002	0.07795282429450655	1.2548495104040311	0.19178302884422638
1.4238198852539063	0.07820254266052304	1.251265279401186	0.1911108930551057
1.4249454345703128	0.07843193805129467	1.250601787578635	0.1911350663250916
1.426070983886719	0.07859297308116205	1.2517037566966243	0.19117269901863357
1.4271965332031251	0.07874241475606679	1.2555260249131874	0.19119064408227282
1.4283220825195315	0.07859696915488007	1.260285312957319	0.19076928912694657
1.4294476318359377	0.07896661837808308	1.2646472392734207	0.1913430737070269
1.4305731811523439	0.07893596633754116	1.268557166031674	0.19114696593959016
1.4316987304687503	0.07944036471607469	1.272091110692671	0.19090174024737783
1.4328242797851565	0.07946322914729645	1.2743868716817406	0.19106928559033978
1.4339498291015627	0.07944049306178737	1.2730194172201812	0.18992324284232176
1.4350753784179688	0.07954554512422371	1.2666097928977915	0.19053883122335616
1.4362009277343752	0.07938245127858962	1.2531304139312736	0.1898125484349405
1.4373264770507814	0.07954423492908008	1.2342984305840323	0.19020690391824935
1.4384520263671876	0.07929332907460641	1.2108648852189823	0.19039400335960788
1.439577575683594	0.07932464199749534	1.1841187566699976	0.19027086170246357
1.4407031250000002	0.0790571212268499	1.1525018950178763	0.19117121800061515
1.4418286743164064	0.07888423023191314	1.1208138711751605	0.19091058673614816
1.4429542236328128	0.07940926322716663	1.091744601641221	0.19194140977014418
1.444079772949219	0.07965016792506165	1.0641662378910655	0.1929570703084064
1.4452053222656251	0.0801143388278899	1.0372010895985133	0.19373711424858212
1.4463308715820316	0.08068538881137834	1.0130333646160126	0.19537840315326035
1.4474564208984377	0.08040267932387707	0.9915839098334304	0.1952996087884008
1.448581970214844	0.08047078750140166	0.9668059276495009	0.19640218142002386
1.44970751953125	0.08005526268395668	0.94157316036809	0.19686792349290597
1.4508330688476565	0.08026642731854507	0.9126799887241202	0.19807017708453328
1.4519586181640627	0.07998308408534904	0.8791573137393047	0.19908180666180675
1.4530841674804689	0.07971057754432075	0.8424257415585176	0.1997910906374539
1.4542097167968753	0.07965468174186596	0.8104379253953623	0.20040027927804505
1.4553352661132815	0.07955961364798951	0.7892685912996102	0.2003327165163809
1.4564608154296876	0.07957412364158552	0.7726863033426504	0.20142311584146175
1.457586364746094	0.07965180628100738	0.7593959323959732	0.20185076469906726
1.4587119140625002	0.07974815990643516	0.7466452389384499	0.2024273327357457
1.4598374633789064	0.07953427277529015	0.7330651696696922	0.20316974482288397
1.4609630126953126	0.07942213510994162	0.7219699951493214	0.20317269574698077
1.462088562011719	0.07923928174542019	0.7090912134091615	0.20354832460426633
1.4632141113281252	0.07895681868127906	0.698454304294396	0.20306924337667878
1.4643396606445314	0.07857906650557557	0.6889119872138261	0.20283624132007755
1.4654652099609378	0.07811224117818609	0.6824507207516597	0.20325804956763688
1.466590759277344	0.07750337917893371	0.6802141750901646	0.20291604654937037
1.4677163085937501	0.07737414465703872	0.6771809559132024	0.20349678568785834
1.4688418579101565	0.07708185050729874	0.6759423397322549	0.20349772983394343
1.4699674072265627	0.0771885875852975	0.6703398215796339	0.20419290458149095
1.471092956542969	0.07692216665858971	0.6645660637135098	0.20441019946619257
1.4722185058593753	0.0769601750158792	0.6574641490051281	0.20524040330050233
1.4733440551757815	0.07684439520903652	0.6499853839798887	0.20587228693963908
1.4744696044921877	0.07668557318584272	0.6436752095408087	0.20658636554947718
1.4755951538085939	0.07629981410355642	0.6356496895869733	0.20782026424759012
1.4767207031250003	0.07606319390052534	0.6288818316382282	0.2084342259335903
1.4778462524414064	0.07575158034558158	0.6191647115275245	0.20907380018802157
1.4789718017578126	0.07525075519238338	0.60863146721407	0.21033406225670592
1.480097351074219	0.0749351737941108	0.5983901913535407	0.21183867727853412
1.4812229003906252	0.07445639906419607	0.5866047767399633	0.2137011009786251
1.4823484497070314	0.07413589258221784	0.5765966585709477	0.21487589855362343
1.4834739990234378	0.07355198121602322	0.5662876124597477	0.21639660070473177
1.484599548339844	0.07298922469526146	0.556015563148231	0.21718709402970043
1.4857250976562502	0.07255185721177033	0.5462207761571516	0.21829319549549664
1.4868506469726563	0.07240953268640977	0.5363011860844091	0.21948490778640062
1.4879761962890627	0.07221227151268975	0.5270602745953016	0.22062892853113317
1.489101745605469	0.07247024363221383	0.5170872620198165	0.2217270136126912
1.4902272949218751	0.07255297855754404	0.5080714428717552	0.22153544022503363
1.4913528442382815	0.07262962122176155	0.499073580728876	0.2221817961561317
1.4924783935546877	0.07280062682026332	0.4900799972390824	0.22294648877484685
1.4936039428710939	0.07297007992972622	0.4815945925950842	0.22167636596991336
1.4947294921875003	0.07305634148453306	0.47234940765754896	0.22180444240333125
1.4958550415039065	0.07322782701356559	0.4640222760247581	0.22037610419892373
1.4969805908203127	0.07336112540739738	0.45535572870420815	0.21974601978476507
1.498106140136719	0.07354689281053071	0.44720704847208165	0.21943294018253093
1.4992316894531252	0.073395070548793	0.4395714179045491	0.21802953545254652
1.5003572387695314	0.07300447311416093	0.4313661955231843	0.21879751407346998
1.5014827880859376	0.07280644008932331	0.4239379897707419	0.21791495114063303
1.502608337402344	0.07272803430023535	0.4165834484336309	0.21842011391282096
1.5037338867187502	0.07253107835764883	0.4097076345151071	0.21820679452633798
1.5048594360351564	0.07226702890695016	0.40297659035103445	0.2182155793725285
1.5059849853515628	0.07214001468723474	0.39606166976342994	0.2192193131339144
1.507110534667969	0.07199813561701943	0.389604609987472	0.2196246715375968
1.5082360839843751	0.07195497820862622	0.3833495505073064	0.21964655985558892
1.5093616333007815	0.07182501745780664	0.37711390159642877	0.2202014455213135
1.5104871826171877	0.07158088039459339	0.37149031617838674	0.22010934097723667
1.511612731933594	0.07139471395298608	0.36584048439007344	0.22063557093432593
1.5127382812500003	0.07144759487223715	0.36042738292821447	0.2203081719212256
1.5138638305664065	0.0713836696338884	0.355041231934559	0.22031541402598626
1.5149893798828127	0.07098621400243854	0.34992864184508615	0.21992424128332635
1.5161149291992189	0.07072940598230133	0.3451140153603554	0.22033494098075715
1.5172404785156253	0.07052464330219864	0.3399669082430592	0.22092175537750985
1.5183660278320315	0.07028970435299353	0.3352501982958029	0.22196502749890068
1.5194915771484376	0.07014152609993143	0.33018285050444046	0.22277010090648683
1.520617126464844	0.0700762212435741	0.325363582849103	0.22309113433690644
1.5217426757812502	0.07012835112972651	0.3206079544813488	0.2248719034925543
1.5228682250976564	0.07014109686153736	0.3154400569939346	0.22664096375287088
1.5239937744140628	0.07042197782017072	0.31067243980965187	0.22952467294976783
1.525119323730469	0.07067427682650777	0.30599437605302215	0.23167615592405524
1.5262448730468752	0.07086415785328415	0.3010666343320374	0.23349627751502605
1.5273704223632814	0.07106915930210547	0.29667638217938785	0.23607229797197052
1.5284959716796878	0.07129722819735253	0.2920107369390352	0.23677967042083514
1.529621520996094	0.07106418665651719	0.28773769215591627	0.23828439733975115
1.5307470703125001	0.07112778389376187	0.28324765098974486	0.2394923045759221
1.5318726196289065	0.07124756636810213	0.2794364620892494	0.24105027927635558
1.5329981689453127	0.0710867472071804	0.2759224343290552	0.24227137480991878
1.534123718261719	0.07134593447136935	0.2721222092388423	0.24347338591397483
1.5352492675781253	0.07111894270874923	0.26869446212007875	0.24360492976777748
1.5363748168945315	0.07123539691444329	0.2653521178150424	0.2438667702230814
1.5375003662109377	0.07124678533597488	0.2620597563176802	0.2434418773786411
1.538625915527344	0.07141298363545569	0.25883670627825817	0.24281099322102992
1.5397514648437503	0.07185840055239665	0.2552077976697197	0.24187467320972134
1.5408770141601564	0.07189667720032446	0.2515579675302239	0.24180620517544768
1.5420025634765626	0.07206525760578958	0.2481816100456138	0.24132607165559808
1.543128112792969	0.07199520958978944	0.244553057930862	0.24173257179216798
1.5442536621093752	0.07181930919071247	0.2410155957460434	0.24214181162021606
1.5453792114257814	0.07199604825666263	0.23753213605245715	0.24223168781922386
1.5465047607421878	0.07195110830657088	0.23390895251500635	0.24294139210931417
1.547630310058594	0.07202052475177868	0.2305750149933104	0.24340930841422553
1.5487558593750002	0.07266699948758754	0.22711371549413872	0.24441652470484013
1.5498814086914066	0.07273563739005556	0.22401227568448978	0.24583018116066155
1.5510069580078127	0.07274574779617353	0.2206753688957186	0.24774828725088055
1.552132507324219	0.0729516507519117	0.2173538982159456	0.2490261761374858
1.553258056640625	0.07275427073711256	0.2141055936811856	0.25061494924891575
1.5543836059570315	0.07255063745760564	0.21113281313301518	0.2520255617827931
1.5555091552734377	0.07188977007435166	0.20799038309726295	0.2535993126519944
1.5566347045898439	0.07180146314534334	0.20482869237335327	0.2547599831898801
1.5577602539062503	0.07148387860882242	0.20191700755418485	0.2559519422389008
1.5588858032226565	0.07142787264826148	0.19913554815166395	0.2571736476652411
1.5600113525390626	0.07114477469838168	0.1961229829539137	0.2586648093093832
1.561136901855469	0.07091704088973359	0.19376274177255937	0.2597485491475318
1.5622624511718752	0.07073467796091262	0.1910472318832571	0.26103159406366083
1.5633880004882814	0.07013226858657452	0.188392403397286	0.2632794723417834
1.5645135498046878	0.07003767350441785	0.18588750231081796	0.26452758259396275
1.565639099121094	0.06995792703434424	0.1835059040107109	0.26621111522046687
1.5667646484375002	0.06975019146292788	0.18111814750346653	0.26791238316271854
1.5678901977539064	0.06985458517031777	0.17897984205570017	0.2688214108489067
1.5690157470703128	0.06982268281026695	0.17673130032176484	0.2709102935321528
1.570141296386719	0.07024090686175298	0.17458654040776436	0.2732233430267715
1.5712668457031251	0.07020566568093342	0.17224064975324227	0.27535204445671885
1.5723923950195315	0.07024953701718918	0.1701555864764072	0.277536026835489
1.5735179443359377	0.0705070761582598	0.16820755551323685	0.27937016179857077
1.574643493652344	0.07067182744524349	0.16591424542558192	0.2813381984611746
1.5757690429687503	0.07110193846851771	0.16405554842708095	0.28379198453695265
1.5768945922851565	0.07102434428010564	0.1619475857662471	0.28543710357373
1.5780201416015627	0.07133782762194574	0.1600595128143781	0.2867125127152311
1.5791456909179689	0.0712852212287742	0.1582238582082381	0.2885390428171329
1.5802712402343753	0.0707604632703833	0.15630122944106153	0.2888136675406267
1.5813967895507814	0.07091383888327552	0.15447510655072885	0.2902883833057343
1.5825223388671876	0.07060331579964628	0.15260907926265754	0.290826102740247
1.583647888183594	0.0706981046515108	0.15060272637313682	0.2922173516250672
1.5847734375000002	0.07081507663276149	0.14885040070540226	0.2940678182619604
1.5858989868164064	0.07077966309567729	0.14692228501141186	0.2956940957646553
1.5870245361328128	0.07109076959389383	0.14500989629763084	0.297851499813828
1.588150085449219	0.07099164053983693	0.14304723575667128	0.29883147766983337
1.5892756347656252	0.07090351252242255	0.14103161708020356	0.30007396439683903
1.5904011840820316	0.07106217172251907	0.13923726135882872	0.3011279116085411
1.5915267333984378	0.07071916010498686	0.1372872381019472	0.30180486821687214
1.592652282714844	0.07075979068739727	0.13560175779927638	0.3031795344693215
1.5937778320312501	0.07057767367004852	0.1339270384580777	0.3044484020798975
1.5949033813476565	0.0705471382864146	0.13207779055090194	0.30583118863742575
1.5960289306640627	0.07050227817926502	0.13075881897911806	0.30699388464942956
1.5971544799804689	0.07066623218216987	0.12910887586481778	0.30819319857000693
1.5982800292968753	0.07104129580584725	0.12762295972276116	0.30926998157005703
1.5994055786132815	0.0712820631934282	0.12646334239002105	0.31004226298433063
1.6005311279296877	0.07117082122109518	0.12470049355522182	0.31077735080782115
1.601656677246094	0.07111737116390786	0.12380914552752836	0.31159571532830926
1.6027822265625002	0.07090019577149269	0.12247108175751635	0.31317012741030115
1.6039077758789064	0.07075460136771292	0.12095934132105042	0.3149970921195554
1.6050333251953126	0.07079606005321674	0.1199072014407804	0.3167467108901826
1.606158874511719	0.07080537234860405	0.11826711320893782	0.31840486252623845
1.6072844238281252	0.0711416442989539	0.11744937205008905	0.3202976168202011
1.6084099731445314	0.07120944287028672	0.11584714172890141	0.32197780285741084
1.6095355224609378	0.07128766041488155	0.11464950161175047	0.3235516494407731
1.610661071777344	0.07125116336043447	0.11366538244690112	0.32507216973908826
1.6117866210937501	0.07123581638775235	0.11238302937179101	0.3263654207103447
1.6129121704101566	0.07095141642426142	0.11155167804608163	0.3290930760111404
1.6140377197265627	0.07075143384854672	0.11014927025388276	0.3302831430030672
1.615163269042969	0.07060563951718356	0.10956520187237946	0.3328060696811354
1.6162888183593753	0.07041411704822156	0.10871913944723842	0.3352303783799204
1.6174143676757815	0.07045771893187648	0.10731378314059044	0.3387614853353348
1.6185399169921877	0.07076744003337858	0.10667234657540357	0.34227051434420314
1.6196654663085939	0.07080838573543474	0.10520322295445025	0.34485440804225936
1.6207910156250003	0.07072591684502023	0.10444713580707692	0.3484695808993595
1.6219165649414065	0.07064891922803199	0.10328528865833009	0.3505887452043147
1.6230421142578126	0.0704109495209896	0.10200394711252773	0.3528487205728494
1.624167663574219	0.07080470840090283	0.10118523230476183	0.35486596132703474
1.6252932128906252	0.07042995686324681	0.09980035162363707	0.3565009347090094
1.6264187622070314	0.0704608349077138	0.09890632429862095	0.35923382209143734
1.6275443115234378	0.070837280500021	0.09766521618393334	0.3604277519838626
1.628669860839844	0.07104108560096163	0.09664137356860783	0.36208339530340167
1.6297954101562502	0.07134850688689014	0.0957732511634798	0.3634525820765307
1.6309209594726564	0.07135374471833462	0.09490607388885551	0.36565018802099614
1.6320465087890628	0.07130180714891073	0.09420751982350764	0.3677097898498583
1.633172058105469	0.07087095578445105	0.09317907473576853	0.3693135870650679
1.6342976074218751	0.07077721955369354	0.09246169485496032	0.3717613367466532
1.6354231567382815	0.07033068856936624	0.09172479865526559	0.37338304998775573
1.6365487060546877	0.07026453461705397	0.09068397457887988	0.3751217613707822
1.637674255371094	0.06989477243700708	0.09002999244245244	0.3764363465943804
1.6387998046875003	0.069391705322028	0.08888799482460091	0.37778347358388825
1.6399253540039065	0.06898528802767209	0.08807741866556708	0.3795187123682354
1.6410509033203127	0.06864155977992857	0.08701090970473209	0.3815672913800492
1.642176452636719	0.06854492838744797	0.08603414689957722	0.38388087318187103
1.6433020019531253	0.06838211090709374	0.08537436727466759	0.3863454531613456
1.6444275512695314	0.06799908250022267	0.08441057546343536	0.3890770764307669
1.6455531005859376	0.06814047842413262	0.08379824273355606	0.3922409744041493
1.646678649902344	0.06805505470866126	0.08280017970698268	0.3959248551174362
1.6478041992187502	0.06844151658763012	0.08206539834258399	0.3994945537837993
1.6489297485351564	0.06880674167659075	0.08148947094901508	0.40384908939819214
1.6500552978515628	0.06902314151205571	0.0807810828027776	0.4080869041272277
1.651180847167969	0.06923909026819743	0.08014868142147452	0.41296890799328706
1.6523063964843752	0.06981090553864817	0.07933687931587505	0.41732652389353725
1.6534319458007816	0.07021943362413789	0.07882076158887942	0.4222293828179941
1.6545574951171877	0.0706147427640069	0.07828663796514373	0.4258135714136922
1.655683044433594	0.07075305790702216	0.07742811801703414	0.43018194880314553
1.6568085937500001	0.07073286337292131	0.07679475103680254	0.4343100442170739
1.6579341430664065	0.07036606651071249	0.07596457352494455	0.438185127636687
1.6590596923828127	0.0698432345377241	0.07549742587172456	0.44241644522676027
1.6601852416992189	0.06955785477020408	0.07466184711345404	0.44683738331861744
1.6613107910156253	0.06940313847283806	0.07401934287336097	0.45084805513822307
1.6624363403320315	0.06930988042572372	0.07326248074325294	0.45477429352312543
1.6635618896484377	0.06927683716706085	0.07250156193453239	0.45772160969093895
1.664687438964844	0.06907995206503728	0.07200835282636117	0.4625150053033413
1.6658129882812502	0.06877538844769664	0.07120199969904042	0.4670370792162203
1.6669385375976564	0.06917204972649764	0.07072510276475989	0.4718976826332153
1.6680640869140628	0.06885051896027597	0.06995376603045067	0.4766128277342103
1.669189636230469	0.06861433242079412	0.06929694225134075	0.48101056790559
1.6703151855468752	0.06858189534818776	0.0689298600408362	0.48603516234640926
1.6714407348632814	0.06840515849141714	0.06814563056621625	0.48973253411959417
1.6725662841796878	0.06897201314508294	0.06769523746831729	0.49403114419646477
1.673691833496094	0.06892411338982597	0.06702576663406097	0.49761041245450555
1.6748173828125001	0.0693586225498831	0.06660967264623018	0.5020349726417279
1.6759429321289065	0.06962064287763021	0.06612564602429279	0.5067878015281129
1.6770684814453127	0.06936358783316897	0.06560687047918308	0.5121323555103733
1.678194030761719	0.06987433538792581	0.06548382888881123	0.5171355063567151
1.6793195800781253	0.06966788926707486	0.06492293416624925	0.5236331028857059
1.6804451293945315	0.06997425187982693	0.06471086589563343	0.5301290906593719
1.6815706787109377	0.07048215988279832	0.06417426775661382	0.5377739507761545
1.682696228027344	0.07036957138348575	0.06356711064597384	0.5465853786224548
1.6838217773437503	0.0709205367863136	0.06337810681507113	0.5542242162563513
1.6849473266601565	0.07112968811693088	0.06260923349856466	0.5630863739825982
1.6860728759765626	0.07140126869484102	0.062363204353269155	0.571412717844259
1.687198425292969	0.0717366824070608	0.06190569845029559	0.5810896047469951
1.6883239746093752	0.07168597679399208	0.06147139780410932	0.5903275986307542
1.6894495239257814	0.0723290654475486	0.06107816038464153	0.5995919559940779
1.6905750732421878	0.07221344182408193	0.060663280659559296	0.609320088085251
1.691700622558594	0.07238157463906089	0.0605135001197298	0.6186784290633827
1.6928261718750002	0.07247038260055334	0.06012977220424641	0.6281985650937603
1.6939517211914066	0.07240829542345646	0.05987431018740517	0.6375411279267726
1.6950772705078128	0.07291772694374252	0.059469392638451246	0.6479598867619215
1.696202819824219	0.0729877940578715	0.05921308895151303	0.6578443825658289
1.6973283691406251	0.0731047158148052	0.05893292405982888	0.6679541859615266
1.6984539184570315	0.07272979296065743	0.05862332364490679	0.6784502233807945
1.6995794677734377	0.07219092025343714	0.05819698167396077	0.6871056311958007
1.700705017089844	0.07186475725622012	0.05783426071916198	0.696125164181125
1.7018305664062503	0.07137759719995364	0.05729955290218548	0.7053778160652627
1.7029561157226565	0.07109880212729112	0.05686528151439519	0.7129592015611047
1.7040816650390627	0.0707448660905518	0.056517541246859725	0.7224170800466362
1.705207214355469	0.07093900871369009	0.05620375669998717	0.730388221811953
1.7063327636718753	0.07087011588446364	0.056096725303484696	0.7390485405744526
1.7074583129882814	0.07099171961694367	0.05581059925080748	0.7488967291046674
1.7085838623046878	0.0709604563581378	0.055657101519224116	0.7575928289071022
1.709709411621094	0.07091257383676702	0.055350980673349245	0.7674871713360142
1.7108349609375002	0.0713139561258546	0.05525052394286819	0.7771812167215554
1.7119605102539064	0.07111171007814536	0.054980866209697346	0.7869498732578387
1.7130860595703128	0.0710530218103239	0.05483479765305207	0.7964759441330704
1.714211608886719	0.07116578994264443	0.05475037818646261	0.806347081409369
1.7153371582031252	0.07092972015522596	0.05457244365499608	0.8160671287993262
1.7164627075195316	0.0710401557931979	0.054292518114763454	0.8264052941699592
1.7175882568359377	0.07060949739956966	0.05394594015138874	0.836380237503112
1.718713806152344	0.07077757255651676	0.05374605168156032	0.8470280171908351
1.7198393554687503	0.07112021183704849	0.05344108062836708	0.8576722350696055
1.7209649047851565	0.07120329785568759	0.05308925570511923	0.8694805794676556
1.7220904541015627	0.07168422170924964	0.05282406060257175	0.8830438486375002
1.7232160034179689	0.07183131800011894	0.05242954663853528	0.8976100278184876
1.7243415527343753	0.07194386336760603	0.052212515956964654	0.9126495027264313
1.7254671020507815	0.07183167593381218	0.051898015041175326	0.9284145160487057
1.7265926513671876	0.07134724673685665	0.051681554407541824	0.9445632087806183
1.727718200683594	0.0712431712956648	0.05161423173786468	0.9607665824498919
1.7288437500000002	0.07116977118662692	0.05137770964658717	0.9775911631801202
1.7299692993164064	0.07154957359542725	0.051287326664980204	0.9938855351180231
1.7310948486328128	0.0716414090850328	0.05107106940266248	1.0109133282387004
1.732220397949219	0.07188789558598264	0.050992307967156696	1.0273826744484957
1.7333459472656252	0.07181899388060195	0.05078451165972029	1.0432284664862463
1.7344714965820316	0.0716020122159572	0.05064202843772396	1.0591666544446192
1.7355970458984378	0.07151061726974216	0.05070746311002237	1.0749503958134818
1.736722595214844	0.07120985513915754	0.05052201573553777	1.0896482878579226
1.7378481445312501	0.07145659173555689	0.05052187261548043	1.1043996680407253
1.7389736938476565	0.07151518298537965	0.050270103546651186	1.1183308737361946
1.7400992431640627	0.07166765599752067	0.05028748092223931	1.132400671688754
1.741224792480469	0.07170354385419064	0.05000960589458029	1.1463709930081674
1.7423503417968753	0.07184025201499043	0.04979957331566359	1.1605232601200528
1.7434758911132815	0.07222419529791989	0.049686820005506706	1.175194277498231
1.7446014404296877	0.07213343067047626	0.04925425551422032	1.1903817361349243
1.745726989746094	0.0721280936469724	0.049020356045179014	1.205951935731055
1.7468525390625003	0.07225663807470005	0.0488171656841654	1.2219586811510799
1.7479780883789064	0.07209524458972767	0.04859016821868595	1.2392185120901664
1.7491036376953126	0.07195741656175485	0.04849652956080014	1.2568397422655981
1.750229187011719	0.07179218215184067	0.04791754683707862	1.2761373627088384
1.7513547363281252	0.07199210306480439	0.0476254581323221	1.2948892356784287
1.7524802856445314	0.07182823458543099	0.04729335401677019	1.3149079826691028
1.7536058349609378	0.07195303374023612	0.04694802443735681	1.3359757595667636
1.754731384277344	0.07191068381167502	0.046683726682217964	1.3580188042193602
1.7558569335937502	0.07183029685216907	0.046517504117757694	1.3794298340185165
1.7569824829101566	0.07188914545714274	0.046332817677610355	1.4022801502619315
1.7581080322265628	0.0715242017861426	0.046106064071939006	1.4254139409443536
1.759233581542969	0.071485701228881	0.04590678854182544	1.44966357233166
1.7603591308593753	0.071323782939831	0.045822283898501515	1.472911325252877
1.7614846801757815	0.07131397655203947	0.045678139338853285	1.4961129893734018
1.7626102294921877	0.07179151228462734	0.04559746556169051	1.5201856191936725
1.763735778808594	0.07178099739440442	0.04544873625644044	1.543392831919249
1.7648613281250003	0.07225657553889948	0.04529934599217881	1.5676698379076772
1.7659868774414065	0.0721263434979775	0.04508194867646093	1.5914635841724136
1.7671124267578127	0.07209589631932466	0.04499636341957454	1.6160223612791755
1.768237976074219	0.07213764946048411	0.04480795777472221	1.6399121256494975
1.7693635253906252	0.0717501268518528	0.044490067360477885	1.666554151366607
1.7704890747070314	0.07190668898503363	0.04451909687475466	1.6923955152287098
1.7716146240234378	0.0722175200412652	0.04414343078358029	1.7183868967500535
1.772740173339844	0.07257941225863783	0.04398649923559293	1.745361523675675
1.7738657226562502	0.0729312614851415	0.04363921269792213	1.7731106605338145
1.7749912719726564	0.07336001904020203	0.04346724985031992	1.800423476211524
1.7761168212890628	0.07343426640958264	0.04334956731479623	1.8275166819728632
1.777242370605469	0.07307723043206904	0.0429032056650853	1.854690592836785
1.7783679199218752	0.07307710747898226	0.042709707825926764	1.8838352540524403
1.7794934692382816	0.07280062993996907	0.042315565564324954	1.9120905265714607
1.7806190185546877	0.07308839330393559	0.042170397777093534	1.939746439021144
1.781744567871094	0.07287342546130189	0.042117703207027825	1.9687460198338234
1.7828701171875003	0.07297497944796781	0.041700104716675374	1.9975817966708262
1.7839956665039065	0.07295064092964351	0.04165145257702106	2.0272042342473955
1.7851212158203127	0.07276739790242265	0.041553350734943165	2.057255074832082
1.786246765136719	0.07253275612708211	0.04148947366501743	2.0877416351404854
1.7873723144531253	0.07258870418975404	0.04150289709585953	2.1181215970130833
1.7884978637695315	0.07292143926230993	0.04133093858945938	2.1502464960565186
1.7896234130859376	0.07331253580022283	0.04145823146188776	2.180607325369979
1.790748962402344	0.07369744010333835	0.041263290075666315	2.2107556945783124
1.7918745117187502	0.07375736693174895	0.04132822821896764	2.240462460315374
1.7930000610351564	0.07345231309158899	0.041037479305155555	2.2725201539935083
1.7941256103515628	0.07342567352357111	0.04084084328964938	2.3021571399925387
1.795251159667969	0.07346839960645396	0.04085727967898118	2.3310428255078146
1.7963767089843752	0.07357064385522402	0.040647710991040024	2.3614404427366127
1.7975022583007816	0.07366608564895528	0.04057247011529473	2.390823501597935
1.7986278076171878	0.07393557286820626	0.04037232441099932	2.4204870676894767
1.799753356933594	0.07416770681442604	0.04038128247124916	2.4509652172381613
1.8008789062500004	0.07412487740462585	0.040516132767183854	2.479520366682407
1.8020044555664065	0.0740231971975063	0.04042374169083911	2.511221915322498
1.8031300048828127	0.07398359155722821	0.04053490953686435	2.5402055181100973
1.804255554199219	0.07414851009971563	0.0405419130112943	2.5698133028839982
1.8053811035156253	0.07415509020004173	0.04055195836304841	2.59866875085124
1.8065066528320315	0.07391085982963023	0.04053807133354757	2.627601203734464
1.8076322021484377	0.07374070997611538	0.040660342146075015	2.6572497125880536
1.808757751464844	0.07336763987483277	0.040836333423174394	2.6816719088819867
1.8098833007812503	0.07359088967354072	0.04074737137464826	2.7087310152496875
1.8110088500976564	0.07371747307957813	0.04051185779518418	2.7336454140146267
1.8121343994140628	0.07369265557446582	0.04020356982215225	2.7587025416965325
1.813259948730469	0.07372768911495821	0.03994310598946209	2.7828178392560865
1.8143854980468752	0.07394861805796284	0.04004716787294534	2.8047879865917578
1.8155110473632814	0.07427206155805449	0.039941674169829605	2.828549893517011
1.8166365966796878	0.07444490969108751	0.039766138135893324	2.8503157568258186
1.817762145996094	0.07496137614924304	0.03968132162023067	2.8735695995526065
1.8188876953125002	0.07510800625696212	0.039461790117931286	2.8953785749769554
1.8200132446289066	0.07522688102154716	0.039439645632073375	2.917128945015277
1.8211387939453128	0.07504366218297658	0.03922032488225778	2.9406785688655543
1.822264343261719	0.07459876694157191	0.039232351911960756	2.959291452251819
1.8233898925781253	0.07438226429033312	0.039190368809136206	2.981187477908371
1.8245154418945315	0.07392468720499017	0.03902580914253196	2.9996637736792384
1.8256409912109377	0.0738105267705735	0.039063444915042676	3.018800351492179
1.826766540527344	0.07363958066355	0.03900566425903458	3.0384014966980075
1.8278920898437503	0.07377905543888094	0.03885983669355358	3.0527498186292568
1.8290176391601565	0.0736361636712623	0.038806021483988526	3.071184084982861
1.8301431884765627	0.07327134851800565	0.03855964350945273	3.0842264387263865
1.831268737792969	0.07327145159758926	0.03843574202750287	3.0999034017764195
1.8323942871093752	0.07333344049404142	0.03825223226079146	3.112139180415095
1.8335198364257814	0.07340283853407212	0.03795349676828514	3.122571370704994
1.8346453857421878	0.07358613532857479	0.037764649954527565	3.135522388407007
1.835770935058594	0.07425166650665325	0.03759752994415186	3.143412553348021
1.8368964843750002	0.07500719954962623	0.037589466099391	3.1534041625080294
1.8380220336914066	0.07561764300803331	0.037626105571697585	3.1600645770523816
1.8391475830078128	0.07615401195094135	0.03739372728488074	3.1664141670277726
1.840273132324219	0.0767233099066912	0.03745613093354821	3.1727080717599785
1.8413986816406251	0.07729917170728602	0.03735825062904214	3.17438972741728
1.8425242309570316	0.07711515761801978	0.037289028434932356	3.1793683166490743
1.8436497802734377	0.07697444853269732	0.03719466633394684	3.1817707354085067
1.844775329589844	0.07666188685432844	0.037105510977158716	3.183775573620261
1.8459008789062503	0.07634369885755138	0.037047094900954494	3.185988746933429
1.8470264282226565	0.07610944510833183	0.037209026391193084	3.1858762829046006
1.8481519775390627	0.07595318701104391	0.03711109295264434	3.1872342478309177
1.849277526855469	0.07612931669464952	0.03729773952592808	3.186375144965465
1.8504030761718753	0.07575104295584296	0.037359094701361395	3.1838477504285314
1.8515286254882815	0.07561071774240773	0.03700236092884273	3.181490155977947
1.8526541748046879	0.0752629351282781	0.037323743912674866	3.1763510911105395
1.853779724121094	0.07508692779821703	0.036946900990656256	3.1703637689734365
1.8549052734375002	0.07474818281082175	0.037267925745286576	3.1616207493278434
1.8560308227539064	0.0744568284228756	0.036809580865122926	3.151983047528971
1.8571563720703128	0.07438954712917559	0.036895735266833006	3.1401990156932316
1.858281921386719	0.07432864084025455	0.0366899576539535	3.126245675208386
1.8594074707031252	0.07447679721813927	0.03678516773153788	3.110656205693027
1.8605330200195316	0.07456377446220668	0.0368305166027085	3.095460794754816
1.8616585693359378	0.07465491840488658	0.036799729432260855	3.078693730963952
1.862784118652344	0.07472550818333738	0.036880395680358474	3.062026697857283
1.8639096679687503	0.07477969433229618	0.036757245378684675	3.0429196095282567
1.8650352172851565	0.07499565827246171	0.03688928617902094	3.0235453153229
1.8661607666015627	0.07508128525659566	0.036783726967129844	3.0036500577961327
1.867286315917969	0.07479901573108931	0.03682688557123773	2.9821391443890053
1.8684118652343753	0.074898761908047	0.03679028631605341	2.9597125950619865
1.8695374145507815	0.07479383626629417	0.03679483324722617	2.935368503166008
1.8706629638671877	0.0751386205254699	0.03664580384508645	2.911037003315123
1.871788513183594	0.07549734961808452	0.03665275220196763	2.885242038451741
1.8729140625000003	0.07558934873724042	0.0366833837276875	2.858786170265104
1.8740396118164064	0.07587855065640225	0.036851585557106596	2.8310535956898852
1.8751651611328128	0.07573795781292139	0.036918088174610834	2.8026991144326883
1.876290710449219	0.0754807888135233	0.037020898719468016	2.773797774023776
1.8774162597656252	0.07520054482488683	0.03692632344804055	2.7434052473311783
1.8785418090820316	0.07494465083117562	0.036778431331299044	2.7117426421966027
1.8796673583984378	0.07513621579632673	0.03677468143650931	2.680691426867311
1.880792907714844	0.07521941395201483	0.03679714846086254	2.6471114242649847
1.8819184570312502	0.07627807272699923	0.03681744082948516	2.614181115265987
1.8830440063476566	0.07663762979585145	0.03674586878661029	2.5783682344015997
1.8841695556640627	0.07734618848681415	0.036778168838507166	2.5428168000368343
1.885295104980469	0.07816212888503585	0.0365927727643168	2.5069591194601655
1.8864206542968753	0.0784085489699293	0.03656625123699917	2.47065020351631
1.8875462036132815	0.07913550775987091	0.03599328190714911	2.435662323367098
1.8886717529296877	0.07895678429234293	0.0355302154804845	2.397226832168828
1.889797302246094	0.079232756570595	0.03527706040210058	2.3606678337836153
1.8909228515625003	0.07891900031917184	0.03511370559858577	2.3217900316434705
1.8920484008789065	0.07835942797538852	0.03521667524012988	2.282897275216165
1.8931739501953126	0.0781002575654213	0.035137027188495436	2.244034950809201
1.894299499511719	0.07743851090559181	0.03512609885625632	2.202745144161803
1.8954250488281252	0.07680636000885206	0.03493463162652384	2.1633034840361263
1.8965505981445314	0.0762187439324776	0.03480612077774349	2.121748438628868
1.8976761474609378	0.07545773911745754	0.034885911247966396	2.079921260351654
1.898801696777344	0.0751351934020096	0.034830632091815375	2.039598456705085
1.8999272460937502	0.0750089968458466	0.03494126556418524	1.997542731986703
1.9010527954101566	0.07468993748683989	0.03498635953649062	1.959532420495311
1.9021783447265628	0.07459025882053581	0.03498477172056437	1.9167848167113297
1.903303894042969	0.07413542965895437	0.03491995055664274	1.876116590000582
1.9044294433593754	0.0737461303784369	0.0349365429206146	1.834717117093715
1.9055549926757815	0.07324813697380961	0.03477511808823041	1.7942027346601015
1.9066805419921877	0.07332375419648204	0.03473207788993943	1.7561511922799153
1.907806091308594	0.0733673921609667	0.0346862775843642	1.7144635344539823
1.9089316406250003	0.07332218902406584	0.03455197775764083	1.6768477098205503
1.9100571899414065	0.0731882262731538	0.034558450113712336	1.6378242231723967
1.9111827392578127	0.07279723518723062	0.03447651256104165	1.5985740561836337
1.912308288574219	0.0729968238111912	0.03438917261961959	1.5616141940049735
1.9134338378906253	0.07239814615793444	0.03430635090247685	1.5239549223821987
1.9145593872070314	0.07240959810318391	0.034232252825918665	1.487813373832165
1.9156849365234379	0.07219884915960306	0.03425080397734135	1.4515667445727365
1.916810485839844	0.07246502149916584	0.03405609500422295	1.4164756793157267
1.9179360351562502	0.07250571324869731	0.03396981801458925	1.3809981441204247
1.9190615844726564	0.07229365247417867	0.03388454763145969	1.346286983335101
1.9201871337890628	0.07275485662818394	0.03378179205061955	1.3144030699591451
1.921312683105469	0.07254889158755663	0.03366251113534665	1.2814349555124975
1.9224382324218752	0.07301478062867092	0.03367522606421892	1.2505482716514216
1.9235637817382816	0.0732534945165774	0.0335122085785943	1.2208485693943465
1.9246893310546878	0.0736762427620958	0.03341680148649126	1.1910144559194327
1.925814880371094	0.07406003422430027	0.03327264553602924	1.1632695395748123
1.9269404296875003	0.07446525227627016	0.033275505036789	1.1345056736297552
1.9280659790039065	0.07462144155057546	0.033353466239449674	1.106590907384042
1.9291915283203127	0.07414512394792999	0.03334360913784973	1.078491010291255
1.9303170776367191	0.07406224986023796	0.033402240879963435	1.0509270700203446
1.9314426269531253	0.07407615381738505	0.033211581242682586	1.0233375183279878
1.9325681762695315	0.07418737757178193	0.03317514470704964	0.9973105096337321
1.9336937255859377	0.07450444629942267	0.03318829962238466	0.9730353213016775
1.934819274902344	0.07459098327024477	0.033118666804006304	0.9498637383088695
1.9359448242187502	0.07506745687114365	0.03298324645217895	0.9286386822248145
1.9370703735351564	0.07494407510438436	0.03292174039409952	0.908652710956805
1.9381959228515628	0.07519124046540784	0.03296045947591679	0.890760400880405
1.939321472167969	0.07513124607691751	0.03287884357480986	0.8747260700432444
1.9404470214843752	0.07560305371530292	0.03298373676973149	0.8611906876697862
1.9415725708007816	0.07570623543539078	0.032847995288878384	0.848627447218736
1.9426981201171878	0.07584096606693097	0.03303319465885666	0.8350570687421256
1.943823669433594	0.07597547425913316	0.03315370882409155	0.8188915567087848
1.9449492187500002	0.07590496951151801	0.03329330761528086	0.8026295208771553
1.9460747680664066	0.07574569037419347	0.033422732207812444	0.7871989805630073
1.9472003173828127	0.07578871235199906	0.03350040663111399	0.7740276525588085
1.948325866699219	0.07521163382437393	0.03359463714954174	0.7672481239675761
1.9494514160156253	0.07492989302263146	0.0335538128532264	0.7675711055644489
1.9505769653320315	0.07456553332442337	0.03367535872770251	0.7716748115600794
1.9517025146484377	0.07399191542221642	0.03362363755195643	0.7772806388707412
1.952828063964844	0.07360926905070832	0.03374899084685655	0.7805011321147683
1.9539536132812503	0.07361263194042185	0.033742606952834785	0.7769318150245607
1.9550791625976565	0.07363785881709752	0.03382064792252833	0.7629914699476521
1.9562047119140629	0.07372011799202702	0.03397075537047019	0.7376498598757963
1.957330261230469	0.07368692689551568	0.033882130547411085	0.7066598534110243
1.9584558105468752	0.07387257123116635	0.03403575729830096	0.6772797373245855
1.9595813598632814	0.07404591667420887	0.03409622247260825	0.6493925128639402
1.9607069091796878	0.07422775856721611	0.03412894985780279	0.6260053912613753
1.961832458496094	0.07425936355346499	0.034233226514929355	0.602383485582925
1.9629580078125002	0.07413751343760087	0.03419252415923838	0.578110216277913
1.9640835571289066	0.0740425587391145	0.034242863340265474	0.548858503617012
1.9652091064453128	0.07413014773177884	0.03418856232950252	0.5155503126453744
1.966334655761719	0.07424309371400518	0.03413189562472705	0.48673136304714293
1.9674602050781254	0.07416891456034141	0.03400519102931506	0.46206455536808744
1.9685857543945315	0.07443759452549045	0.03386378837008613	0.4416606971788383
1.9697113037109377	0.0743616071486812	0.033674615558519465	0.42302195665294534
1.9708368530273441	0.07407009697330467	0.033499168066031294	0.4063560162129184
1.9719624023437503	0.07427084404217657	0.0334075678116565	0.3922502701595259
1.9730879516601565	0.07398465361362694	0.03338572907006062	0.37821869226172167
1.9742135009765627	0.07396520439344723	0.033422388817865904	0.3660350950652741
1.975339050292969	0.07400516246628483	0.033332160505097	0.3544624643581509
1.9764645996093753	0.0740843304409814	0.03329701275355171	0.34400617271188644
1.9775901489257814	0.07423203247135089	0.033224895741536475	0.33383218539232096
1.9787156982421878	0.07441815251129784	0.033244006040343506	0.3236823200358127
1.979841247558594	0.07462999241649396	0.033191481889033474	0.3147607875285228
1.9809667968750002	0.07479983875186919	0.033093160553094345	0.3058679205765833
1.9820923461914066	0.07517094179652656	0.03310517475099473	0.2978672443246858
1.9832178955078128	0.07554767546853963	0.033174499629456365	0.28991720724755876
1.984343444824219	0.07599371790031449	0.033209969158286924	0.28207770840953095
1.9854689941406252	0.07661356074870859	0.033293213668620085	0.2748458660711731
1.9865945434570316	0.07697448446963455	0.033215438211751276	0.2675262111815828
1.9877200927734378	0.07719524486856581	0.03324955494496412	0.26054753666294567
1.988845642089844	0.07709945856544022	0.03320280081677677	0.25317958212192304
1.9899711914062503	0.07710831881143933	0.033250762473565856	0.24659032108707168
1.9910967407226565	0.0769309427926089	0.033264780440596955	0.24049384290547635
1.9922222900390627	0.07685097477513247	0.03328633157792359	0.23415016250544396
1.993347839355469	0.07674919538211948	0.033237595475631904	0.22872049808909936
1.9944733886718753	0.07663029331565371	0.03329850305838704	0.22236640866416085
1.9955989379882815	0.07661686653963153	0.03332519668254419	0.21737616178464458
1.9967244873046879	0.07685256436346098	0.0334128417790948	0.21236900269223882
1.997850036621094	0.07684099439608418	0.03329982075522017	0.20757140998249085
1.9989755859375002	0.07703551043791412	0.03320666813922061	0.20307536307235988
2.0001011352539066	0.07691353562935233	0.033111245447520865	0.1987516923087476
2.001226684570313	0.07683484008943331	0.03303565588174785	0.19496809232275206
2.002352233886719	0.07693338332708412	0.033108861867777735	0.19123489497241275
2.003477783203125	0.07685917038148007	0.03295750339021852	0.18769910457975122
2.0046033325195314	0.07687612402395858	0.03293057352757329	0.1849427518311258
2.0057288818359376	0.0766330939711441	0.032806340353185096	0.1818519105569352
2.006854431152344	0.0764626056697106	0.03284198171531512	0.1790743831755749
2.0079799804687504	0.07638004251251121	0.0329030753018893	0.17619742437882716
2.0091055297851566	0.07632328679357943	0.03302402857554546	0.1738509467072119
2.0102310791015627	0.07618974034133257	0.03313076529404673	0.17154867902214663
2.011356628417969	0.07625920589654184	0.033157001491435294	0.16931696122021136
2.012482177734375	0.07684839348232086	0.033160756477745953	0.16732914094879678
2.0136077270507817	0.07690360927106336	0.03330399756457766	0.16508973071978303
2.014733276367188	0.07721489208542132	0.03339505628346729	0.16329355894961067
2.015858825683594	0.07717876189882643	0.033468406755705636	0.16133679906531115
2.0169843750000003	0.07767422369003174	0.03342528966395207	0.15932631775277342
2.0181099243164065	0.07779434302829959	0.03346476273484305	0.15837992545014287
2.0192354736328126	0.07760047091182108	0.03344129933794687	0.15625573722462904
2.020361022949219	0.07758050825619826	0.03330705603811011	0.15509561351909654
2.0214865722656254	0.07739525340248973	0.033066583404948564	0.15347110719876556
2.0226121215820316	0.07721767277712213	0.03294960304234292	0.15163855019779512
2.023737670898438	0.07713273594261913	0.03282007456233539	0.14997753364959104
2.024863220214844	0.07701386805691657	0.032772211489529475	0.14796736842857688
2.02598876953125	0.07726833005872698	0.03252926635077556	0.14687492028866608
2.0271143188476564	0.07726263302861944	0.0325017865005367	0.14494520046251477
2.028239868164063	0.07767369524518312	0.03255672019593233	0.14341513222810615
2.029365417480469	0.0780102440476883	0.03256742452625395	0.14165975133538736
2.0304909667968754	0.07833197915025923	0.032744150909610165	0.13982583928412953
2.0316165161132815	0.07888774312608458	0.03276407304945937	0.13936932526831172
2.0327420654296877	0.07870685960812027	0.03293216263821634	0.13735937755413619
2.033867614746094	0.07905111986550956	0.03297474477467539	0.13639210697220386
2.0349931640625	0.0788438711631056	0.03290683207161561	0.13480426036816204
2.0361187133789067	0.07873299104761314	0.03300046810618854	0.13357419778053564
2.037244262695313	0.07907215040999371	0.03309815746241244	0.1325732099931265
2.038369812011719	0.0787791784725199	0.03327398330058949	0.13135262175588838
2.0394953613281253	0.07919342245961945	0.03343139554032931	0.1307165202592787
2.0406209106445314	0.07887180495432047	0.033660147960853724	0.12963698532285745
2.0417464599609376	0.07940020293967623	0.033713010108421676	0.1287506364389574
2.0428720092773442	0.07953246889524412	0.033895102761337365	0.12746221925668066
2.0439975585937504	0.0797538651895093	0.03398738195900045	0.12624404827886307
2.0451231079101566	0.08026129525137277	0.03419242597652072	0.12560986348490844
2.046248657226563	0.08001425061922121	0.03427700978172669	0.12451172978814277
2.047374206542969	0.08025587268895645	0.034351569099989064	0.12393997938058915
2.048499755859375	0.08000902196838375	0.03446031262633552	0.12318331678047865
2.0496253051757813	0.07998809561029034	0.03447030429155724	0.12239327686688427
2.050750854492188	0.08000876229620377	0.03461882425556256	0.12164459816443274
2.051876403808594	0.07975586287581503	0.03452768516278456	0.12094384179041853
2.0530019531250003	0.07990047314546384	0.034445639205390066	0.12022601416150698
2.0541275024414065	0.0792702384805981	0.03446341404955341	0.11961017730609187
2.0552530517578127	0.0791432105469575	0.03430326681642536	0.11902621627317048
2.056378601074219	0.07911491953012464	0.03420909609196835	0.11819553367565294
2.057504150390625	0.07913222335560265	0.03418467888928697	0.11757244490321951
2.0586296997070317	0.07950385273219926	0.034096693472188744	0.1166889117435955
2.059755249023438	0.07921112257481988	0.03414258043965374	0.11627513582703647
2.060880798339844	0.07944630002894817	0.033918532199073266	0.11542661584038937
2.0620063476562502	0.07873169376435715	0.03398874935289373	0.11491884874109358
2.0631318969726564	0.07850002965042549	0.033877215489370574	0.11434569578989863
2.0642574462890626	0.07825243455029238	0.03375439665418356	0.1135211022492293
2.0653829956054692	0.07799384725012305	0.0339467150442419	0.11307083094277003
2.0665085449218754	0.07804345852544364	0.033963559086399454	0.11246186170896905
2.0676340942382816	0.07762399374554323	0.03398933628903011	0.11215430901990608
2.0687596435546878	0.07771273833250891	0.034012525199805625	0.11180739880597748
2.069885192871094	0.07772994205490215	0.034173571793503825	0.11152813319467353
2.0710107421875	0.07754204842223465	0.03444378587866314	0.11062994564574258
2.0721362915039063	0.07787794757804958	0.03462917239570783	0.10977739213984924
2.073261840820313	0.07745374082903056	0.03482265558571799	0.10898033696191353
2.074387390136719	0.07766057595291016	0.03484011468139231	0.10856113233603529
2.0755129394531253	0.07780611234210466	0.03475340929771107	0.10729672109112054
2.0766384887695315	0.07804169616960106	0.03478302598150814	0.10624382494753544
2.0777640380859377	0.0787064151416334	0.03471246128921313	0.1054852719862302
2.078889587402344	0.07832083765027159	0.034873035962613555	0.10465409001407017
2.0800151367187505	0.07836153294532214	0.03481733081616916	0.10392330755001228
2.0811406860351567	0.07795804335649525	0.03473033979753954	0.10300690368745957
2.082266235351563	0.07746883180871127	0.034837787086164106	0.1022767098929302
2.083391784667969	0.07725919234500994	0.03477660496476048	0.10210541724303837
2.084517333984375	0.07656595803703917	0.03488519968362303	0.1014952487834028
2.0856428833007814	0.07665295632824287	0.03501007562080865	0.10171358213317522
2.0867684326171876	0.07606584210284065	0.035036035231352056	0.10137994855177128
2.087893981933594	0.0760128124480307	0.035054503303325324	0.10149837204982087
2.0890195312500004	0.07558406386286225	0.03498066721187132	0.1014714775331883
2.0901450805664066	0.07551981391483334	0.03494583556652695	0.1011876305739915
2.0912706298828128	0.07614488697541319	0.03492869275888477	0.10118622498497616
2.092396179199219	0.0759925638167953	0.03487108787683072	0.10044105859063987
2.093521728515625	0.07629911631165205	0.03488152497740796	0.09993883280801044
2.0946472778320318	0.07634816599764237	0.034882119691890895	0.0990644313133395
2.095772827148438	0.07675956855640426	0.03506207199305686	0.09833837845467436
2.096898376464844	0.07699048251610748	0.035274476098361734	0.09791815282718003
2.0980239257812503	0.07680586147749306	0.03540126523295492	0.09696667016510774
2.0991494750976565	0.07713734195923917	0.035409756089963516	0.09673840547648947
2.1002750244140627	0.07725257474852482	0.035476857816246286	0.0960681949011889
2.101400573730469	0.07779969848175237	0.035432112685194105	0.09567509968213918
2.1025261230468755	0.07815494361386913	0.035546346389905815	0.09551783341465357
2.1036516723632817	0.07849725510156233	0.03575063809910158	0.09501310098434593
2.104777221679688	0.07900325865063976	0.03577656870830181	0.09518378392037143
2.105902770996094	0.07863096260608218	0.036010598760486325	0.09493731382748384
2.1070283203125	0.07877967291376212	0.036077363830679686	0.0947358007913937
2.1081538696289064	0.07859072625152849	0.036401021506669996	0.09475007606727583
2.1092794189453126	0.07827548935436765	0.03657996800625128	0.09459596675854148
2.110404968261719	0.07819992554487297	0.03671891765808616	0.09481471151299822
2.1115305175781254	0.0775612059448254	0.03705565802506812	0.09486318443855507
2.1126560668945316	0.07751645423407036	0.0371314988528493	0.09488957809284511
2.1137816162109377	0.07765514200522716	0.037294463028985154	0.094713652870744
2.114907165527344	0.07780731011819655	0.03728997868145216	0.09453904844285327
2.11603271484375	0.07805578537732774	0.03716453969379088	0.09428199830947304
2.1171582641601567	0.07775351477632605	0.03716461320580875	0.09387964188371917
2.118283813476563	0.0778012210162138	0.03714078104047317	0.093551945359305
2.119409362792969	0.07744628323932798	0.03725807504012418	0.09344198782975313
2.1205349121093753	0.07747142116118352	0.03732956017149333	0.09323350414603453
2.1216604614257815	0.0774772990393393	0.03750676813972034	0.09305764655552014
2.1227860107421876	0.07770491154131437	0.0377456000066015	0.09273217036547315
2.123911560058594	0.0781417842337859	0.03778962669770285	0.09245551503478772
2.1250371093750005	0.0782022967849739	0.037956358641094735	0.09238729932976245
2.1261626586914066	0.07814489258939576	0.03780080987011325	0.09200487591025878
2.127288208007813	0.07820726038651908	0.03773310739000963	0.09183646582067875
2.128413757324219	0.07799679883125116	0.03767914891308415	0.09153043503373925
2.129539306640625	0.07810305763061678	0.037647308463435794	0.09119480554606649
2.1306648559570314	0.07783079578983677	0.03780995430121107	0.09118600196791711
2.131790405273438	0.07779713571140337	0.03801680261346127	0.09101898584496242
2.132915954589844	0.07779524186857868	0.03800357961588293	0.09123996520507816
2.1340415039062504	0.07742416790091791	0.03810015662309114	0.09101827280548513
2.1351670532226565	0.07710978241031574	0.03792407498361859	0.09089727196295647
2.1362926025390627	0.07677516246298086	0.03789350339097202	0.09102530813811621
2.137418151855469	0.07649384905230601	0.03785033065047956	0.09086083198260485
2.138543701171875	0.07657493036643338	0.037754160966637994	0.09092195714706164
2.1396692504882817	0.07618529711024352	0.03785206255316416	0.09081856468949635
2.140794799804688	0.07650063367281976	0.03775910956129689	0.0910012053720624
2.141920349121094	0.07646863320780214	0.03763983123701504	0.09081753236948341
2.1430458984375003	0.07668169683917714	0.03771359054288202	0.09113963000129759
2.1441714477539064	0.07654483982407782	0.037643258563964194	0.09088520190255024
2.1452969970703126	0.07663836795135262	0.0376317701181408	0.09085062218623681
2.1464225463867193	0.07699084327839059	0.0376456248197382	0.09057624339731618
2.1475480957031254	0.07698717459638779	0.03764403824268973	0.09022742091986745
2.1486736450195316	0.07735374432919587	0.037677267768733785	0.08985079836244837
2.149799194335938	0.07743877188393349	0.037794933606760416	0.08964128340373496
2.150924743652344	0.0781326911030896	0.037956825171557816	0.08968861540873141
2.15205029296875	0.07822370312457991	0.0380333060167339	0.08930841789675674
2.1531758422851563	0.07863331070718674	0.03830218836767823	0.08907817694845474
2.154301391601563	0.0791396261519872	0.03854299624031949	0.08905197785586118
2.155426940917969	0.07956499746116596	0.03867840090100239	0.08906752306402628
2.1565524902343753	0.07981747379616767	0.03874600680787289	0.08935042491674366
2.1576780395507815	0.0796848948730197	0.03889568085280016	0.08909509525986596
2.1588035888671877	0.07992245472980095	0.038848231609880754	0.08931373378280381
2.159929138183594	0.07998655797164433	0.03879462057718912	0.08954268467987438
2.1610546875	0.07994669653145639	0.0388909171037894	0.08948153742740639
2.1621802368164067	0.08032793907211314	0.03875093116872358	0.08976784803753941
2.163305786132813	0.08038252000365437	0.03872754317047147	0.0893630688912791
2.164431335449219	0.08102135381225499	0.0385409503317554	0.08937603938621101
2.1655568847656252	0.0815845662109763	0.03853629062778814	0.08893687663150189
2.1666824340820314	0.08174606637279111	0.038611581329583235	0.08878140773957652
2.1678079833984376	0.08214599230761864	0.03871546309237212	0.08876013036625813
2.1689335327148442	0.081944483694265	0.038826287043120085	0.08881378860773381
2.1700590820312504	0.08232353446963502	0.038942255705432256	0.08914415402157458
2.1711846313476566	0.08181666491896045	0.03897676029453838	0.08934445286719443
2.172310180664063	0.08140179732607161	0.039043246615433985	0.08963095199827281
2.173435729980469	0.08109560890115798	0.039070761121907834	0.08970976985789776
2.174561279296875	0.08041494446248669	0.0391586325425573	0.08983692402548644
2.1756868286132813	0.08056720084138246	0.03934769890644803	0.08987959847143877
2.176812377929688	0.07997156242700172	0.0392528005318389	0.09005932221681028
2.177937927246094	0.08025918770805136	0.03955176159596628	0.09026286999191915
2.1790634765625003	0.08007322607673814	0.039719713443787	0.09032332628976
2.1801890258789065	0.07981548510692109	0.03994840068271091	0.09058630844101248
2.1813145751953127	0.07983591470086036	0.0400428344755416	0.09087130753386115
2.182440124511719	0.0793980627477344	0.04012268466503223	0.09053757282112133
2.1835656738281255	0.08003064798239898	0.04032598075594038	0.09083679440942309
2.1846912231445317	0.07959286420052783	0.039999559704602165	0.0906584237567308
2.185816772460938	0.08015573525695663	0.03965480116995969	0.09044992450807672
2.186942321777344	0.08096753995311556	0.039305851930774904	0.09032968531609055
2.1880678710937502	0.08124929834987905	0.0391476556156056	0.09000017321384537
2.1891934204101564	0.08212869457926997	0.03896097734090498	0.09032318604592
2.1903189697265626	0.08225660388942613	0.03890814024318987	0.08996328460502447
2.191444519042969	0.08261038044197117	0.03885660561342451	0.08961603122263542
2.1925700683593754	0.08286814019638335	0.03889319429754325	0.08898405888251154
2.1936956176757816	0.08273658841858357	0.03893194448737822	0.08834345318211588
2.1948211669921878	0.08303102142673566	0.038974158009988345	0.0880471476032937
2.195946716308594	0.08302156358524032	0.03918962704972714	0.08764026672709034
2.197072265625	0.08317526005608822	0.039350624784085284	0.08751292807930781
2.1981978149414068	0.0833857915141148	0.039589631381878015	0.08713343047960014
2.199323364257813	0.08338975080121962	0.039639604279437336	0.086875993011083
2.200448913574219	0.08319306744657133	0.03954106905004759	0.08673061911058112
2.2015744628906253	0.08303511699433358	0.03967066813273829	0.0864754823893377
2.2027000122070315	0.08297906812081901	0.03988053237791389	0.08620704083787895
2.2038255615234377	0.08289052051915036	0.04002134382786605	0.08602876810372201
2.204951110839844	0.08292717949108941	0.040165509328530434	0.0859263771493111
2.2060766601562505	0.08323865122854746	0.04012330388374409	0.0859331861685981
2.2072022094726567	0.08368786781840777	0.040300398545059984	0.08615505157864045
2.208327758789063	0.08398960185281004	0.040232706989905	0.08638813886219551
2.209453308105469	0.0840035860832905	0.040438874175388176	0.08657415580932094
2.210578857421875	0.08362314085739278	0.04063591093131282	0.08646616679288256
2.2117044067382814	0.0833753382501612	0.04084468609728397	0.08628349971305338
2.212829956054688	0.08334989770495067	0.040881515867615785	0.08605811245188022
2.213955505371094	0.08300289163688707	0.04080062490111228	0.08570350916549581
2.2150810546875004	0.08313898753038051	0.04081249653982283	0.08545173816610534
2.2162066040039066	0.08359329036159324	0.0407835458514598	0.08540819750742755
2.2173321533203127	0.08431767751074697	0.04065136094051863	0.08512597988174904
2.218457702636719	0.08490856009041485	0.040373596539720114	0.08468930990325152
2.219583251953125	0.08528598965779693	0.04028610442552865	0.08424583798857478
2.2207088012695317	0.08592828882003853	0.040407118905962026	0.08429817734924827
2.221834350585938	0.08609588483979191	0.04063037692322901	0.0844729607381601
2.222959899902344	0.08601786544244268	0.040971126796658736	0.08429394680825714
2.2240854492187503	0.08577722246912957	0.04133993311729011	0.08395401580187041
2.2252109985351565	0.08546960627911744	0.041400059982291564	0.08366530147767978
2.2263365478515627	0.08518845054278124	0.041448921205863506	0.08352042462044047
2.227462097167969	0.08520762526698698	0.04125044564553745	0.08370376988171895
2.2285876464843755	0.0849240216489523	0.04090146050034027	0.08350883257720168
2.2297131958007816	0.08511706331056838	0.0408398396981649	0.08362760903756584
2.230838745117188	0.0848483420814545	0.040570522238142	0.0835581334958715
2.231964294433594	0.08517614396879483	0.04062325064661691	0.08377926711043901
2.23308984375	0.08513918989984234	0.040612240226162936	0.08411662485315104
2.2342153930664064	0.08489814118106058	0.04060932743874571	0.08441055693985779
2.235340942382813	0.08506847698132229	0.0407107508166342	0.08481493535039629
2.236466491699219	0.08468831989919985	0.04065723539201723	0.08549616147579354
2.2375920410156254	0.08453874442081857	0.04071732612839938	0.08604968613810815
2.2387175903320315	0.0843415644612946	0.040728476151889605	0.08654819468910153
2.2398431396484377	0.08391450528610489	0.04070096721447203	0.08688355368113228
2.240968688964844	0.08414631553553344	0.040624896459252754	0.08738798619247534
2.24209423828125	0.08394093687212964	0.040437171706711586	0.08753664511130294
2.2432197875976567	0.08404422698191527	0.040497462841672736	0.08777287151731253
2.244345336914063	0.08386509218466846	0.040490429143710455	0.08780045636451526
2.245470886230469	0.08379374375796796	0.04052757641426437	0.08776453323793945
2.2465964355468753	0.08422273120561191	0.04068405054688653	0.08774466569981017
2.2477219848632815	0.08411363109525825	0.04067064534319762	0.08775654472573827
2.2488475341796876	0.08416941396143872	0.04081879410614732	0.08779074093781498
[truncated: 50 more rows]
