# Supplementary material for: Collective self-caging of active filaments in virtual confinement
Source: Nat Commun. 2024 Oct 23;15:9122. doi: 10.1038/s41467-024-52936-9 (PMC11499643; doi:10.1038/s41467-024-52936-9)
Supplement: Supplementary file 8 — Source Data [file 41467_2024_52936_MOESM8_ESM.zip › Fig-2_panel-b_nematic.csv]

Radius r / mm	Nematic order (R=0.98mm)	Nematic order (R=1.45mm)	Nematic order (R=1.94mm)
0.0	0.08942478442915089	0.156936840374401	0.07482062053556894
0.0011255493164062502	0.08945074727478432	0.15693740979148432	0.07482784623976309
0.0022510986328125003	0.08949614709134457	0.15693810967875121	0.07484128037242922
0.0033766479492187505	0.0895450265118218	0.1569473757600021	0.0748563042192758
0.004502197265625001	0.08959959251365615	0.15697042297017477	0.07487897397225839
0.005627746582031251	0.08960976974971292	0.1570108444532965	0.07490165786415812
0.006753295898437501	0.08960335014605769	0.15705119448969634	0.07491737551488445
0.007878845214843751	0.08953582981606159	0.15709741006026154	0.07492500656844002
0.009004394531250001	0.08946447671963988	0.15714231173827078	0.07492693166934966
0.010129943847656251	0.08937353421368074	0.15718798393034417	0.07492318859393797
0.011255493164062502	0.08927958172403846	0.15722627674556305	0.07491584749152295
0.012381042480468752	0.08922164872206187	0.157268515756834	0.07491521696573114
0.013506591796875002	0.0891825840474579	0.15728700914279964	0.07491571275829101
0.014632141113281252	0.08914584819663258	0.15731906060867815	0.0749219666670184
0.015757690429687502	0.08912970027129595	0.1573327608138865	0.07493038031888444
0.01688323974609375	0.08914198135351509	0.1573280788783629	0.07494114534176755
0.018008789062500002	0.08911915813947624	0.15734436440164315	0.07494347362505245
0.019134338378906254	0.08912535058067848	0.15733951126364448	0.07494953325694319
0.020259887695312503	0.08910707283557323	0.15734678039915748	0.07493617291680527
0.02138543701171875	0.08909984169551291	0.15734245438309116	0.07492201315912775
0.022510986328125003	0.08908931774806532	0.15733479112678217	0.074897850803531
0.023636535644531255	0.08901989562080956	0.15736997184813073	0.07488943002034079
0.024762084960937503	0.08898327785710508	0.1573657339990327	0.07485557739023872
0.025887634277343752	0.08891840579882572	0.15738057507335007	0.07484521434103536
0.027013183593750004	0.0888612058945052	0.15738475114773245	0.07482188780325089
0.028138732910156256	0.08879790827755571	0.1573838717941119	0.07480996216946806
0.029264282226562504	0.0887222096515644	0.15738308477961568	0.07480281106248474
0.030389831542968752	0.08866570995636251	0.15736277146953245	0.07479658122800137
0.031515380859375004	0.08857597396582083	0.15733942633047243	0.07480276012370465
0.032640930175781256	0.08849974327807396	0.15730737755289503	0.0748137565083887
0.0337664794921875	0.08838216379777127	0.1572900826022101	0.07483018765904316
0.03489202880859375	0.08828532379141298	0.15725034622507175	0.07485622395308852
0.036017578125000005	0.08818579663273377	0.15721135599337005	0.0748841860484439
0.03714312744140626	0.08804389665847086	0.15720574959693887	0.07490871165719502
0.03826867675781251	0.08795523625901909	0.15716686280328315	0.07495432715427347
0.039394226074218754	0.08781668418595175	0.15715481351338048	0.0749844227217473
0.040519775390625005	0.0877266873219863	0.15711158058743846	0.07503436232059842
0.04164532470703126	0.08760198891456843	0.1570979378002785	0.07508686335241538
0.0427708740234375	0.0874827664953675	0.1570812597652339	0.07515315714493263
0.043896423339843754	0.08735733388072307	0.1570440246213134	0.07523042776008344
0.045021972656250006	0.08722157005687638	0.15702408597077946	0.07530511233001352
0.04614752197265626	0.0870726753284884	0.15697336032362397	0.07540606623894736
0.04727307128906251	0.08692151826077003	0.15693865615173316	0.07548317296285778
0.048398620605468755	0.08676226274951891	0.15689620074843477	0.07556649825100022
0.04952416992187501	0.0865912338013148	0.1568446385289412	0.07564833921719043
0.05064971923828126	0.08644674560639774	0.1568016779526282	0.07571269297436076
0.051775268554687504	0.08628066593012335	0.15674181684278685	0.07580278457985203
0.052900817871093755	0.08614026025143408	0.15670869467950801	0.07585231274541057
0.05402636718750001	0.08599261205826729	0.15665820291834862	0.0759232135507262
0.05515191650390626	0.08583620969494363	0.1566035687844987	0.07599898443027518
0.05627746582031251	0.08571901014841138	0.1565762905883042	0.07603510055302067
0.057403015136718756	0.08555604799409346	0.1565304602481894	0.07610039976693105
0.05852856445312501	0.08545388760670691	0.1565050953236009	0.07613158436522831
0.05965411376953126	0.085298459308475	0.15645776320279883	0.07618211227680632
0.060779663085937505	0.08520425903296033	0.15644301051794945	0.07618967791550794
0.06190521240234376	0.08507888709826322	0.15641848384127813	0.07620666464018262
0.06303076171875001	0.0849516893247432	0.15638621094181857	0.07621340046270163
0.06415631103515626	0.0848681656900438	0.15636472126707834	0.07620956973181885
0.06528186035156251	0.08473784857617006	0.1563289193706648	0.07619546766598363
0.06640740966796876	0.08463676517945071	0.15630621476518725	0.07618781807608976
0.067532958984375	0.08452732595200553	0.15627602950865185	0.0761627121610112
0.06865850830078125	0.0844186358882318	0.15624918350591224	0.07611902397094872
0.0697840576171875	0.08433302428967371	0.15620063491449362	0.07612343389606324
0.07090960693359376	0.0842284755098379	0.15617622138435136	0.07604325935664015
0.07203515625000001	0.08412035027245574	0.15612508856945911	0.07603510476739113
0.07316070556640626	0.08402010875993642	0.15607668806282415	0.07596615907835233
0.07428625488281251	0.08391295168466183	0.1560229207948261	0.0759081946282313
0.07541180419921877	0.08380535737898205	0.15594527459096938	0.07590451116476593
0.07653735351562502	0.08370708836737248	0.1559041976291278	0.075809396992608
0.07766290283203126	0.08359529628395619	0.15582282037894155	0.07581872395454929
0.07878845214843751	0.08349766851231959	0.15575966927678309	0.07574907807479214
0.07991400146484376	0.08339670437778438	0.15569033966526155	0.07569892085834991
0.08103955078125001	0.08331079286963636	0.1556377688036581	0.07566724202532067
0.08216510009765626	0.08323903561646336	0.1555640505892857	0.07557910298957489
0.08329064941406251	0.08313702648300746	0.15548822109537455	0.07559114380812616
0.08441619873046877	0.08308565556978381	0.15542103184036724	0.07551146520275734
0.085541748046875	0.08298401664918548	0.15534108632893115	0.07547022370098294
0.08666729736328126	0.08292413427834648	0.15526965683958044	0.07537471580131534
0.08779284667968751	0.08284407113218115	0.15516942726987448	0.07532334080411615
0.08891839599609376	0.08274822403672041	0.1550817394198705	0.07528681460503016
0.09004394531250001	0.08267394092470323	0.15498427643080237	0.07520371181624061
0.09116949462890626	0.08257872729743299	0.15489195194472824	0.07516258513669159
0.09229504394531252	0.08250828253964335	0.1547910580951053	0.07509917609057676
0.09342059326171877	0.0824385368281814	0.15470069911261886	0.0750580433616598
0.09454614257812502	0.08237874752890964	0.15460731278518397	0.07500809687428
0.09567169189453126	0.08232202631210632	0.15451482088416635	0.0749570497354917
0.09679724121093751	0.08226669493649111	0.15442283768991988	0.07497665110340666
0.09792279052734376	0.08221881627736165	0.15431000285306162	0.0749176737664977
0.09904833984375001	0.08218366689847663	0.1542173037694694	0.07491060152138795
0.10017388916015627	0.08214223075530447	0.15410963503205846	0.07485898132279291
0.10129943847656252	0.08213432664651282	0.15398276475598008	0.07481705211141972
0.10242498779296877	0.0820907453191716	0.15388835162293507	0.07484521673219612
0.10355053710937501	0.08209444514817119	0.15375588189715272	0.07479922388310853
0.10467608642578126	0.08205907667120842	0.1536464277921112	0.07479744652467252
0.10580163574218751	0.08208215908009918	0.15352268924663143	0.07475710443605624
0.10692718505859376	0.08206853622240216	0.15340141208614388	0.07473372196374725
0.10805273437500001	0.08208276964773988	0.15328555331407234	0.07470251575680106
0.10917828369140627	0.08209379255128049	0.1531594287002978	0.07468189264869428
0.11030383300781252	0.08203445469993764	0.15305172655016716	0.0746885565420644
0.11142938232421877	0.08211347695372798	0.15291404190326094	0.07464588641799537
0.11255493164062502	0.08208276677363179	0.15280125187683002	0.07464905450992067
0.11368048095703126	0.08215423714487395	0.15267669101570355	0.07460725381503079
0.11480603027343751	0.08213034957774437	0.1525532277369883	0.07460265914193749
0.11593157958984376	0.08209700451353107	0.15244080371161847	0.07460422845558301
0.11705712890625002	0.08219916760006349	0.1522889281651477	0.07454716005370587
0.11818267822265627	0.08214213936652166	0.15217470835995434	0.07454443655557311
0.11930822753906252	0.08221359649620578	0.15201459528355288	0.07448557242241464
0.12043377685546877	0.08216478627529333	0.1518858795086704	0.07447278888488695
0.12155932617187501	0.0821328914322429	0.15174615074019399	0.07443932372565078
0.12268487548828126	0.0822163681756719	0.15157574187260314	0.07437066569169307
0.12381042480468751	0.08209329591889489	0.15145234564558233	0.07437003579476131
0.12493597412109377	0.08215835370552352	0.15127824830424033	0.074305407693658
0.12606152343750002	0.08206198776860198	0.15115022293260952	0.07428959176967877
0.12718707275390626	0.08207357401001189	0.15099069528710346	0.07424857581100867
0.12831262207031252	0.08211019688757165	0.15081866758209106	0.07419455767471447
0.12943817138671876	0.08199682254767568	0.1506925173074907	0.0741841336968557
0.13056372070312502	0.08208629171789929	0.15050568012894427	0.07412901872051073
0.13168927001953126	0.08201272561599392	0.15037326225977699	0.07410894292282706
0.13281481933593753	0.08204686537284576	0.15020765836518254	0.07407280282898848
0.13394036865234377	0.08206778406525495	0.15004553794365919	0.07404837709177642
0.13506591796875	0.08197449949912045	0.14990979049306474	0.07402465736659966
0.13619146728515627	0.08207320762522562	0.14971188716983405	0.07399106248874254
0.1373170166015625	0.0819484047903647	0.14957204744067595	0.07396820977440836
0.13844256591796877	0.08194032259657137	0.1493836760243864	0.07396339509867904
0.139568115234375	0.08188330347588364	0.14921393007343073	0.07394132450622612
0.14069366455078128	0.08179803414606417	0.14905582442454254	0.07392338387822027
0.14181921386718752	0.08180011075995622	0.14886419057749387	0.07392130743596168
0.14294476318359378	0.08164006433840285	0.14871827631006654	0.07390677010519152
0.14407031250000002	0.08162490184205398	0.14853601065559044	0.07389229431855138
0.14519586181640626	0.08153019192712271	0.148381719551983	0.07387112783467406
0.14632141113281252	0.08148812825145875	0.14821651287420926	0.07384309543494878
0.14744696044921876	0.08146051314190804	0.14805139673294637	0.07384750750135785
0.14857250976562503	0.08135840481383215	0.14791514147632212	0.07379548981086152
0.14969805908203127	0.08134909726174644	0.1477381203075182	0.07379589400189755
0.15082360839843753	0.08128625738609484	0.1475833247444386	0.0737594238033852
0.15194915771484377	0.08125523656888141	0.14742792192509602	0.07373096361011436
0.15307470703125003	0.0812267914890476	0.14726564696018088	0.07372904197337836
0.15420025634765627	0.08117879615826151	0.14710116893323655	0.07369496921459846
0.1553258056640625	0.08115112179849723	0.14693605550336167	0.07368014955479067
0.15645135498046878	0.08108236973756247	0.14677812582533675	0.0736510287450881
0.15757690429687501	0.08105752554315927	0.14660310589486797	0.07364958700892044
0.15870245361328128	0.08101260336739768	0.1464396739265293	0.07361896902811763
0.15982800292968752	0.08099184945556615	0.1462732940608191	0.07362108477967634
0.16095355224609378	0.0809668374118775	0.1461117188046888	0.07360785457973124
0.16207910156250002	0.08088897253743561	0.14595665594581125	0.07358916054890467
0.16320465087890626	0.08084518814173128	0.1457816493115219	0.07360716886622053
0.16433020019531253	0.0808007275917444	0.1456264045334988	0.07356714645958436
0.16545574951171876	0.08078054139977917	0.1454643373726021	0.07358032414178411
0.16658129882812503	0.08072461725665737	0.14530749605193322	0.07357370319573424
0.16770684814453127	0.08066507084121076	0.14514475275027025	0.07355533055123974
0.16883239746093753	0.08065354024994928	0.14498390230329403	0.07356226602728747
0.16995794677734377	0.08057679289052194	0.144829565319392	0.07353430497012532
0.17108349609375	0.08057328752429395	0.1446715470413899	0.07355129607816581
0.17220904541015628	0.08047026189837982	0.14450271424380293	0.07354074335808672
0.1733345947265625	0.08044313520244445	0.14434933515283685	0.07352844441364838
0.17446014404296878	0.08039736342161997	0.14418376345061823	0.07353394705722874
0.17558569335937502	0.08030533360863151	0.14401924560988588	0.07351514076943684
0.17671124267578128	0.08025290876937866	0.14384454594543344	0.07353185817752539
0.17783679199218752	0.08017942251405448	0.14366973143078474	0.07351880084887863
0.1789623413085938	0.08012999262038074	0.14349758021943257	0.07351919290258702
0.18008789062500002	0.08006774835721907	0.1433189144683256	0.07352182351738497
0.18121343994140626	0.07996291746477606	0.14312414945778923	0.07352821575253432
0.18233898925781253	0.07995584014830909	0.14295036763962354	0.07352442487603765
0.18346453857421877	0.07985785970922715	0.14276706467015876	0.07352642636461831
0.18459008789062503	0.07984208272881657	0.14258659654749678	0.07352863294036133
0.18571563720703127	0.07978888802832933	0.14239773089019342	0.07353860572924294
0.18684118652343754	0.07975015869574002	0.14221912487598326	0.07354113845565177
0.18796673583984377	0.07975196998160149	0.14204761822524595	0.07353771021002213
0.18909228515625004	0.07967950484140197	0.1418650179818468	0.07355148614323266
0.19021783447265628	0.07968279120488946	0.14168382060824933	0.07354907658778594
0.19134338378906252	0.07961265162409298	0.141496416946703	0.07356010152054636
0.19246893310546878	0.07958645088039817	0.1413141318007107	0.07355839968074139
0.19359448242187502	0.07959647017728418	0.14113804281934356	0.07354999369331036
0.19472003173828129	0.07949062671584536	0.14095030709106826	0.07358112152342661
0.19584558105468752	0.07947778391517422	0.14075259429803025	0.0735809073358336
0.1969711303710938	0.0794545580257239	0.14057798282879289	0.07359107880404027
0.19809667968750003	0.07943615349645393	0.1403874832079518	0.07359024602951679
0.19922222900390626	0.0794759740497811	0.1402220247483662	0.07356929721004457
0.20034777832031253	0.0793717849469033	0.14000813179112534	0.07362348152046579
0.20147332763671877	0.07940317098821194	0.13982604520354358	0.07360903153051943
0.20259887695312503	0.07939772014560079	0.13965624249681674	0.07364301607275095
0.20372442626953127	0.07940219645301827	0.13946569707795067	0.07364554215551658
0.20484997558593754	0.07938993039187708	0.13927536643190638	0.07365600384582127
0.20597552490234378	0.0793786442431408	0.1390864877315908	0.07367947235237683
0.20710107421875001	0.0793824036449791	0.13889996874951405	0.07367479479767913
0.20822662353515628	0.07937232796204899	0.1387341160551687	0.07375322624946293
0.20935217285156252	0.07932991991059356	0.1385202202897144	0.07372603150931732
0.21047772216796878	0.07933822820404297	0.13834870582916894	0.0737584549475658
0.21160327148437502	0.07932435317262362	0.13814882413345603	0.07373867050348461
0.2127288208007813	0.07930453110287905	0.13796988791482917	0.07375992387333971
0.21385437011718753	0.07927991195545903	0.1378011778226898	0.07383271285384697
0.2149799194335938	0.07918413866665766	0.1375733363402281	0.07378253536580952
0.21610546875000003	0.07919794127918706	0.13741962217494078	0.07384945067761034
0.21723101806640627	0.07915014937017678	0.137232837350862	0.0738223682792626
0.21835656738281253	0.07911182615984048	0.13704388130434128	0.0738534176022766
0.21948211669921877	0.07907682405948022	0.13685625778486055	0.07383617454987572
0.22060766601562504	0.07901458017014246	0.13666846059815477	0.07381984597188652
0.22173321533203127	0.07900078859312866	0.13649130864238498	0.07388350467710308
0.22285876464843754	0.07897554089367183	0.1363219783523329	0.07383948424880414
0.22398431396484378	0.07892533716066229	0.13609581025516684	0.07383994933734295
0.22510986328125004	0.07895666466112196	0.1359481938494028	0.07383495939678669
0.22623541259765628	0.07893686565434471	0.13576234717184296	0.07380959842593339
0.22736096191406252	0.07895726947937057	0.13557563613684426	0.07388277313574268
0.2284865112304688	0.07893275326049884	0.13539855667736614	0.07382730984181295
0.22961206054687502	0.07894265219823	0.13520172091773827	0.07385050573820984
0.2307376098632813	0.07899121141460191	0.13505650844799774	0.0738566604933254
0.23186315917968753	0.07896316366166863	0.13485906725124325	0.0738527341746945
0.2329887084960938	0.07899715468863946	0.13468524454405567	0.07388893384073009
0.23411425781250003	0.07895555368818562	0.13449314225163864	0.07384646204154913
0.23523980712890627	0.0789945963537045	0.1343050209388033	0.07390820378853179
0.23636535644531254	0.07900446935320408	0.13415217017030873	0.07388789989660798
0.23749090576171877	0.07899895633052138	0.13395247880073635	0.0739236545483843
0.23861645507812504	0.07896999053075204	0.13377171228644025	0.07392028988684868
0.23974200439453128	0.07899018244970742	0.1336166353877109	0.07393443823088487
0.24086755371093754	0.07900607088133575	0.13340158990882325	0.073983936763252
0.24199310302734378	0.07903834422779143	0.1332749820583477	0.07397867454786114
0.24311865234375002	0.07900041073163984	0.13303323942741282	0.07400294981059631
0.24424420166015628	0.07902216953999275	0.13289016364119596	0.07401204687514445
0.24536975097656252	0.079072940373828	0.13272946511828604	0.07402514238170835
0.2464953002929688	0.07911866661440894	0.1325356464469984	0.07408918836170882
0.24762084960937503	0.07906947147740433	0.13238764185931567	0.07405210624721087
0.2487463989257813	0.07909952005594488	0.13216274794531147	0.07410203186007164
0.24987194824218753	0.079110406119818	0.13201953104577974	0.07409652013489443
0.2509974975585938	0.07916630517773496	0.13185917532591174	0.0741292456037995
0.25212304687500003	0.07917565902285009	0.13168854055782836	0.07412372712483091
0.25324859619140627	0.07907240399202994	0.1315496401682597	0.07409565501179388
0.2543741455078125	0.0792014641017411	0.13135104928102706	0.07414538132960102
0.2554996948242188	0.07914536123197957	0.13123613382096563	0.07410451835526703
0.25662524414062504	0.07922438518283272	0.1310577154625561	0.07414314671770118
0.2577507934570313	0.07913103736174397	0.13088143635281807	0.074085775140089
0.2588763427734375	0.07918417365184721	0.13077459976447273	0.07410826124645468
0.2600018920898438	0.0792981452892395	0.13055395675742346	0.07413121263382459
0.26112744140625005	0.0792428401524002	0.130450583789488	0.07409786905989402
0.2622529907226563	0.07926827575147154	0.1302288368265101	0.07410675744480047
0.2633785400390625	0.07927822079276087	0.13010834216035538	0.07407167478549634
0.26450408935546876	0.07935264604653582	0.12995437850491734	0.07409123847484422
0.26562963867187506	0.07940256064393154	0.12979794128734	0.07408615709783932
0.2667551879882813	0.07933737354395655	0.12966786396907587	0.07406440186464627
0.26788073730468753	0.07940680226608601	0.129466440485665	0.0740766865153992
0.26900628662109377	0.0793994098126315	0.12936346554921577	0.07404850944871262
0.2701318359375	0.07943461946380234	0.12918818937274706	0.07403342628514033
0.2712573852539063	0.07940920707961606	0.1290366867391525	0.07401535788215752
0.27238293457031254	0.07938222968250912	0.1289391154196174	0.07400100960042795
0.2735084838867188	0.07944059668548095	0.128736148962713	0.07397425099581527
0.274634033203125	0.07945265478581505	0.12864799672624813	0.07394869938370799
0.2757595825195313	0.07948814163214062	0.12848138324623157	0.07391777369767061
0.27688513183593755	0.07943792614429411	0.12833400410910195	0.07388099326682684
0.2780106811523438	0.07949496858731217	0.1282271530135669	0.07384216348732822
0.27913623046875	0.07956196985146434	0.12805509349824623	0.07380814536594413
0.28026177978515626	0.07956545050371082	0.12795661918849138	0.07377345468789401
0.28138732910156256	0.07953674484899793	0.12776054455452202	0.07372954600688175
0.2825128784179688	0.07957684714730211	0.12764962482456593	0.07370811686597545
0.28363842773437503	0.07960035064527878	0.12751374419388573	0.07366091120015683
0.28476397705078127	0.07962719188547784	0.1273808971549227	0.07362702407766734
0.28588952636718756	0.07958891452835044	0.12724482239886217	0.0736110039506898
0.2870150756835938	0.07961058708901247	0.1270578659166352	0.07353052159688502
0.28814062500000004	0.07963700202049434	0.1269862732108017	0.07356196629195415
0.2892661743164063	0.07966758400950931	0.12680054189782758	0.07348403081671225
0.2903917236328125	0.07969272684588372	0.12670931514809006	0.07348616782145742
0.2915172729492188	0.07969697662343164	0.12657269362412465	0.07348090468968868
0.29264282226562505	0.07979159121619125	0.1264148492886888	0.07339115160442515
0.2937683715820313	0.07980114463888362	0.12633088347669857	0.07341620668787349
0.2948939208984375	0.07986046820463752	0.12617026165372988	0.07335381983710136
0.2960194702148438	0.0798500418271621	0.1260657820564947	0.07336058319543194
0.29714501953125005	0.07990113711596196	0.12592632874769177	0.0733097870530665
0.2982705688476563	0.07996330741821576	0.1258095517095538	0.07327420341727192
0.29939611816406253	0.07998549165124057	0.12573170143806542	0.07326491527562173
0.30052166748046877	0.07997641168311852	0.12552880996104723	0.07320668271205366
0.30164721679687506	0.08002584621486748	0.12546441973624084	0.07320534137151885
0.3027727661132813	0.08003290104923348	0.12532882595437	0.07316021876046946
0.30389831542968754	0.0800761003347949	0.1252086493181174	0.07312809866781934
0.3050238647460938	0.08005369619484898	0.12510116917356223	0.07311239756678672
0.30614941406250007	0.08007763682397266	0.12493086877376307	0.073050225549537
0.3072749633789063	0.08012278858131053	0.12484858108808371	0.07303435517912342
0.30840051269531255	0.08011968061113299	0.12470505951397606	0.07298874540913879
0.3095260620117188	0.08015305043657935	0.12459778235556827	0.07297866538221957
0.310651611328125	0.08016393378587736	0.12448054128847243	0.07294118485527974
0.3117771606445313	0.08021808767711887	0.12433773684401049	0.07291544801350078
0.31290270996093755	0.08027821443299735	0.12425694176536436	0.07289872434966772
0.3140282592773438	0.08030962022669183	0.12412166977797322	0.07285237705743385
0.31515380859375003	0.08026952361269425	0.12400672527544324	0.07288527363844088
0.31627935791015627	0.080357894207462	0.12390559004282951	0.07282416429975316
0.31740490722656256	0.08036146812536404	0.123779296721831	0.07284695626271433
0.3185304565429688	0.08036830743717249	0.12368406272609875	0.07282371646399688
0.31965600585937504	0.08035127657644017	0.1235663106327847	0.07277037191329723
0.3207815551757813	0.08034777150548361	0.12346444583939861	0.07279659984996444
0.32190710449218757	0.08040243074046788	0.1233601394355482	0.07272957436987486
0.3230326538085938	0.08035119201027452	0.12325643740192889	0.07276155585841428
0.32415820312500004	0.08030076953708785	0.12316319180668213	0.07273590040469166
0.3252837524414063	0.08036213643087806	0.12306689345582257	0.07267365165396554
0.3264093017578125	0.08032180299137699	0.12297748172518612	0.07268234002069161
0.3275348510742188	0.08037969549208722	0.12288812526227325	0.07262859988656639
0.32866040039062505	0.08027258643943821	0.1227898027843501	0.07266420317498225
0.3297859497070313	0.08028477081894712	0.12269925556417088	0.0726353158711801
0.3309114990234375	0.08030832874667024	0.12261308540274171	0.0725923791290576
0.3320370483398438	0.08025322483067204	0.12253094764299195	0.07259462871668462
0.33316259765625006	0.08033227457060078	0.12244220676274076	0.07253532823181773
0.3342881469726563	0.08024015726233209	0.12236013288765533	0.07257857180899428
0.33541369628906254	0.08030583540911279	0.12226930905996672	0.07252167886047724
0.3365392456054688	0.08027064749649584	0.12219283300735237	0.07249242731351561
0.33766479492187507	0.08023396569677829	0.1221107335270177	0.07249479249155595
0.3387903442382813	0.08030674919184326	0.1220338593659041	0.07245829702205794
0.33991589355468754	0.08021258791145672	0.12195852963576707	0.0724477194673365
0.3410414428710938	0.08031571714182459	0.12187858431381658	0.0724101311786315
0.3421669921875	0.08024989175390478	0.12182000157756762	0.07235958663001898
0.3432925415039063	0.08019492124889592	0.12173379260176312	0.07241393044124979
0.34441809082031255	0.08023351215540009	0.12167055870278212	0.07235487527914332
0.3455436401367188	0.08017636083062078	0.12160636985281428	0.07229132212425173
0.346669189453125	0.08027349428889763	0.12153338100433941	0.07230320691933358
0.3477947387695313	0.08015684333228941	0.12146599032716114	0.07223422266293426
0.34892028808593756	0.08023905197265138	0.12139886416486541	0.07224308584545376
0.3500458374023438	0.0801865202443344	0.12132784843373182	0.07218539410277668
0.35117138671875003	0.08016441315609857	0.12126216844655002	0.07211466170657306
0.35229693603515627	0.08026279374863354	0.12118851141156253	0.07211930678366217
0.35342248535156257	0.08014892800751468	0.12112501575764884	0.07204465227439101
0.3545480346679688	0.08023019466899543	0.12106086996173787	0.07204946151524694
0.35567358398437504	0.08015634791760413	0.12098846060155537	0.07197270357162325
0.3567991333007813	0.08014529023743278	0.12092404177031484	0.07190632509186495
0.3579246826171876	0.08013075249613885	0.12085037464991284	0.07194473685521985
0.3590502319335938	0.08008498641456012	0.1207891299878888	0.07184441179016504
0.36017578125000005	0.08020133421422102	0.12073773451527635	0.07186078209713206
0.3613013305664063	0.0800903911587081	0.12066378407402263	0.0717714670367937
0.3624268798828125	0.08013051332499635	0.120613165398008	0.0718111950865807
0.3635524291992188	0.08017825786552168	0.12055692143012568	0.07175364035231831
0.36467797851562506	0.08007590639767843	0.12047661589588109	0.07168767791161176
0.3658035278320313	0.08025018587098075	0.12044595515295367	0.07167982753537253
0.36692907714843753	0.0801172231584616	0.12037308237315111	0.07166228793213827
0.3680546264648438	0.08019959844499365	0.12032009498586971	0.07161514404856102
0.36918017578125006	0.08021395590456792	0.12027631831184873	0.07158729238749525
0.3703057250976563	0.08016274354716685	0.12019848590085207	0.0715188932340531
0.37143127441406254	0.08033255214121092	0.12017006671539204	0.07152629304011295
0.3725568237304688	0.08017045399884688	0.12008304203629663	0.07147609418339686
0.37368237304687507	0.08035124727392917	0.12005585402033757	0.07144273224105425
0.3748079223632813	0.08031109383954813	0.11999132293276184	0.07139427353321953
0.37593347167968755	0.0803643312277434	0.11993716307706734	0.07135486134716354
0.3770590209960938	0.08038385877867292	0.11989627035036794	0.07135531982965093
0.3781845703125001	0.08032473339914062	0.11980595444787269	0.07127040552404906
0.3793101196289063	0.0804685492533385	0.11977539742171545	0.07124096369697751
0.38043566894531256	0.08040668131800521	0.11971303115219462	0.07121109520299837
0.3815612182617188	0.08040066976021921	0.11967252480436777	0.07119190560875716
0.38268676757812503	0.08041980112879993	0.11962137741297313	0.07115333433560565
0.3838123168945313	0.08036727315614532	0.11953069975495804	0.07106914514895757
0.38493786621093756	0.08045692003102471	0.11950989373497568	0.07105960477987142
0.3860634155273438	0.080362624134203	0.11944146614174324	0.07100441001354849
0.38718896484375004	0.08042402247974954	0.11941541132425203	0.07099135892956179
0.3883145141601563	0.0803982523364849	0.11934716120062706	0.07092032438431696
0.38944006347656257	0.08038489207499418	0.1192904511909375	0.07086880995409472
0.3905656127929688	0.08041077573285607	0.11925378780891764	0.07083830964933867
0.39169116210937505	0.08033975599838156	0.11917496375905957	0.07077153827902001
0.3928167114257813	0.08045215049481619	0.11916096424216312	0.07074788550486069
0.3939422607421876	0.08035448546453258	0.11905879152268313	0.07065684250452269
0.3950678100585938	0.0804064188751091	0.11904060163511075	0.07063135469631548
0.39619335937500005	0.0803329616038919	0.11896887587495081	0.07057406391029088
0.3973189086914063	0.08028815393574437	0.11889545857669381	0.07051054491355035
0.39844445800781253	0.0804138011296943	0.11891443714871727	0.07051161152756155
0.3995700073242188	0.08029789369809298	0.11879351341984977	0.07040835195262712
0.40069555664062506	0.08035455526051305	0.11881385314670266	0.07041449537401036
0.4018211059570313	0.08029979853882294	0.1187179981421944	0.07032749722806284
0.40294665527343754	0.08026596740531614	0.11866013193211976	0.07027501527619752
0.40407220458984383	0.08040325187135634	0.1187108103537462	0.07028536295416922
0.40519775390625007	0.08024846121731533	0.11858640777015028	0.0701907914360314
0.4063233032226563	0.08033089352356998	0.11862549541856719	0.070193593303031
0.40744885253906254	0.08024800451667057	0.11854628675889961	0.07012900874667848
0.4085744018554688	0.0802670791637323	0.11853948659764228	0.07010206954977603
0.4096999511718751	0.08022545298742705	0.11850301744551497	0.07006210956916803
0.4108255004882813	0.08014333404795916	0.11845621121720239	0.07002892536748567
0.41195104980468755	0.0802031588196906	0.11847180328098489	0.07001778800548779
0.4130765991210938	0.08014207911650847	0.1184089351428751	0.06997186165898879
0.41420214843750003	0.08013600381008203	0.11841113785635804	0.06995796164557432
0.4153276977539063	0.08007270499238975	0.11838822144592216	0.06995045954120557
0.41645324707031256	0.08003367985651413	0.11831932693474821	0.06990573261048641
0.4175787963867188	0.08012209938356231	0.11839977547507514	0.06992589453920492
0.41870434570312504	0.08003567921255614	0.11832131802644785	0.06989333063299125
0.41982989501953133	0.08002824784987488	0.11832726460906416	0.06989651807817975
0.42095544433593757	0.08000554816905506	0.11827969825481337	0.06987088339929803
0.4220809936523438	0.08001752129353876	0.11826828639075537	0.0698648752373463
0.42320654296875004	0.08003743883439801	0.11830069523166117	0.06987129796186105
0.4243320922851563	0.07998202832769705	0.11824040384985957	0.06985395994763688
0.4254576416015626	0.08003793384028939	0.11829603434987444	0.06985756541788629
0.4265831909179688	0.0799777673406387	0.11819696554502086	0.06981832445569143
0.42770874023437505	0.08004967106581869	0.1182352668114504	0.06981686391781684
0.4288342895507813	0.08001914138326005	0.1182321040362841	0.06981138421907955
0.4299598388671876	0.0800021606542237	0.11816472800322218	0.06977716252910372
0.4310853881835938	0.08008807410627651	0.11824558480558824	0.06977649990530829
0.43221093750000006	0.08003283692677879	0.11815700227048366	0.06973857705999528
0.4333364868164063	0.0801192358453796	0.11821170612867223	0.06973981334343726
0.43446203613281253	0.0800588002901786	0.1181676717656878	0.06972105986122062
0.43558758544921883	0.08011709895518215	0.11814549344868738	0.06969636386239333
0.43671313476562507	0.0801864808321226	0.11817345685089672	0.06967933963257959
0.4378386840820313	0.08016736767307023	0.11808956885500647	0.06963980957279711
0.43896423339843754	0.08027893767425286	0.11817748539200106	0.0696604679605995
0.44008978271484384	0.08027124904299228	0.11809047822002798	0.06962742395062023
0.4412153320312501	0.08036031033086544	0.1181291195467903	0.06961936976594335
0.4423408813476563	0.08040353874952359	0.11810425334227924	0.06959335841505387
0.44346643066406255	0.08042433160995813	0.11806602984948503	0.0695789227649032
0.4445919799804688	0.08056224274259975	0.11814741516722432	0.06958880715105255
0.4457175292968751	0.08059488668751899	0.11807838649273572	0.06955728476970477
0.4468430786132813	0.08070346725247439	0.1181390620187945	0.06957560184650724
0.44796862792968756	0.08079460455163835	0.11806359077321095	0.06955926308650552
0.4490941772460938	0.08086105554060205	0.1180302435070264	0.0695363918222548
0.4502197265625001	0.0810298271901521	0.11814753062858283	0.06956788610172578
0.4513452758789063	0.08112675133017609	0.11802455830005669	0.06952643063237242
0.45247082519531256	0.08127690083289248	0.11812198995735472	0.06956092745770365
0.4535963745117188	0.08139920447195591	0.11805460787326072	0.06953244516537542
0.45472192382812504	0.08154654106760258	0.11804347343711492	0.06954792611641479
0.45584747314453133	0.08173332324087228	0.11810631794503576	0.06955218427488116
0.4569730224609376	0.081866743321717	0.11796495545708201	0.06949510769165332
0.4580985717773438	0.08202284305162721	0.11813858677683328	0.06958125593856411
0.45922412109375005	0.08224046392804212	0.11799549082314882	0.06951290366684298
0.4603496704101563	0.0824015233415932	0.11805436529538847	0.06953415682310829
0.4614752197265626	0.08260967829722021	0.11802020873398167	0.06953676022586434
0.4626007690429688	0.08276907608815241	0.11797707799584835	0.06952476904829505
0.46372631835937506	0.08299960266079243	0.11809442992368542	0.0695871219238376
0.4648518676757813	0.08324006501596791	0.11798708091948469	0.06953725088001647
0.4659774169921876	0.08344139486217467	0.11806479514204818	0.06958536507296166
0.4671029663085938	0.0836886707120049	0.11801235651664431	0.06959897561985418
0.46822851562500006	0.08395593471219878	0.11797496500282809	0.06960673085633322
0.4693540649414063	0.0842215611058903	0.11809060856081625	0.06966684833303587
0.47047961425781254	0.08452161930996434	0.117954387363113	0.06962931054143738
0.47160516357421883	0.08479145183637563	0.11808862853040074	0.06969345024547226
0.47273071289062507	0.08511507958765482	0.11800957938170377	0.06970201795728971
0.4738562622070313	0.08543499785804587	0.11803225144247416	0.0697062305971316
0.47498181152343755	0.08577488047036136	0.11805026609599471	0.06973192485694013
0.47610736083984384	0.08616628260147029	0.11794748603705504	0.06971778791943485
0.4772329101562501	0.0865101963480593	0.11811330618592707	0.06978067122680486
0.4783584594726563	0.08692294940906191	0.11799052279838255	0.06976539554669021
0.47948400878906255	0.08732739476059592	0.11805285863404621	0.06976850026694416
0.4806095581054688	0.08775199788159396	0.11804722590379893	0.0697846544944714
0.4817351074218751	0.08825393736636229	0.11796807358550904	0.06981524425052758
0.4828606567382813	0.08869360588851759	0.118113081751058	0.06980678987402021
0.48398620605468756	0.0892457814533344	0.1179940953844141	0.06982499657489338
0.4851117553710938	0.0897609539558706	0.11805004509730588	0.06981800918352586
0.48623730468750004	0.09030291719769624	0.1180499752927077	0.06984914993440992
0.48736285400390633	0.09086856979703695	0.11804359913820509	0.06985165083807586
0.48848840332031257	0.09146434760801592	0.11809004761829427	0.06988249593768954
0.4896139526367188	0.09211669319051598	0.11801460338289692	0.06990433543077401
0.49073950195312505	0.09274554120511959	0.11808721281334147	0.06993250324687089
0.49186505126953134	0.09336492577726556	0.1180587882862103	0.06994437844850065
0.4929906005859376	0.09409418258299793	0.11809144975292947	0.06999769673923294
0.4941161499023438	0.0947871452773915	0.11807384887250585	0.06999922659221869
0.49524169921875005	0.09553413918916384	0.1180467709803542	0.07004017335250066
0.4963672485351563	0.09637758117216823	0.11808979198279239	0.07012333874567801
0.4974927978515626	0.09714112665948714	0.1180814160085945	0.0701100930597616
0.4986183471679688	0.09801670864723487	0.11808449015491812	0.07015253153108988
0.49974389648437506	0.09884339963750743	0.11806728762280647	0.07016820461750918
0.5008694458007813	0.09979113750743629	0.1180760421784632	0.07028001727691553
0.5019949951171876	0.10065851567919289	0.11809764131509178	0.07026713505641552
0.5031205444335938	0.1016615616941103	0.11804200244504756	0.07035869204044062
0.5042460937500001	0.1026158127482497	0.11809154703362708	0.07035804905967523
0.5053716430664064	0.10364809968694112	0.11804852120218778	0.07045869408943232
0.5064971923828125	0.10463832785342228	0.11808452427334713	0.07046317958830145
0.5076227416992188	0.10572831454833417	0.11805535281193691	0.070542824244201
0.508748291015625	0.10680921804930746	0.11804396718713024	0.07059044857322518
0.5098738403320313	0.10799038365393704	0.11813478875121058	0.07068194032765476
0.5109993896484376	0.10919726320107344	0.1180489023383427	0.07075986281212682
0.5121249389648438	0.11037667390399966	0.11809559565745102	0.07076998451120466
0.5132504882812501	0.11166118937122207	0.11804326730421709	0.07086061456313902
0.5143760375976563	0.11289682106969112	0.11805480316431552	0.07089825909922677
0.5155015869140626	0.11430271466251068	0.11810702814442087	0.07101940065175065
0.5166271362304689	0.11569705723393203	0.11801495233724929	0.07106759767619455
0.517752685546875	0.11706387861315788	0.11812973137026729	0.07110626442922958
0.5188782348632813	0.11852324717745558	0.11798642031752678	0.07116508813499252
0.5200037841796876	0.12002712132453694	0.11809002790744116	0.07128759550647468
0.5211293334960938	0.1215505642077882	0.1180493370789603	0.07131629170612133
0.5222548828125001	0.12311051796865688	0.11797950014740184	0.07138882318986908
0.5233804321289063	0.1246765597359373	0.11811475495247979	0.0714575721297338
0.5245059814453126	0.1263778039190819	0.11795667967146964	0.07155605261561382
0.5256315307617189	0.1280166417086286	0.11807864772902196	0.0716338492547551
0.526757080078125	0.12969530599660611	0.11802513163347425	0.07165758566061507
0.5278826293945313	0.13145993807488005	0.1179534386608641	0.07175583113608239
0.5290081787109375	0.13319920745580832	0.1180984247725323	0.07183162396746075
0.5301337280273438	0.13509653518237405	0.11794664485357868	0.07190948075011794
0.5312592773437501	0.13694709113175127	0.11806642981275377	0.07198944883853255
0.5323848266601563	0.13883105871125206	0.11799622602727362	0.07202038323163373
0.5335103759765626	0.14075718633038112	0.11799118870870766	0.07211150744838916
0.5346359252929688	0.14270045426757952	0.11808350113231737	0.07220338569401161
0.5357614746093751	0.1446762971564739	0.11798658606933297	0.07224378516033378
0.5368870239257814	0.14665236081678892	0.11811871140879149	0.07231064885144932
0.5380125732421875	0.14871476154342672	0.11799964821383647	0.07239669853932829
0.5391381225585938	0.15078188434220455	0.11805931122321434	0.07247557463842555
0.540263671875	0.1528604117935625	0.11803904632467273	0.07254570225016858
0.5413892211914063	0.15497223983441358	0.11800228663756648	0.07255523743992712
0.5425147705078126	0.1571469760952201	0.118145305266702	0.0726441990525014
0.5436403198242188	0.1593737697154895	0.11801620305186993	0.07275122207647922
0.5447658691406251	0.16162115012419723	0.11808716727459566	0.07279901967644842
0.5458914184570314	0.16387008521544216	0.11804115992336507	0.07289091644687619
0.5470169677734376	0.1661389774245907	0.11806711864511227	0.07290730585372038
0.5481425170898439	0.16845507808399157	0.11810551674791986	0.07301574037227179
0.54926806640625	0.17081775245845657	0.11802434246251188	0.07308499901992553
0.5503936157226563	0.17314918019840922	0.11814333980314622	0.07307561505138428
0.5515191650390626	0.1755408607658759	0.1180420986753701	0.07320944367544119
0.5526447143554688	0.1779759910970322	0.11808211714519333	0.07323882695168038
0.5537702636718751	0.18041369351621572	0.11811700491002898	0.07332222184919013
0.5548958129882813	0.18290615773364005	0.11804466125485956	0.07338968595405226
0.5560213623046876	0.18531836557412792	0.1182191594763933	0.07337543846823327
0.5571469116210939	0.1878758935993486	0.11808020076059951	0.07352796070017124
0.5582724609375	0.19040565019649053	0.11813139669293429	0.0735901522003317
0.5593980102539063	0.19302400308376502	0.11811083131464199	0.07363167983525506
0.5605235595703125	0.19559389218331796	0.11808142455475172	0.07372546512832585
0.5616491088867188	0.19813649927908583	0.11824388988887695	0.07370264067191397
0.5627746582031251	0.20076915619509889	0.1181188199790315	0.07387290899837154
0.5639002075195313	0.2034535285359028	0.1182066577329978	0.07383642632274728
0.5650257568359376	0.2061540312224423	0.11814725645138144	0.0739049533953012
0.5661513061523439	0.20878302114526126	0.11816917147643002	0.07397570250077397
0.5672768554687501	0.21142618073291786	0.11819410343699657	0.07403317441438062
0.5684024047851564	0.21418603790550125	0.11812891583095816	0.07410288876337287
0.5695279541015625	0.21686326734763287	0.11826629062129076	0.0741203087949965
0.5706535034179688	0.21969041959215124	0.11817450621551968	0.07413840207648997
0.5717790527343751	0.2223376567391711	0.11822395621360454	0.07423429785150018
0.5729046020507813	0.22514708128791766	0.11818834826065969	0.07429139540503862
0.5740301513671876	0.22792925125491564	0.1181596819523805	0.07433726050974578
0.5751557006835938	0.23060034904826504	0.11831268994112658	0.0743702338825079
0.5762812500000001	0.23351680812409112	0.11818388980802307	0.07438904233875052
0.5774067993164064	0.23606286470662816	0.11828855831648191	0.07453014868550907
0.5785323486328126	0.23905535851758525	0.11827118319855294	0.07450114632639049
0.5796578979492188	0.24181113323149236	0.11825913992004818	0.07457720157697247
0.580783447265625	0.24460424460273125	0.11834945929921624	0.07459645450728022
0.5819089965820313	0.24736699737538942	0.11829930557020968	0.07468315572580018
0.5830345458984376	0.2500978402558391	0.11844666420036508	0.07471343880167
0.5841600952148438	0.2530239099081498	0.11837809424407623	0.07472758889234796
0.5852856445312501	0.25586588551447836	0.11842369507252479	0.07471630766759522
0.5864111938476563	0.25852466626713155	0.11844278487742857	0.07483431804133663
0.5875367431640626	0.26144887602603467	0.1184056938442638	0.07482430127993107
0.5886622924804689	0.26409508233295975	0.11859153732196508	0.0748731176420801
0.589787841796875	0.26702000164406725	0.11851445838502415	0.0748693952408622
0.5909133911132813	0.26967242523657803	0.11859466203435155	0.07492468467752418
0.5920389404296876	0.2724487034609419	0.11858475020095799	0.07497795049787061
0.5931644897460938	0.275315009309132	0.11854072686556329	0.0749724842201766
0.5942900390625001	0.2779765576672055	0.11871844795416937	0.07501313801360918
0.5954155883789063	0.28086250470741436	0.1186419597845838	0.07502909706027298
0.5965411376953126	0.2834728056225328	0.11871000160335769	0.07512856571716083
0.5976666870117189	0.2863730504132726	0.11871607318262177	0.07510973888450312
0.5987922363281251	0.28917759589288294	0.11873610956109093	0.07512582548856259
0.5999177856445314	0.2918617723861563	0.11881444658789435	0.07516309501338975
0.6010433349609375	0.29453575989705505	0.11872986207157304	0.07526232816730526
0.6021688842773438	0.2973549528991504	0.11889402341027085	0.07525797551699716
0.6032944335937501	0.30009599225864214	0.11887183598518503	0.07527850340924927
0.6044199829101563	0.3029075798931236	0.11890279599427647	0.07528778370222164
0.6055455322265626	0.305445853935512	0.11894865010338716	0.07538459436537058
0.6066710815429688	0.3082287254310304	0.11888787169935865	0.07541548990025586
0.6077966308593751	0.310992500268332	0.11903996678974672	0.0754246392924116
0.6089221801757814	0.31371636128948394	0.1189851512150841	0.07543301646610101
0.6100477294921876	0.3164295015845527	0.11903720902069709	0.07550279681017844
0.6111732788085938	0.3190653391709603	0.11904658981666247	0.075562924431508
0.6122988281250001	0.32186900306806937	0.11904679427351068	0.0755581749025457
0.6134243774414063	0.3245791909069367	0.11909853162272155	0.07558537764241749
0.6145499267578126	0.3272473202455958	0.11909379517213799	0.07562594335011155
0.6156754760742188	0.3299768051858923	0.11913991080896416	0.07571610260515264
0.6168010253906251	0.3326901332986159	0.11913485319429733	0.07570977852942132
0.6179265747070314	0.33545749514657325	0.11923160143175905	0.0757057062030102
0.6190521240234376	0.33812689046557926	0.11920841226806281	0.07573309184894544
0.6201776733398439	0.34068770125846753	0.11921926102439229	0.07583049405539023
0.62130322265625	0.34353678030620066	0.11925720139439001	0.07585117079708587
0.6224287719726563	0.3462067440761625	0.11926217454900942	0.07583144130143814
0.6235543212890626	0.34894216979116066	0.11936280853773974	0.07587953653239764
0.6246798706054688	0.3515543177327032	0.11930977369066181	0.07593844313510038
0.6258054199218751	0.3542504925134792	0.11935719966012563	0.0759123312456614
0.6269309692382813	0.35698549916737143	0.11942839268511815	0.07599488796952894
0.6280565185546876	0.35960262808595994	0.1193709013355923	0.07594373054123632
0.6291820678710939	0.36238255641147615	0.11946582982963265	0.07605040775766937
0.6303076171875001	0.3650448010010016	0.11942714830372056	0.07603855447714186
0.6314331665039064	0.3677975440020305	0.11948043102329566	0.07603929575129958
0.6325587158203125	0.3705336246537171	0.11951108986486997	0.07604186103644586
0.6336842651367188	0.3731900744898677	0.11949819877871909	0.07608203643197144
0.6348098144531251	0.37606926163514803	0.11956660230211331	0.07616637381343593
0.6359353637695313	0.37873143204309473	0.11954251823098001	0.07613726401940432
0.6370609130859376	0.38158995258345796	0.11965095221981621	0.0761877621834629
0.6381864624023439	0.38431015254832296	0.11964544682994459	0.07611951718798608
0.6393120117187501	0.3869809975255863	0.11961400890365827	0.07624743213636268
0.6404375610351564	0.3899475109889616	0.11974876968701306	0.07617769397406418
0.6415631103515625	0.3926191186032926	0.11965877080330044	0.07618660211623264
0.6426886596679688	0.3955614814410651	0.1197896316684243	0.07620966053221148
0.6438142089843751	0.39831128860580894	0.1197495916165201	0.07625391972095938
0.6449397583007813	0.40117189160443545	0.11978010104138057	0.07625721302542464
0.6460653076171876	0.4039882250824124	0.11983186228523816	0.07623542319889307
0.6471908569335938	0.40669643649330794	0.11982513869165937	0.07620852063611068
0.6483164062500001	0.40971852974058776	0.11990438236352807	0.07632873561473649
0.6494419555664064	0.4124366978001558	0.11983982690023737	0.07627157317181638
0.6505675048828126	0.415363999212632	0.11991852639599289	0.07625433186200298
0.6516930541992189	0.41816746485692435	0.1199378476263923	0.07628984087450977
0.652818603515625	0.42086056239965913	0.11990323942698781	0.0762672214216668
0.6539441528320313	0.42395358714760406	0.1200109934237172	0.07633315933465816
0.6550697021484376	0.42663966271124654	0.11997530919583295	0.07629710117495898
0.6561952514648438	0.42962271517037726	0.1200203198324572	0.07630101589269501
0.6573208007812501	0.4323404241137368	0.12003253882276639	0.07628162216713581
0.6584463500976563	0.43521532448531075	0.12001051967556643	0.07632701576832275
0.6595718994140626	0.43820046092166864	0.12010521726695869	0.07632416022084948
0.6606974487304689	0.44087284235264523	0.12006918228147122	0.07629352797253439
0.661822998046875	0.44388299733286873	0.12015392608430493	0.0762891260856692
0.6629485473632813	0.4466734731546695	0.12010244935618489	0.07640302308523043
0.6640740966796876	0.4495633749285499	0.12014998175187093	0.07632067194516887
0.6651996459960938	0.45239024062712	0.12016917257894318	0.07630872181413395
0.6663251953125001	0.4551297689384587	0.12015630187990578	0.07631221901199294
0.6674507446289063	0.45818185046551685	0.12021389420910222	0.07633016565000242
0.6685762939453126	0.46090482079310297	0.12018211635216998	0.07634522062621579
0.6697018432617189	0.4638620811515722	0.1202175532356494	0.07628447763738817
0.6708273925781251	0.4666761672659517	0.12021422309169642	0.07633143478988279
0.6719529418945314	0.469441140911436	0.12019086889355973	0.07632639677038917
0.6730784912109375	0.47249815706899617	0.1202570802267123	0.07634985965270688
0.6742040405273438	0.4751671760757876	0.12022493722623288	0.07632780253496901
0.6753295898437501	0.47812928531659904	0.12026964848669662	0.0763127431067781
0.6764551391601563	0.480824413466272	0.12022197328563741	0.07625088846965265
0.6775806884765626	0.4838405872456173	0.12022128005910562	0.07636787616990488
0.6787062377929688	0.486653494175227	0.12025981324564199	0.07627146794090173
0.6798317871093751	0.48944124814763046	0.12023573288962025	0.07630197559758235
0.6809573364257814	0.49242903367709107	0.12030312354528981	0.07626675710245664
0.6820828857421876	0.4952549181359972	0.12025146605816575	0.07633059532070861
0.6832084350585939	0.49822848132626496	0.1202711241024552	0.07631381285616341
0.684333984375	0.5010177102354774	0.12027983618835576	0.07623928080902612
0.6854595336914063	0.5038161225777832	0.12024739628376616	0.0762351891337924
0.6865850830078126	0.506950530695852	0.12030952907900297	0.07635115011332155
0.6877106323242188	0.5096309929294257	0.1202459265300583	0.07623847949032411
0.6888361816406251	0.5126698067204833	0.1202988331701887	0.07628955343764028
0.6899617309570314	0.515406275707445	0.12025923742171446	0.07616278879579542
0.6910872802734376	0.5184243012357159	0.12025547418526833	0.07625563421506164
0.6922128295898439	0.521323677396603	0.1202670066024591	0.07623829971164761
0.69333837890625	0.5241052151724244	0.12023985546772191	0.07617899376288254
0.6944639282226563	0.5271094165919115	0.12027518744584607	0.07618257895671797
0.6955894775390626	0.5299220302657001	0.12023132339398855	0.0761162485677262
0.6967150268554688	0.5330025951177239	0.12023860073142961	0.07621392631434225
0.6978405761718751	0.5358991171386481	0.12022791742523668	0.07613506125793418
0.6989661254882813	0.5386565078977228	0.12020903264696996	0.07603711353856805
0.7000916748046876	0.541643311573639	0.12025446276135138	0.07608067093810732
0.7012172241210939	0.5446117676741309	0.12020337345197578	0.07615887531653599
0.7023427734375001	0.5474842988153501	0.12023199160704277	0.0760884533551612
0.7034683227539064	0.5503768692279345	0.12020923967082624	0.07605448344610652
0.7045938720703125	0.5532378323926294	0.12016517051545735	0.07598162107078214
0.7057194213867188	0.5563219618440298	0.12020075172921584	0.0761032572610396
0.7068449707031251	0.5591008662898155	0.12016960673307105	0.07606519024729723
0.7079705200195313	0.5620074075214883	0.12017946298034635	0.07602931198435744
0.7090960693359376	0.5648479308334843	0.12014634752940577	0.07603649381379683
0.7102216186523439	0.5677759156046981	0.12012420032014165	0.07602023438908412
0.7113471679687501	0.5707072369051717	0.12011637604925877	0.07603942808103054
0.7124727172851564	0.5735262232105804	0.12009878427053214	0.07605490575986365
0.7135982666015626	0.5763718711619674	0.1200990399296352	0.07598002253159875
0.7147238159179689	0.5792244838146239	0.1200672231360917	0.07601349300536743
0.7158493652343751	0.5821752634322266	0.12005659521590781	0.0760485963820088
0.7169749145507813	0.5849406696051415	0.12003682757903417	0.07601174701709514
0.7181004638671876	0.5878182000747953	0.12000934381169795	0.07597780933641722
0.7192260131835938	0.5904758036733093	0.12002782207605887	0.07595663773395163
0.7203515625000001	0.5935199769159539	0.11999138616479987	0.07607553098519311
0.7214771118164064	0.5961913396130006	0.11998434321947944	0.07594006682738234
0.7226026611328126	0.598978847349846	0.11996223179606769	0.07593966488121315
0.7237282104492189	0.6017223511190452	0.1199627031363301	0.07596052351457322
0.724853759765625	0.6046534298054604	0.1199442452511134	0.07596770062406648
0.7259793090820313	0.6073945329868301	0.1199337632679143	0.07596373683429479
0.7271048583984376	0.6100285928602671	0.11993618043789842	0.0759503150346471
0.7282304077148438	0.6127709744121017	0.11991822064600212	0.0759850528915929
0.7293559570312501	0.6155768005397132	0.11991350356155166	0.07603293566172975
0.7304815063476563	0.6182373742592487	0.11989593980622806	0.07599597592892278
0.7316070556640626	0.6210143986108011	0.11986417942430755	0.07592916046279281
0.7327326049804689	0.6235132771843183	0.11988049715484984	0.07594933203403939
0.7338581542968751	0.6263017208458098	0.11984344813070219	0.07593670453769387
0.7349837036132814	0.6289291438286624	0.11985945784597304	0.0760148675935208
0.7361092529296877	0.6314739084718085	0.11983333092842131	0.07591011472019135
0.7372348022460938	0.6340130739604161	0.1198321983297887	0.07595139363121568
0.7383603515625001	0.636601021652421	0.11982677045118875	0.07589836609322385
0.7394859008789063	0.6393659697394285	0.11981675950427793	0.07597330008979337
0.7406114501953126	0.6416804134137559	0.11982167441882445	0.07591851163153128
0.7417369995117189	0.6442632175525461	0.1198050682078463	0.07583998951967354
0.7428625488281251	0.6465188858686722	0.11982357144776122	0.07589462773993985
0.7439880981445314	0.6491537600934816	0.11983040157539729	0.07589715013517144
0.7451136474609376	0.6516266551938338	0.11983291984150815	0.07580327640447476
0.7462391967773438	0.6538438445292605	0.11986077887087554	0.07583773388221246
0.7473647460937501	0.6562864214803759	0.11986506467194499	0.07576368143299123
0.7484902954101563	0.6584984390859568	0.11989218935168654	0.07586701714083352
0.7496158447265626	0.6609721164730425	0.11989693112800863	0.07577502029124533
0.7507413940429688	0.6631308666017822	0.11990188233171552	0.07573388592553705
0.7518669433593751	0.6650390117726347	0.11990658996089854	0.07573594543455457
0.7529924926757814	0.6678218917528365	0.11991409240744903	0.07567429186452601
0.7541180419921876	0.6696372715372055	0.11991521858406656	0.07576952578555535
0.7552435913085939	0.6718688193751226	0.11990926375579622	0.07567997722194658
0.7563691406250002	0.6738607333124764	0.11990143833413193	0.07562365421522961
0.7574946899414063	0.675872409585776	0.11989581971909183	0.07562007692097036
0.7586202392578126	0.6781854787574668	0.11990967142226586	0.07563560282217999
0.7597457885742188	0.6800990705898955	0.11989633128207941	0.07559734930733608
0.7608713378906251	0.6819948495186267	0.1198908744645728	0.07559503230114949
0.7619968872070314	0.683907722518843	0.11988112799499501	0.07550120051770988
0.7631224365234376	0.6859073322717425	0.11987966075333206	0.07559046314632072
0.7642479858398439	0.6878236870744164	0.11987896266448747	0.07549651244486859
0.7653735351562501	0.6893990220087559	0.11984452029410211	0.07549557032621197
0.7664990844726564	0.6913502954344422	0.1198537133247582	0.0754661459002415
0.7676246337890626	0.6931292518188659	0.1198301330116964	0.0754412403277682
0.7687501831054688	0.6948181965142592	0.11982590769431517	0.07546048956747697
0.7698757324218751	0.696559711931632	0.11981889829397784	0.07533120051063984
0.7710012817382813	0.697913699077284	0.11977891360792227	0.0753803139252178
0.7721268310546876	0.6997461577912113	0.11979246056285325	0.0753702350716593
0.7732523803710939	0.7012005965201725	0.11976619551769983	0.07535369329483266
0.7743779296875001	0.7028255615113682	0.11977678003385647	0.07533447618081171
0.7755034790039064	0.7041336528953899	0.11974621964476932	0.07526788329731281
0.7766290283203126	0.7055042152504122	0.11973523940604412	0.07525451468987127
0.7777545776367188	0.7071382046665121	0.11975539081291117	0.07529131335398795
0.7788801269531251	0.7081552000806488	0.1196907234951111	0.07516897483647345
0.7800056762695313	0.7097554232332534	0.11972096063161886	0.07521649389382154
0.7811312255859376	0.7107468928021571	0.11967825459868214	0.0751626019542319
0.7822567749023439	0.7123092251467826	0.1196955827908488	0.07520870732434927
0.7833823242187501	0.713282322771314	0.11967836875189733	0.075170814036519
0.7845078735351564	0.7141835884378199	0.11961969100596843	0.0750752964456217
0.7856334228515626	0.7154047839127463	0.11964294527413848	0.07511234855228131
0.7867589721679689	0.7166507552047382	0.119624078454812	0.07510809770797483
0.7878845214843752	0.7176962531677245	0.11963493738032915	0.07510128724248136
0.7890100708007813	0.7184295512583008	0.11960593198932995	0.07504495011168431
0.7901356201171876	0.7193560606260284	0.11958780913164183	0.07500769946637002
0.7912611694335938	0.7202951343656048	0.11960268592084063	0.07505768068711749
0.7923867187500001	0.7210593615164911	0.11954782032902221	0.0750285545755869
0.7935122680664064	0.7218340458441364	0.11956695970433968	0.07500939337946723
0.7946378173828126	0.722639206424857	0.11955832519345425	0.07498085608765222
0.7957633666992189	0.7231477993189901	0.11953475121457866	0.07492424704850323
0.7968889160156251	0.724178482337554	0.11956803836704574	0.07504819576845927
0.7980144653320314	0.724522457889609	0.11949431578929956	0.07490777690010887
0.7991400146484376	0.725072836567048	0.11954180859203595	0.07491873148872176
0.8002655639648438	0.7254986707086298	0.11949090449529118	0.07489307457398972
0.8013911132812501	0.726281715285834	0.11954317683362967	0.07491831302489953
0.8025166625976563	0.726549405593603	0.11951143451659259	0.07488748015284598
0.8036422119140626	0.7268881193487322	0.11947861717381247	0.07486487390707944
0.8047677612304689	0.7270885641181908	0.11951509696116168	0.07482283528825827
0.8058933105468751	0.7276999366476932	0.11946205036447738	0.07486876993315068
0.8070188598632814	0.7277588855395482	0.11949020940669111	0.07487310245151597
0.8081444091796877	0.7281046000268333	0.11945163240204322	0.07483549933668186
0.8092699584960938	0.7281579968415934	0.11945065314336464	0.07482166179302646
0.8103955078125001	0.7282191072840837	0.11946533176069181	0.07485031642541683
0.8115210571289063	0.7286033326332918	0.119401078717153	0.07482274897660236
0.8126466064453126	0.72829214823746	0.11942106291015324	0.07478469697576579
0.8137721557617189	0.7284788784307344	0.11938267048159315	0.07477018803732602
0.8148977050781251	0.728593427848449	0.11939552228244728	0.07481327408594154
0.8160232543945314	0.7282819976267504	0.11939129085640965	0.0747882028724333
0.8171488037109376	0.7283202769756286	0.11933337003256876	0.07474296768639553
0.8182743530273439	0.7279818527182571	0.11937612639799945	0.07476852665271602
0.8193999023437502	0.7278675307253065	0.11930494387607357	0.07470427160006483
0.8205254516601563	0.7277324484677509	0.11934519270284248	0.07480267506603337
0.8216510009765626	0.727391264977084	0.1193447547450505	0.07473030667957081
0.8227765502929688	0.7271194475904188	0.11932853599064984	0.07474290796443256
0.8239020996093751	0.7265929655048586	0.11934589886095266	0.07476076549698239
0.8250276489257814	0.7264942286604503	0.11928603335306423	0.07470314509542868
0.8261531982421876	0.7259756605280785	0.11932554916426708	0.07478932088388765
0.8272787475585939	0.7253347035800892	0.11927932668069642	0.07470588328392583
0.8284042968750001	0.7251062212067877	0.11926943551185581	0.07475304703299829
0.8295298461914064	0.7244178008268827	0.1193037272846822	0.07480346061561458
0.8306553955078126	0.7240470414639815	0.11921415002057618	0.07470324784509211
0.8317809448242188	0.7231878808310406	0.1192516082749086	0.07476953769081002
0.8329064941406251	0.722682455603867	0.11919137619509962	0.07469801972763963
0.8340320434570314	0.7221633112996267	0.11922020691583257	0.07480172403809571
0.8351575927734376	0.7213153064659883	0.1191979531105788	0.07477537160559816
0.8362831420898439	0.7206853240857211	0.11919830733731879	0.07477170518682731
0.8374086914062501	0.7197423258942506	0.1192113329208666	0.07481194242804894
0.8385342407226564	0.7190628902659226	0.11914827403497627	0.0747285434266857
0.8396597900390627	0.7183970373995456	0.11918727732511715	0.07484755197717624
0.8407853393554688	0.7174068027033216	0.11915438992069734	0.0747975982694105
0.8419108886718751	0.7164014266963754	0.11915865972391962	0.07481339088305786
0.8430364379882813	0.7153753838484603	0.11919246473724122	0.07485259505206011
0.8441619873046876	0.714739119488715	0.11912858856383671	0.07477999451071847
0.8452875366210939	0.713528571521078	0.11915638174101868	0.07484754480907148
0.8464130859375001	0.7126402827102111	0.11911824109291705	0.07480753282881861
0.8475386352539064	0.7112224975293218	0.1191411106071067	0.07482964145959936
0.8486641845703126	0.7104528847415446	0.11912611152954178	0.07484153177939663
0.8497897338867189	0.7093119702466983	0.11910460267346597	0.07481338601295297
0.8509152832031252	0.7078381524509816	0.11913772132694005	0.07487960506777394
0.8520408325195313	0.7069031240821854	0.11905027113885198	0.07478882259910112
0.8531663818359376	0.705439901222041	0.11909155782932414	0.07483882532939927
0.8542919311523439	0.7044278136370754	0.1190480317254761	0.07483562288857365
0.8554174804687501	0.7028176230398252	0.11903435728419148	0.07480860128273271
0.8565430297851564	0.7012417287280122	0.1190677533635376	0.07487908032966992
0.8576685791015626	0.7002496004517975	0.11896927210233264	0.07479163376996734
0.8587941284179689	0.6982236300833526	0.1190389778969372	0.07483625332004126
0.8599196777343752	0.6970417627948375	0.11895057439499705	0.07481519439487275
0.8610452270507813	0.695296246881858	0.118959933185493	0.07483108115653313
0.8621707763671876	0.6934518930891976	0.1189717179476035	0.07487295464376152
0.8632963256835938	0.6924502530108859	0.11887219007641552	0.07477560356372334
0.8644218750000001	0.6900296328804097	0.11893266518304225	0.07483927286150477
0.8655474243164064	0.6885861585576764	0.11885251550701623	0.074808119355634
0.8666729736328126	0.6865755718300632	0.11886985451907701	0.07483971845893592
0.8677985229492189	0.6850355944575176	0.11883551898928423	0.0748092643897497
0.8689240722656251	0.683066770386483	0.11881460035286968	0.07481371908707296
0.8700496215820314	0.6808423319468605	0.11884823472234624	0.0748572042098983
0.8711751708984377	0.6794268275252712	0.11876911685478209	0.07480960078182568
0.8723007202148438	0.6771735825754029	0.11880243069000841	0.0748442004498469
0.8734262695312501	0.675453956827275	0.1187599086564749	0.07481007418058454
0.8745518188476563	0.6733589721292709	0.11874665792988412	0.07482319861189962
0.8756773681640626	0.6711552464517427	0.11877049087432032	0.07485831728341939
0.8768029174804689	0.6694693526851243	0.11868778301065516	0.07477433098917037
0.8779284667968751	0.6669986354197865	0.11876210408459878	0.07485623652627801
0.8790540161132814	0.6649860007393376	0.11870323019995074	0.07479522590462087
0.8801795654296877	0.6626113665148622	0.11870122658057147	0.07482418229236086
0.8813051147460939	0.6601904173790233	0.11871867296390698	0.07484283992288039
0.8824306640625001	0.6581641033445484	0.11868203465331659	0.0747851794608695
0.8835562133789063	0.6554677160120246	0.11872305292569518	0.07486010403386391
0.8846817626953126	0.6532407404460598	0.11867900486272731	0.07477834571825166
0.8858073120117189	0.6506324746427805	0.11871411941670654	0.07484573646393654
0.8869328613281251	0.6481656459705396	0.11872494869730135	0.07481853844810528
0.8880584106445314	0.6457421078798682	0.1187058852466849	0.07482066634397735
0.8891839599609376	0.6428900746744325	0.11875768104628431	0.07488410844047742
0.8903095092773439	0.6406331925104863	0.11871847248568605	0.07479680768806364
0.8914350585937502	0.6378533241466706	0.11877459922287688	0.07485647130584044
0.8925606079101563	0.635236503633474	0.11876919607071439	0.07482793961640662
0.8936861572265626	0.6324608161191217	0.11879612121009667	0.07488229070332757
0.8948117065429688	0.6296247971398595	0.11882303137234818	0.0748966783405644
0.8959372558593751	0.6269846139635277	0.11882619512040632	0.07486642454684712
0.8970628051757814	0.6240888175987224	0.11887062054317016	0.07489973724089066
0.8981883544921876	0.6212644265362555	0.11889866631360911	0.07488027688396852
0.8993139038085939	0.6183133323624065	0.11892540928171343	0.07491432336183977
0.9004394531250002	0.6154068324494973	0.1189511616906003	0.07491025521632665
0.9015650024414064	0.612464453712313	0.11898615922057894	0.0748884584774606
0.9026905517578127	0.6093686125279326	0.11903753574353021	0.07494388787385395
0.9038161010742188	0.6064710120389157	0.11904104027074155	0.07488277203815377
0.9049416503906251	0.6033118779568132	0.1191160588610809	0.07495286542442586
0.9060671997070314	0.6002580264634438	0.11913795521292324	0.07488044809980066
0.9071927490234376	0.597023856630306	0.11919957521890233	0.07493266652874946
0.9083182983398439	0.5938312474055182	0.11924369017210051	0.07495762632936728
0.9094438476562501	0.5907366657307527	0.11924726647359712	0.07488063350481113
0.9105693969726564	0.5874207505234669	0.11933211010317298	0.07493157804515896
0.9116949462890627	0.5841528229067333	0.11936869155495011	0.07490380627029505
0.9128204956054689	0.5808387065584103	0.11944057999199634	0.07493172586022218
0.9139460449218751	0.5774921878699998	0.11948601718851504	0.07494372765105527
0.9150715942382813	0.5741494454922792	0.11952956003255147	0.07492591913519923
0.9161971435546876	0.5706901698197269	0.11959991896808914	0.07493999351230665
0.9173226928710939	0.5672738521911659	0.11961727231535883	0.07489041289976567
0.9184482421875001	0.5638472354696682	0.11972440553662979	0.07495275894409865
0.9195737915039064	0.5603973630730475	0.11976910972581703	0.07491917087753627
0.9206993408203126	0.5568343549364525	0.11980543203327808	0.07488948411958053
0.9218248901367189	0.5532689848521575	0.11988761106248955	0.07492519829824651
0.9229504394531252	0.549689665967434	0.11993600069138603	0.07490499534747798
0.9240759887695313	0.5461537440181994	0.12004061034603478	0.07495680432687755
0.9252015380859376	0.5424678878257743	0.12005680783689186	0.0748862879918282
0.9263270874023439	0.5388411918558409	0.12017728339990492	0.07493896369331385
0.9274526367187501	0.5351422330255287	0.1202346004694937	0.07493385660097437
0.9285781860351564	0.5313943341951154	0.12028623745487456	0.07491540264182886
0.9297037353515626	0.5277239877592346	0.12038309108667343	0.07491235530107616
0.9308292846679689	0.5239196091610905	0.12043179475847149	0.07489612811000353
0.9319548339843752	0.5202143930951388	0.12053525137309051	0.07493561762593548
0.9330803833007814	0.5164356609209179	0.12061767410043774	0.07492652870086512
0.9342059326171877	0.5125193275717456	0.12067771627882018	0.0748986178492304
0.9353314819335938	0.5087862544941603	0.12080667419194432	0.07493165972577052
0.9364570312500001	0.5047831167686657	0.12084371656916704	0.07487488971242487
0.9375825805664064	0.5010633503018265	0.12097923534251553	0.0749550138779657
0.9387081298828126	0.49720015037984033	0.12107534253909179	0.0749457647576659
0.9398336791992189	0.49314178360371796	0.12113064131328574	0.07487876084932808
0.9409592285156251	0.48929764012358384	0.12125699536064392	0.07492948747090068
0.9420847778320314	0.48527182746198944	0.12133024566077893	0.07491510866440246
0.9432103271484377	0.48139103922261495	0.12144678190875681	0.07495863226313658
0.9443358764648438	0.47724562965274797	0.12148750424423625	0.07487260650807584
0.9454614257812501	0.4733590080901233	0.12160457955220451	0.07494654776415986
0.9465869750976563	0.4694124727955637	0.12171775894881993	0.07494491086223386
0.9477125244140626	0.4652914341642884	0.12178031484978388	0.0749368875250879
0.9488380737304689	0.4612922380422732	0.12187850584994504	0.07494854561997581
0.9499636230468751	0.45717207242619196	0.12195716582066742	0.07493128404279134
0.9510891723632814	0.4531967639239474	0.12206450093366498	0.07500215414266331
0.9522147216796877	0.44911277039794484	0.12216244921416798	0.07499562504199314
0.9533402709960939	0.4449634820617706	0.12224674980558929	0.07496891055891657
0.9544658203125002	0.44103367384269077	0.12238294206436685	0.07502001009210278
0.9555913696289063	0.4367343781555476	0.12244621197665913	0.07496287733414889
0.9567169189453126	0.43276181967889815	0.12257607516396787	0.07504631103628372
0.9578424682617189	0.4286162570647692	0.12267826923793101	0.07501175541917068
0.9589680175781251	0.4245361327837164	0.12279680013643869	0.07503026775237598
0.9600935668945314	0.4204797867736142	0.12291542025070888	0.07506775185486671
0.9612191162109376	0.416453007494128	0.12303778767316907	0.07507394438313778
0.9623446655273439	0.412395499912999	0.12315848141900725	0.07512652853691265
0.9634702148437502	0.408022661275912	0.12321568946864626	0.07503837815559085
0.9645957641601564	0.4041526568160013	0.12337924843086089	0.07512847446565818
0.9657213134765626	0.40003211753303963	0.12347977756308937	0.07514479550183613
0.9668468627929688	0.39611224026057945	0.12361678659099044	0.07518648259143774
0.9679724121093751	0.3919147398588546	0.1237086210557944	0.07517579117252557
0.9690979614257814	0.3877072364733122	0.12379057645250392	0.07515916717157875
0.9702235107421876	0.38392157542440863	0.12396175999087151	0.07526899653735244
0.9713490600585939	0.3797680843628037	0.1240442166104419	0.07527005766722002
0.9724746093750001	0.3758200632084913	0.12417085680349631	0.0752711040454599
0.9736001586914064	0.3717289120652964	0.12427356107267397	0.07530919288172731
0.9747257080078127	0.36763961945582985	0.12437642537772077	0.075279121585365
0.9758512573242188	0.3639494228133336	0.12456085368794773	0.07539621730952092
0.9769768066406251	0.3596559421940776	0.12463055383322474	0.07532535013965366
0.9781023559570314	0.3559864289852358	0.12483158641816319	0.07541660981337005
0.9792279052734376	0.3518755534923908	0.12493229964593798	0.07540715181443901
0.9803534545898439	0.3480360217092973	0.12509125832761883	0.07544911249843772
0.9814790039062501	0.3443050493630996	0.1252661553801551	0.07551253699303127
0.9826045532226564	0.3400825614067022	0.12535553919419648	0.07542229610096926
0.9837301025390627	0.33654694102205285	0.12556988027671456	0.07554489634816593
0.9848556518554689	0.3326728907264076	0.1257126279466462	0.07554471653525897
0.9859812011718752	0.3289009847958942	0.12587615345096834	0.07557587319987313
0.9871067504882813	0.3251354942695448	0.1260484423355843	0.07560293381076977
0.9882322998046876	0.32127818434314054	0.1261880486604783	0.07557767889765135
0.9893578491210939	0.3178093683941214	0.12641634450571254	0.07567226659170395
0.9904833984375001	0.31409296549367993	0.12657004929354657	0.07567418904603432
0.9916089477539064	0.3103458072850214	0.12674962810134635	0.0756770667816178
0.9927344970703126	0.3068742739359782	0.12695220475908497	0.07574001231378773
0.9938600463867189	0.3031534121384871	0.12711983822313744	0.07573648785815416
0.9949855957031252	0.29981449892696455	0.1273484969343585	0.07582781527876754
0.9961111450195314	0.29624329818845546	0.1275303644271822	0.07581540397065718
0.9972366943359376	0.29270615697674734	0.12773711178455602	0.07587194488024843
0.9983622436523439	0.28930943224645583	0.12795464987929878	0.07589617571229422
0.9994877929687501	0.28582638106694525	0.12816187270401358	0.07592099407920803
1.0006133422851564	0.28267182917609257	0.12841920756161782	0.07601239976691418
1.0017388916015626	0.27905008081735483	0.12858622968764585	0.0759077207321924
1.0028644409179688	0.275920091281768	0.1288517056078241	0.07604555785174882
1.0039899902343752	0.272715071132094	0.12909061252552506	0.07605358910286097
1.0051155395507814	0.2695953781005921	0.1293391948447806	0.07613353314899592
1.0062410888671875	0.2663727603763353	0.1295790102877453	0.07612195271650901
1.007366638183594	0.2632304440598592	0.12982437406585462	0.07615668395440017
1.0084921875000001	0.26017419382193585	0.13010571653340602	0.07621952367722394
1.0096177368164063	0.25711958515115646	0.1303499942242072	0.07621142373569066
1.0107432861328127	0.25397560444102385	0.13062350633855435	0.07622808228420634
1.011868835449219	0.2511498861967169	0.1309301898944585	0.07627124241738002
1.012994384765625	0.24823825644320585	0.13121383720232177	0.07630673025681704
1.0141199340820315	0.24549541225376414	0.1315410252568483	0.07637346809676535
1.0152454833984377	0.2424496873379658	0.1318015166527641	0.07631324943974914
1.0163710327148439	0.23961240639480208	0.132127619981187	0.07634607232550682
1.01749658203125	0.23692727532153274	0.13244832166273948	0.07637965815921781
1.0186221313476564	0.2343217111772172	0.13280106944690126	0.07642693978684555
1.0197476806640626	0.23178993697075953	0.13315386601615986	0.07648634863664937
1.0208732299804688	0.22884675929388862	0.1334300593567885	0.07634899628465569
1.0219987792968752	0.2264555263397496	0.13383046818746047	0.0764654784386601
1.0231243286132814	0.22389816633998577	0.13416869859134084	0.07646609150594258
1.0242498779296876	0.2214882897747661	0.1345636543151361	0.07651683200268916
1.025375427246094	0.21886155279261435	0.13491090594021835	0.076458146368771
1.0265009765625002	0.21663750401383194	0.1353291519209809	0.0765250468339133
1.0276265258789063	0.2143048792013746	0.1357348425405884	0.07656921652582806
1.0287520751953125	0.21190626206746396	0.13611919861975408	0.07654237856862572
1.029877624511719	0.20970193220300845	0.13655865310529897	0.07655846586294211
1.0310031738281251	0.20741483088742702	0.13697879362747115	0.07656152775318417
1.0321287231445313	0.20540166270971244	0.13745414478187395	0.07662295760088024
1.0332542724609377	0.20341611502023574	0.1379188675874095	0.07669722840078735
1.0343798217773439	0.20101960770461283	0.13833210670656124	0.07660190045615975
1.03550537109375	0.19924553889697635	0.1388724820250206	0.07669550678348269
1.0366309204101565	0.19707547934329409	0.13933700450953357	0.07668391276972217
1.0377564697265627	0.19537631892746013	0.1398992910749303	0.07677298268225623
1.0388820190429688	0.19340603395217834	0.14042555342222968	0.07677872242533444
1.0400075683593752	0.1913820430919109	0.14095971586342967	0.07675741822804687
1.0411331176757814	0.18974306325762424	0.1415656803071144	0.07684257429187824
1.0422586669921876	0.1878566280714682	0.1421308500175123	0.07685694241854779
1.0433842163085938	0.18630176183922734	0.14276258573269093	0.07692473633228182
1.0445097656250002	0.1843710778005056	0.14333675210160185	0.07686740539776443
1.0456353149414064	0.18286298780217997	0.14401100346109016	0.07695651405265438
1.0467608642578126	0.18138779942520034	0.14468333147192597	0.07701333773404574
1.047886413574219	0.17960259990252897	0.14532428462563074	0.0769892385194974
1.0490119628906251	0.17821463209574048	0.14603934621584383	0.07703653265169084
1.0501375122070313	0.17666421434155036	0.14675754696956395	0.07705550150952008
1.0512630615234377	0.1753384169827329	0.1475088396545281	0.07712451025704846
1.052388610839844	0.17409494205010043	0.14831258565970898	0.07720451268110179
1.05351416015625	0.17232142330834374	0.1490257076783314	0.07711786562172333
1.0546397094726563	0.17125247085467174	0.1499015461893212	0.07722313591229243
1.0557652587890627	0.1698573803484275	0.15070922653821475	0.07722442986024368
1.0568908081054689	0.16874185136472233	0.15160113586105173	0.0772988245294479
1.058016357421875	0.16738877492706236	0.1524428559906066	0.07728089061082781
1.0591419067382815	0.1661502136393606	0.1533317674289914	0.0772858510321753
1.0602674560546876	0.16521210582963156	0.15430586630338203	0.0773729458429552
1.0613930053710938	0.16401224626604455	0.15524967451832503	0.07738393322144828
1.0625185546875002	0.16300019863998932	0.15621565283352473	0.07741829130048387
1.0636441040039064	0.16181186822380345	0.15718605111975922	0.07739741917643155
1.0647696533203126	0.16092260052051122	0.15824993451195452	0.07747204285288217
1.065895202636719	0.16006830576258113	0.15930422675313885	0.07752590864641117
1.0670207519531252	0.15891160756918563	0.16035172783277885	0.07750867750125616
1.0681463012695314	0.15810515051502635	0.1614515753602149	0.07754813234648647
1.0692718505859375	0.15711028598555637	0.1625772613229858	0.07757858819482276
1.070397399902344	0.15643500230868498	0.16376114363682934	0.07765342640063132
1.0715229492187501	0.15565350168445755	0.16493460220603048	0.07769819062060312
1.0726484985351563	0.15473671494212643	0.166113858560853	0.0776948879935941
1.0737740478515627	0.15408717481708595	0.16735542739421716	0.0777606192997871
1.074899597167969	0.15310711284709003	0.16858728407025644	0.07776071573683146
1.076025146484375	0.15269939752891465	0.16992555643426777	0.07786921888834861
1.0771506958007815	0.15185815551854434	0.1711809741598724	0.07786137646560079
1.0782762451171877	0.15125544184585102	0.17252456133858243	0.0779144683854069
1.0794017944335939	0.15078112970345522	0.1738922169787409	0.07797457830867043
1.08052734375	0.14981957279391617	0.17523543445430378	0.07794713711187821
1.0816528930664064	0.1495928000375475	0.17673851191494983	0.07807184486757918
1.0827784423828126	0.1487463186433334	0.17810321088273673	0.07802962583336545
1.0839039916992188	0.14844475307719407	0.17965632170197715	0.07812964531982892
1.0850295410156252	0.14801640496608037	0.18117355906604296	0.0781937919931533
1.0861550903320314	0.14720742622947477	0.18262604900973653	0.07816239171826035
1.0872806396484376	0.14711024447215262	0.1842595856916645	0.07827348614956642
1.088406188964844	0.14638525675314953	0.185803356107834	0.07826596337704952
1.0895317382812502	0.1462086108777076	0.18750424647060057	0.07838117109108651
1.0906572875976563	0.14568351939955979	0.1890962319582269	0.0784002685389026
1.0917828369140627	0.14512433234592528	0.19071302816191268	0.07840044912729106
1.092908386230469	0.14504868200199822	0.19250158801673195	0.07852067840853248
1.0940339355468751	0.1442745653260458	0.19414360718777107	0.07850498947525075
1.0951594848632813	0.1442207267736274	0.1959984847725266	0.07862343490086426
1.0962850341796877	0.1436467368456029	0.19772612399139458	0.07863118544332766
1.0974105834960939	0.143391567511062	0.1995869174665357	0.07869773642858342
1.0985361328125	0.1432144712672405	0.20150333620881136	0.07879610643036182
1.0996616821289065	0.142488659229843	0.20328504885213833	0.07877346858475606
1.1007872314453127	0.14232062006009819	0.205265660442116	0.07885766786980845
1.1019127807617188	0.14194590906078267	0.2072127794893111	0.07891224466671314
1.1030383300781252	0.14168254656268892	0.20924450067314773	0.07896660881965417
1.1041638793945314	0.1413759178557848	0.2112799949322279	0.07904938025686702
1.1052894287109376	0.14084524253169686	0.2132493387892785	0.07905078159705536
1.106414978027344	0.14077435249895923	0.21538144917767915	0.07910636128327807
1.1075405273437502	0.14033574631567247	0.21752235294772757	0.07918539118184757
1.1086660766601564	0.14010695898773554	0.2196967680027098	0.07922163048432947
1.1097916259765626	0.1398332375106259	0.22191326714339463	0.07931809447956613
1.110917175292969	0.13930946500988273	0.22401882227609884	0.07929197902603337
1.1120427246093751	0.13930006568526632	0.2263765820997664	0.07938387439519545
1.1131682739257813	0.13869990273933522	0.2285775417445534	0.07942026657158649
1.1142938232421877	0.13851155477444113	0.23092747863878033	0.07946177529735246
1.115419372558594	0.13827328748724974	0.23331131552987772	0.07953789649158692
1.116544921875	0.13786151052025442	0.2356756561555186	0.07957088343062514
1.1176704711914065	0.13761596977715038	0.23812261584521727	0.0796275587976409
1.1187960205078127	0.13717326098393132	0.24053028824561273	0.0796949953174922
1.1199215698242189	0.1370014755008773	0.2430375388784255	0.07970677992137531
1.121047119140625	0.1365993049607123	0.24554146487310297	0.07978840907956279
1.1221726684570315	0.1362941204582911	0.24811773954262903	0.07981432448861248
1.1232982177734376	0.1358186037953483	0.25066388148324814	0.07985191466406727
1.1244237670898438	0.1356845904802233	0.2533629846399191	0.07995423216873583
1.1255493164062502	0.1352948969141592	0.25594000543013307	0.0799345367449469
1.1266748657226564	0.1348976958128903	0.2586498800749267	0.08001392914349775
1.1278004150390626	0.13460703733155913	0.2614020015909744	0.08004425285953738
1.128925964355469	0.134153659126538	0.26414012329614694	0.08010910355188816
1.1300515136718752	0.13402737336390064	0.2669899555637306	0.08016263402449819
1.1311770629882814	0.13365537522807158	0.26984570492226334	0.08021140417998943
1.1323026123046878	0.13316163683192048	0.27263557505204955	0.08027898061875367
1.133428161621094	0.13292688330167135	0.27557483960106977	0.08030201562564532
1.1345537109375001	0.13239572068650968	0.2784045518948185	0.08031329322225525
1.1356792602539063	0.13229470399391155	0.2815205447268488	0.0804144416995028
1.1368048095703127	0.13179116341123695	0.28445557956988804	0.08045418834551847
1.137930358886719	0.1314735855970238	0.2874763347878978	0.08052350268798185
1.139055908203125	0.1311945924467779	0.29050987405546397	0.08056050800026895
1.1401814575195315	0.1305098306450417	0.29339270904421205	0.08056499022646754
1.1413070068359377	0.13055172582870683	0.2967401680803167	0.08066631130164181
1.1424325561523438	0.1299356564507083	0.29974687578222015	0.08068774416099272
1.1435581054687503	0.1297295558472146	0.30299863548191064	0.0807783555631353
1.1446836547851564	0.12942505551174027	0.30615034771605565	0.08077965854729663
1.1458092041015626	0.12876226295911494	0.3092511412373059	0.08084056694978574
1.1469347534179688	0.12867435633000648	0.3126266303899414	0.08092998189267168
1.1480603027343752	0.12805583998865588	0.31573281062084035	0.0809204223334987
1.1491858520507814	0.12791762048392408	0.31912491359886325	0.08101784175708972
1.1503114013671876	0.12750962618292871	0.32241330047050143	0.08105030681710543
1.151436950683594	0.12697770744219064	0.3256699989935086	0.08110151593321424
1.1525625000000002	0.12690902111814248	0.3291945607677367	0.08118926261718662
1.1536880493164063	0.12614323571017827	0.3323272191596412	0.08119060005196545
1.1548135986328127	0.1261078720052989	0.33593350416406237	0.08127583780909232
1.155939147949219	0.12554971567759712	0.33927566251134644	0.08130938517542066
1.157064697265625	0.12516843097167776	0.3427074936374902	0.08137502388915589
1.1581902465820315	0.12501281830228736	0.34627634996157447	0.08147238039616336
1.1593157958984377	0.12426388275652527	0.3495313770185363	0.081463429592187
1.1604413452148439	0.1241383542361877	0.3531835947790168	0.08155977430401512
1.16156689453125	0.12361908374098156	0.3566483160921092	0.0815868226393535
1.1626924438476565	0.12330718690016577	0.36022304859496473	0.08165639285027135
1.1638179931640626	0.12307484482384748	0.3638224682002557	0.0817556056543055
1.1649435424804688	0.12237813348680748	0.3672698165575432	0.08175369612624606
1.1660690917968752	0.12225613656098629	0.3710173171352729	0.08187273788753245
1.1671946411132814	0.12166749012168566	0.3745263918490647	0.08190860006927678
1.1683201904296876	0.12144996335944809	0.37821470935294554	0.08197516687565447
1.169445739746094	0.12107224294217488	0.3819350825586934	0.0820795813701033
1.1705712890625002	0.12062497686577674	0.38555295311781634	0.0821015119861054
1.1716968383789064	0.1204128443509692	0.38934161797343103	0.08221740125889784
1.1728223876953126	0.11980539107494062	0.3928915628688382	0.08226172406451368
1.173947937011719	0.11964569522477392	0.396717829771316	0.0823457392720209
1.1750734863281251	0.11916299663006198	0.4004392650836401	0.08245927917788018
1.1761990356445313	0.11888430869564309	0.4042468402828667	0.08248435007629668
1.1773245849609377	0.11863154848138766	0.4080667931868438	0.08261486103931331
1.178450134277344	0.11797527465008549	0.4117272823101176	0.08266091590382196
1.17957568359375	0.11794640626916839	0.41571626191208844	0.08275642024750975
1.1807012329101565	0.11737309022945891	0.4194468741488073	0.08286004836699096
1.1818267822265627	0.11709985880830466	0.42326757503723345	0.08292578397256224
1.1829523315429689	0.11682954062636053	0.42715297471094593	0.08300428938639035
1.1840778808593753	0.11635393006076347	0.4310009103869592	0.08310579671382562
1.1852034301757814	0.11615445687667049	0.4348729369470877	0.08319660846638467
1.1863289794921876	0.11558308629123905	0.4386503955903465	0.0832722534258435
1.1874545288085938	0.1154637575675159	0.44259212715991536	0.0833635187076998
1.1885800781250002	0.11504171814971849	0.44651167435132927	0.08345413330720929
1.1897056274414064	0.11472405910714331	0.45043160972441426	0.08353222124671592
1.1908311767578126	0.11451000497241991	0.45437818932953533	0.08363155661894489
1.191956726074219	0.11388548023008076	0.45821086876250633	0.083671811370911
1.1930822753906252	0.1137741589107456	0.46223585353805796	0.083821089864487
1.1942078247070314	0.11330608446361258	0.4661291702930863	0.08386183815853764
1.1953333740234378	0.11303793372911287	0.47012270301855597	0.08401235410607337
1.196458923339844	0.11280416259259263	0.47407342752874093	0.08404103624109042
1.1975844726562501	0.11232065684700761	0.47806550659912683	0.08414130960914189
1.1987100219726563	0.11214138503325481	0.4820720428296339	0.08427700035454297
1.1998355712890627	0.11165413641134216	0.48600786150394815	0.0843206297873391
1.200961120605469	0.11142739906374928	0.4900250715306381	0.08446256150897626
1.202086669921875	0.11105378807729496	0.4939650886417504	0.08449299403914914
1.2032122192382815	0.1107510767462247	0.49802196078549205	0.08462370582205837
1.2043377685546877	0.1105480816647558	0.5020273304733065	0.08472847061239135
1.2054633178710938	0.10996060568989892	0.5059388342481792	0.08479112908796098
1.2065888671875002	0.10988515558242823	0.5099819456339648	0.08491779525726212
1.2077144165039064	0.10935883098498131	0.5139653561066867	0.08497368461947434
1.2088399658203126	0.10918586485468015	0.5180191032441439	0.08511686981885946
1.209965515136719	0.10897879911089559	0.5219968246661832	0.08524392851859361
1.2110910644531252	0.10845126172990122	0.5259877129398214	0.08528853945410483
1.2122166137695314	0.10830676954101827	0.5300441388546923	0.08546274781335866
1.2133421630859376	0.10778943481600452	0.5339768423304759	0.08552323407520267
1.214467712402344	0.1076594068836202	0.537999462433524	0.0856644608891673
1.2155932617187502	0.10736425494769006	0.541978371963614	0.08577399649820662
1.2167188110351563	0.10698765305852717	0.5459516050674249	0.08587356722500882
1.2178443603515627	0.106775980724244	0.5499610565719353	0.08600712609583847
1.218969909667969	0.10631117896907671	0.553911958314752	0.08610948108098315
1.220095458984375	0.10617587436527699	0.557879811238548	0.08625350553931
1.2212210083007815	0.1058391584546285	0.5618405586707537	0.08637412229751781
1.2223465576171877	0.10553915375264226	0.5657434707874051	0.08650853531883242
1.2234721069335939	0.10534419406519303	0.5696645780982328	0.08663672382583493
1.2245976562500003	0.10484431701896227	0.5735768620874959	0.08673110020365792
1.2257232055664065	0.10480799481403469	0.5774809709671924	0.08686714796102413
1.2268487548828126	0.10434423515207268	0.5813919527082444	0.08703553858959681
1.2279743041992188	0.1041656290542913	0.5852224573129106	0.08715910917013434
1.2290998535156252	0.10385218738679836	0.5890950458283194	0.08729497314351016
1.2302254028320314	0.10354897991541141	0.592914571685588	0.08742427643387779
1.2313509521484376	0.1033747099593513	0.59672493851067	0.08754193687074145
1.232476501464844	0.10296683623789725	0.6005369031718628	0.08770559045212166
1.2336020507812502	0.10280704934734734	0.6042693509839474	0.08784810459724524
1.2347276000976564	0.10247715559370316	0.6080818708109823	0.08797776014275821
1.2358531494140628	0.1022234512065303	0.6117986280629282	0.08814400877488994
1.236978698730469	0.10201085262099259	0.6154482132039071	0.08828386965936523
1.2381042480468751	0.10160789345585147	0.6191711187585422	0.08843212386738657
1.2392297973632813	0.10149012736759319	0.6227707858168279	0.08856594745329303
1.2403553466796877	0.10109999545284712	0.6264629449013133	0.0887153119563559
1.241480895996094	0.10092332328562174	0.6300203760679539	0.08890446652527635
1.2426064453125	0.10068965490101411	0.6335368330312697	0.08903430670001125
1.2437319946289065	0.10027029780860622	0.637134820493521	0.08918623611409529
1.2448575439453127	0.10022453826607822	0.640629234012356	0.08931708473044618
1.2459830932617189	0.09978937028881216	0.6441514612724833	0.08946405352837498
1.2471086425781253	0.09965868223130085	0.6475859305205963	0.08964587826005771
1.2482341918945314	0.09931065546301415	0.650992734875777	0.08976886530166334
1.2493597412109376	0.09909540666251795	0.6543983392039501	0.08993143301049412
1.250485290527344	0.0989044148667803	0.6576900186192267	0.09008355942401657
1.2516108398437502	0.09849404609470773	0.6610443823376173	0.0902160953477866
1.2527363891601564	0.09847700451701581	0.6642764063819281	0.09038732513651172
1.2538619384765626	0.0980219950339281	0.6675555251192762	0.09050096860768755
1.254987487792969	0.09790203322103742	0.6707388990577406	0.0907032748365597
1.2561130371093752	0.09769664027444147	0.6738269503850804	0.09083213587972816
1.2572385864257813	0.0972298945307377	0.6769630787279834	0.09096975066931184
1.2583641357421878	0.0972446820602213	0.6799800775873377	0.09117195006933852
1.259489685058594	0.09679199679124187	0.683034045576495	0.09125052482012347
1.2606152343750001	0.09671901203560032	0.6860007737517828	0.09146401678828017
1.2617407836914065	0.09642265041154699	0.6889050235150002	0.09159077061295083
1.2628663330078127	0.09611929864809639	0.6917515069301025	0.09176344033405506
1.2639918823242189	0.09610867944278217	0.6945831963964602	0.09194352043428258
1.265117431640625	0.09556706418741297	0.6973781799188227	0.0920574776635126
1.2662429809570315	0.09555834637862608	0.7000665257313069	0.09223109592307004
1.2673685302734377	0.09523656164728626	0.7027375829962217	0.0923759155653176
1.2684940795898438	0.09506508195890002	0.7053875838159405	0.09254845818050272
1.2696196289062502	0.09493215674903113	0.7079151154291212	0.09275227791167777
1.2707451782226564	0.09445242676819215	0.7104657035907139	0.0928503359164794
1.2718707275390626	0.0944139304338386	0.7128739436963708	0.093071543050086
1.272996276855469	0.09413901217802453	0.715323217536629	0.09319649337956824
1.2741218261718752	0.0939514041386964	0.7176486396244662	0.09338151869175056
1.2752473754882814	0.09380434305696442	0.7199069741301791	0.09357581001493004
1.2763729248046878	0.09339407136803582	0.7221687786639329	0.09369254619602557
1.277498474121094	0.09337781966011262	0.7242772650534508	0.09391950857055292
1.2786240234375001	0.09305978796126867	0.7264421939779702	0.09404888307136339
1.2797495727539063	0.09289819598161697	0.7284775175514157	0.09421668677324155
1.2808751220703127	0.09266756985237097	0.730475608318628	0.09439832414300253
1.282000671386719	0.0924013602731245	0.7324173048845878	0.0945329385958545
1.283126220703125	0.09239251593776032	0.7342631227335573	0.09476355487663678
1.2842517700195315	0.0919402202386482	0.736132392508116	0.09487155767797009
1.2853773193359377	0.09190367521010655	0.7378277815056867	0.0950741538567486
1.2865028686523439	0.09159301774486614	0.7395282973859952	0.09523632978619707
1.2876284179687503	0.09146689717299067	0.7412028957240234	0.09537545616959392
1.2887539672851565	0.09135136774414052	0.7427101318982181	0.09560302108325396
1.2898795166015626	0.09091780617455635	0.7442822692952745	0.0957115731284264
1.2910050659179688	0.09089593761755338	0.7456669876691052	0.09592013242056488
1.2921306152343752	0.09062668635218815	0.7470692189076519	0.096099550338553
1.2932561645507814	0.09052219849838082	0.7483843284803736	0.0962456156831174
1.2943817138671876	0.0902552128796874	0.7496212039121845	0.09643118644993783
1.295507263183594	0.09002388177630534	0.7507980666850864	0.09658735172262085
1.2966328125000002	0.08996643300349019	0.7518992576428715	0.09678558645073336
1.2977583618164064	0.08966208469329591	0.752967851956272	0.09693943994540143
1.2988839111328128	0.08954527142054033	0.7539171014151436	0.0971207930836207
1.300009460449219	0.08930195714814486	0.7548365268785459	0.09729456370697977
1.3011350097656251	0.089160391222111	0.7556846977909815	0.09748738038736396
1.3022605590820315	0.08906455059504774	0.7564644135990517	0.09768160263800585
1.3033861083984377	0.08873639230036273	0.7572113177107087	0.09781832500558081
1.304511657714844	0.08864475545932674	0.757814106235021	0.09803869064359422
1.30563720703125	0.08838309104388115	0.7584381109888333	0.09817059078997677
1.3067627563476565	0.08833513146836053	0.7589458370229933	0.09840218547548443
1.3078883056640627	0.0881503454473907	0.7594204812054703	0.09857703978645575
1.3090138549804688	0.0878778513431951	0.7598178123685446	0.09872333618958737
1.3101394042968753	0.08780660201456325	0.7600989991427308	0.09896259043390614
1.3112649536132814	0.08759341484904642	0.760457961528009	0.09908581021736093
1.3123905029296876	0.08745210868283596	0.7606423058370414	0.09931085209806131
1.313516052246094	0.087285607313792	0.7608110001624067	0.09946634743483529
1.3146416015625002	0.08711883925399336	0.760912816599326	0.09967028092132009
1.3157671508789064	0.08703357761107544	0.7609534188888797	0.09988308490399528
1.3168927001953126	0.08677140209904319	0.7609938035381869	0.10000550604688235
1.318018249511719	0.08666135085689204	0.7608367667483072	0.10026092665222973
1.3191437988281252	0.08645575878040944	0.7607179558013574	0.10036403681771357
1.3202693481445313	0.08634928404624256	0.7604778308187417	0.10060091240506086
1.3213948974609377	0.08627994662974639	0.7601534581809882	0.10082010912767483
1.322520446777344	0.08600833053482183	0.759807362061147	0.10091470940775697
1.32364599609375	0.08590495098583201	0.7592877586285318	0.10118187011775599
1.3247715454101565	0.0856872277765846	0.7587923154245707	0.10128772647787936
1.3258970947265627	0.08564738782777179	0.7581603292057864	0.10153280326775044
1.3270226440429689	0.08543922900840722	0.757467390094754	0.10169338431718872
1.3281481933593753	0.08535175791012743	0.7567104030105998	0.10190929215762007
1.3292737426757815	0.08517534390438844	0.7558807536048584	0.10211879509702183
1.3303992919921876	0.08500847184398391	0.7550384630799932	0.10222746624923829
1.3315248413085938	0.08492657149525429	0.754038969314397	0.10250868240286215
1.3326503906250002	0.08472478052442407	0.7530180907368491	0.10268289030309352
1.3337759399414064	0.08461289445454101	0.7518999022044585	0.10288532408930129
1.3349014892578126	0.08457139157372996	0.7506942949755782	0.10315384150617113
1.336027038574219	0.08427354957319297	0.749435124423494	0.10324856479194298
1.3371525878906252	0.08425874331961662	0.7480137410448993	0.10355097483892108
1.3382781372070314	0.08401518629240413	0.746596524533513	0.10366713835854081
1.3394036865234378	0.08397891958305687	0.7450507056896031	0.10390938221952667
1.340529235839844	0.08384796349474342	0.7434639571543334	0.10410571944052215
1.3416547851562501	0.08362306714558165	0.7418193533585251	0.10425038645392198
1.3427803344726563	0.0835970601643259	0.7400965636658938	0.10453965838615116
1.3439058837890627	0.08335783638439215	0.7383467886195089	0.10468896869721464
1.345031433105469	0.08333501133682947	0.7365061645390507	0.10491240176136195
1.346156982421875	0.08314328415999869	0.7346125471439606	0.10511570582858076
1.3472825317382815	0.08302405989141064	0.7326445001004284	0.10534338260254503
1.3484080810546877	0.08292056259732188	0.7306154604610812	0.105590735691086
1.3495336303710939	0.08277150986600747	0.7285780097875273	0.10572700182494195
1.3506591796875003	0.08267911063702181	0.726340633262054	0.10600290292811079
1.3517847290039064	0.08249695693400817	0.7241242500447442	0.1061722239975505
1.3529102783203126	0.0824018746114274	0.7218096040199189	0.10642864943766152
1.354035827636719	0.08232546107269409	0.7194797246842459	0.10663012610287217
1.3551613769531252	0.08213955882916464	0.7170712399637992	0.1067842811558211
1.3562869262695314	0.0820621845024644	0.7145908977330884	0.10707317627158756
1.3574124755859376	0.08187847739214063	0.7121081356742238	0.10719918637894829
1.358538024902344	0.08182184822292334	0.7095089092571683	0.1075003589609539
1.3596635742187502	0.08167995566544482	0.7069609460280856	0.10763188191908638
1.3607891235351564	0.08154491091609352	0.7043104049537652	0.10787382755304192
1.3619146728515628	0.0814511476339648	0.7016301610650407	0.1081147086614705
1.363040222167969	0.08126218973620518	0.6989333855571735	0.10823786305468261
1.3641657714843751	0.08127325472178192	0.6961630042392244	0.1085456328978039
1.3652913208007815	0.08107185149389981	0.6933203202218389	0.10869065882028467
1.3664168701171877	0.08096274377131922	0.690480128939216	0.10892267871460577
1.367542419433594	0.08088834761036576	0.6875837692102471	0.1091905284704482
1.36866796875	0.08071102229599586	0.6846838276569628	0.10923654581680546
1.3697935180664065	0.08068923703007594	0.6816555453540274	0.10964312449546491
1.3709190673828127	0.08048103671469631	0.6786064314183899	0.1097276474822837
1.3720446166992188	0.08042886484417942	0.6755500031974943	0.11005341233785992
1.3731701660156252	0.08031961635042029	0.6724424515162456	0.11017754832110034
1.3742957153320314	0.08018949562240094	0.6692722787806974	0.1103715737142223
1.3754212646484376	0.08013288109104535	0.6660989948499179	0.1106768819501853
1.376546813964844	0.07993902444493002	0.6628534802094305	0.11078502212585063
1.3776723632812502	0.07990148669656794	0.6596230673453664	0.11109588583998048
1.3787979125976564	0.07977025080270464	0.6562947727411959	0.111179557602583
1.3799234619140628	0.07965909384258772	0.652942286074369	0.11146140256077992
1.381049011230469	0.07959056836144726	0.6496276798081065	0.11175815184758538
1.3821745605468752	0.07942001426412552	0.6461823022763316	0.11179972568901803
1.3833001098632813	0.07939886177077761	0.6428066896631728	0.11210730435548483
1.3844256591796877	0.07924623069461527	0.6393148678440773	0.11225758488259928
1.385551208496094	0.07915471610840763	0.6358202994661426	0.11250633169919826
1.3866767578125	0.07908565811505486	0.6323465396173692	0.11272908317051782
1.3878023071289065	0.07895155613023551	0.6287535320399844	0.11283191378828242
1.3889278564453127	0.07888239144098452	0.6251964145029878	0.11317350667251437
1.3900534057617189	0.07874372227228926	0.6215443403518275	0.1132790219910563
1.3911789550781253	0.0786792993115891	0.6179480045588669	0.11357928251947332
1.3923045043945315	0.07860737766850226	0.6142706083245164	0.11376978751111823
1.3934300537109376	0.0784839638498976	0.6105150815787558	0.11392951203865917
1.394555603027344	0.07840971701390756	0.6068217544868317	0.11418498233288986
1.3956811523437502	0.07827334017024216	0.603027144431717	0.11430561027168948
1.3968067016601564	0.07822181795937182	0.5992953113250375	0.11460052446357775
1.3979322509765626	0.07812628849612019	0.5954872898025009	0.11478483223665492
1.399057800292969	0.07804187997545481	0.5916831607426978	0.11501674440939101
1.4001833496093752	0.07795680713878791	0.5878787514338969	0.11527071490457234
1.4013088989257814	0.07781896395971487	0.5839278581654993	0.11534284347932466
1.4024344482421878	0.07777505386217522	0.5800972784422433	0.11564636209650161
1.403559997558594	0.07763511013944396	0.5761521806944842	0.1158156956954101
1.4046855468750001	0.07760427244691431	0.57231979043059	0.11610021014376624
1.4058110961914065	0.0774845019839832	0.5683291893530011	0.11628665347792583
1.4069366455078127	0.07741094484236057	0.5643453129016842	0.11641112304992095
1.408062194824219	0.07732688087836762	0.5604144970994077	0.11673903115696127
1.409187744140625	0.07719797088861244	0.5563615759365593	0.11688694119753158
1.4103132934570315	0.07714952253333802	0.5523938824529568	0.11711530485796559
1.4114388427734377	0.07705818929377768	0.5483427743278536	0.11731004517454972
1.4125643920898439	0.07697684030252842	0.5442941618995666	0.11754507940580991
1.4136899414062503	0.07690734675952861	0.5402886589356972	0.11784209827626345
1.4148154907226564	0.07676418176618323	0.5361479567122946	0.11797736087392104
1.4159410400390626	0.0767529829538317	0.532160735619106	0.11825830925510031
1.417066589355469	0.07663083882041513	0.5279621401294334	0.118439126301649
1.4181921386718752	0.07656185255663604	0.5239567477383692	0.11877094674056715
1.4193176879882814	0.07650231884254424	0.5198728887847452	0.1189976197001251
1.4204432373046878	0.07640759297660264	0.5156953122144565	0.11916994426523597
1.421568786621094	0.07636596941531276	0.5116226713909192	0.11944316905293045
1.4226943359375002	0.07623961610250214	0.5073413773594442	0.11956279802120581
1.4238198852539063	0.07620250945520168	0.5033681660746685	0.11992206728099299
1.4249454345703128	0.07611508448738191	0.49915499715583034	0.12010869876356399
1.426070983886719	0.07607710865213131	0.4950434744967358	0.12036808992547983
1.4271965332031251	0.07600940612014091	0.4909209467743902	0.12066063037143457
1.4283220825195315	0.07590018598727007	0.4865612865535874	0.12077180606561601
1.4294476318359377	0.07585785348458284	0.4825293972337149	0.12114092755272986
1.4305731811523439	0.07578482671604111	0.47818442224920005	0.12121812869236276
1.4316987304687503	0.07573049438182992	0.4741363846734483	0.12157152563492896
1.4328242797851565	0.07568691546314314	0.470002147677212	0.12186714789990719
1.4339498291015627	0.07557348599407573	0.46564951978107616	0.12198221485071034
1.4350753784179688	0.07556064143382626	0.46160098095247487	0.12231774416642927
1.4362009277343752	0.07545976880442934	0.457198361225659	0.12241729924530233
1.4373264770507814	0.07542033415863762	0.4532382923389733	0.12282164560393725
1.4384520263671876	0.07534543733204309	0.44896435652471517	0.12299068518075466
1.439577575683594	0.07530257401632336	0.4447508218863035	0.12321972289019054
1.4407031250000002	0.07525732653667752	0.4406938020656149	0.12353599887947807
1.4418286743164064	0.07515851787350046	0.4363169606562621	0.12364183569631242
1.4429542236328128	0.07512899740162103	0.4322999309516214	0.12398973385397281
1.444079772949219	0.07504565555501018	0.4280751135734607	0.12418748450139054
1.4452053222656251	0.07501496489077306	0.4238997127333087	0.12441500568602318
1.4463308715820316	0.0749725510930117	0.4198985536751299	0.1247779537270656
1.4474564208984377	0.07488349771293472	0.4155333209035737	0.12487136108312206
1.448581970214844	0.07486219367216548	0.411590786344636	0.1252562754675666
1.44970751953125	0.07477515133110994	0.40730959482315754	0.12537258317773026
1.4508330688476565	0.07474704457687943	0.40323038258445926	0.12566300987473852
1.4519586181640627	0.07467970263115424	0.39919362089060617	0.12594859511351184
1.4530841674804689	0.07463939817768288	0.39507993289568705	0.126202387719425
1.4542097167968753	0.07460814062022876	0.39107700400146	0.12650768299998136
1.4553352661132815	0.07450832379820965	0.3867852226710446	0.1266206294213176
1.4564608154296876	0.07448688770812656	0.3828912880260676	0.12700099368312967
1.457586364746094	0.07439892307382352	0.3788525066670313	0.12724103281209012
1.4587119140625002	0.07438129125165178	0.3747838735187781	0.12745069123846162
1.4598374633789064	0.0743264763288421	0.3708693033282818	0.1277988988632184
1.4609630126953126	0.0742351150758439	0.36676021592208896	0.12799257671746966
1.462088562011719	0.07421834895868143	0.36289848299246436	0.12835848691361562
1.4632141113281252	0.07412838674584754	0.35886894337443365	0.1285610000176024
1.4643396606445314	0.07410177048505646	0.3549653148263303	0.12887667204928668
1.4654652099609378	0.07404138388966013	0.35109098407784245	0.1291866718738527
1.466590759277344	0.07397867829561351	0.34707919477187377	0.12937568794420132
1.4677163085937501	0.07396076722695422	0.34337545815132803	0.12981498188091248
1.4688418579101565	0.0738635556380288	0.339356139322421	0.12992059775188636
1.4699674072265627	0.0738442233249616	0.3356001166697271	0.13031373453547027
1.471092956542969	0.07378115811683161	0.3318130656588877	0.13059999199709046
1.4722185058593753	0.07373788162133187	0.32806153646120984	0.130911008205901
1.4733440551757815	0.073705937183939	0.32431688394909103	0.1312109822596072
1.4744696044921877	0.07363612372619821	0.32048505359604157	0.13142322620347544
1.4755951538085939	0.07360536519587385	0.3168866457234509	0.13186267602099308
1.4767207031250003	0.07356616755003138	0.31310253843582053	0.13205965645171572
1.4778462524414064	0.07348318982589175	0.3095477342723376	0.13244056177730731
1.4789718017578126	0.07347697606711266	0.30592474357582744	0.1327505048750207
1.480097351074219	0.07341550668848311	0.3022305246896374	0.13292273122835419
1.4812229003906252	0.07338087348439155	0.29887697232443733	0.13351655268582882
1.4823484497070314	0.07334834294015963	0.2951738061551677	0.13363374537894077
1.4834739990234378	0.07325851476731525	0.2917812006741667	0.13406735529725675
1.484599548339844	0.07326430066825254	0.28825469654126235	0.13437879369195838
1.4857250976562502	0.07320270631199635	0.2847968873671787	0.13464087397719537
1.4868506469726563	0.0731596135185011	0.2815053582452545	0.13507763533694062
1.4879761962890627	0.07313530335677142	0.27801922145239943	0.13523600340438605
1.489101745605469	0.0730661562057518	0.2747983306496456	0.1357586994074267
1.4902272949218751	0.07306638854998422	0.27141034718370766	0.13598957307975024
1.4913528442382815	0.07299997351650786	0.26820415556065635	0.13637151360729252
1.4924783935546877	0.07294946762700015	0.2650108265652949	0.13670733960734538
1.4936039428710939	0.07294683028252402	0.26170646364983247	0.13688349746521616
1.4947294921875003	0.07286745894785863	0.2586883197309644	0.13747216942590235
1.4958550415039065	0.07286838366945025	0.2554804882149983	0.13771190270439734
1.4969805908203127	0.07280899278318129	0.2524033026913774	0.13805739840391174
1.498106140136719	0.07275269510331539	0.24938781041081126	0.13846731018220196
1.4992316894531252	0.07275409645507873	0.24632267301100727	0.13873323195909767
1.5003572387695314	0.07268388310999559	0.2434339330508167	0.1392636262438168
1.5014827880859376	0.07267452507655542	0.24043126312538568	0.13949342526765007
1.502608337402344	0.07261510974801957	0.23754961810031766	0.13991488324760676
1.5037338867187502	0.07257182005947968	0.23469560843660672	0.14028472001341702
1.5048594360351564	0.0725529837418274	0.23187965103654123	0.14066523628604194
1.5059849853515628	0.0725064704582923	0.2291328326091414	0.14112939210552336
1.507110534667969	0.07247057386499055	0.22634012237933782	0.14133755317272825
1.5082360839843751	0.07243663331644651	0.22367631957922562	0.1418577473011821
1.5093616333007815	0.07238570817926676	0.22101414996058227	0.14226565343989495
1.5104871826171877	0.07236738396314613	0.21839132894717572	0.14266395397006695
1.511612731933594	0.07230407845069303	0.21581766236994238	0.14308984394891977
1.5127382812500003	0.07228232735384559	0.21324970577387814	0.14337049928171533
1.5138638305664065	0.07224971572307189	0.21077350158411137	0.14391110080816713
1.5149893798828127	0.07219078380529731	0.20830617813304855	0.14426414060872889
1.5161149291992189	0.07214179539541178	0.20588814849371287	0.14472712216832956
1.5172404785156253	0.07210261059103232	0.20350764277470107	0.14517882111703723
1.5183660278320315	0.07205504086964823	0.20116070888344065	0.14559175996836196
1.5194915771484376	0.0720080969680766	0.19887812349775655	0.14606945011753375
1.520617126464844	0.0719772908023442	0.19662601597734133	0.14631893367586216
1.5217426757812502	0.07192069485963018	0.19440112425691108	0.14684711245169782
1.5228682250976564	0.07187993985519912	0.19222146383499558	0.1472978242610712
1.5239937744140628	0.07182378142818883	0.19006921620784095	0.1477821914786713
1.525119323730469	0.07177938359810454	0.18800597357800347	0.14822013498214434
1.5262448730468752	0.07175385009735145	0.18595342654394909	0.14850389836880099
1.5273704223632814	0.07167962022946145	0.18391118384446514	0.1490863295162487
1.5284959716796878	0.07167355229237188	0.1819374467727642	0.14948215710178572
1.529621520996094	0.07157572656606284	0.1799686732896447	0.15006997252715976
1.5307470703125001	0.0715340218728806	0.17808003628022812	0.15042900476660082
1.5318726196289065	0.07151577317762849	0.17620114334100787	0.1508799597572425
1.5329981689453127	0.07144739266593574	0.17438174171616183	0.15142357441816295
1.534123718261719	0.07143909383964674	0.17259382763916564	0.15183238601313206
1.5352492675781253	0.07134991436060863	0.17080829740137934	0.1523521365221899
1.5363748168945315	0.07130973159219783	0.1690805132099335	0.15285602831335646
1.5375003662109377	0.07124658856266448	0.1673229707065376	0.15344020898956476
1.538625915527344	0.07121613535204675	0.1656645071612537	0.15392578265791915
1.5397514648437503	0.07122036544249802	0.16406596429817713	0.1542530628038405
1.5408770141601564	0.07109914057585834	0.1623378216914726	0.1550026213137675
1.5420025634765626	0.07112174965560743	0.16081628333324396	0.1553568849874521
1.543128112792969	0.0710364293346791	0.1592065709388204	0.1560197047554335
1.5442536621093752	0.07098723771584065	0.1576910910586919	0.15655791021628077
1.5453792114257814	0.07096844939316832	0.15625218597480534	0.15694858665095632
1.5465047607421878	0.07089942592497746	0.15470113741744673	0.15769509157728157
1.547630310058594	0.07091521502227813	0.15336676302945035	0.15809702665652542
1.5487558593750002	0.07084365480322903	0.15194529694014244	0.1587960407378806
1.5498814086914066	0.07079767261559607	0.15063835929247615	0.1592974412400855
1.5510069580078127	0.07077065675307538	0.14933096654411107	0.15989488754140072
1.552132507324219	0.07070690177467061	0.1480072913928073	0.16060477810870594
1.553258056640625	0.0707342646097323	0.14683160437931647	0.1610623359175058
1.5543836059570315	0.07063705734830379	0.14557506151959515	0.16173227704523677
1.5555091552734377	0.07065322079382054	0.1444273134615472	0.16226743253142964
1.5566347045898439	0.07058029479633751	0.14325647243183684	0.16294387997240328
1.5577602539062503	0.0705177300064198	0.14207166598947865	0.16366465084926088
1.5588858032226565	0.0705638507489316	0.14110098329107493	0.16402605955580943
1.5600113525390626	0.07047264425949827	0.1399403882437411	0.16484024637909683
1.561136901855469	0.07050390834970939	0.1390040941033246	0.16535650201303712
1.5622624511718752	0.07042837565819475	0.13798505685140805	0.16609061542850553
1.5633880004882814	0.0703935070594755	0.1370156889374734	0.1667864419142521
1.5645135498046878	0.07036124091366078	0.13612929393769022	0.16740946493161007
1.565639099121094	0.0703066244942575	0.13520208541894035	0.16818211989054016
1.5667646484375002	0.07034260785338976	0.13439612250896013	0.16876684387966082
1.5678901977539064	0.07028846852334117	0.1335542145064043	0.16950419476965914
1.5690157470703128	0.0702358189771446	0.13272399863291956	0.17016843026257483
1.570141296386719	0.07025430965556309	0.13194730227848986	0.17091410989772282
1.5712668457031251	0.07015845294306179	0.13109269202851803	0.17175837610187317
1.5723923950195315	0.07019523103880693	0.13039927613899177	0.1723541807020682
1.5735179443359377	0.07012831387657988	0.1296509685905225	0.17316112900289815
1.574643493652344	0.07011725477765567	0.12890130119132792	0.17392363962931953
1.5757690429687503	0.07012212945407134	0.12824264696089235	0.1747465601419573
1.5768945922851565	0.07005396310824341	0.12752469047863535	0.17557426506744647
1.5780201416015627	0.07006006350736274	0.12691180225134172	0.17629467642244556
1.5791456909179689	0.0700241076034076	0.1262679167643471	0.17718969880399416
1.5802712402343753	0.07003190216342241	0.1256481350226161	0.17796176537991928
1.5813967895507814	0.07001182178278922	0.1250411279402725	0.17891037018669112
1.5825223388671876	0.06997043742979321	0.12442094305789142	0.17971651823142815
1.583647888183594	0.0699595320448974	0.12382861909939415	0.180581133690857
1.5847734375000002	0.06993155362372488	0.12323968906299973	0.1815460958514665
1.5858989868164064	0.06994784021778899	0.12263881886666796	0.18238708016336477
1.5870245361328128	0.06991688053196377	0.12206577240578988	0.18336916879241846
1.588150085449219	0.06991931976905572	0.12153339824090668	0.18417981894458121
1.5892756347656252	0.06987298912400351	0.12089884242288765	0.1852647390248029
1.5904011840820316	0.06986050225353789	0.12038676110230188	0.1862585327128302
1.5915267333984378	0.06987440663406738	0.11982253898824001	0.1871699322095397
1.592652282714844	0.06980981720175919	0.11930340557962989	0.1882059280289937
1.5937778320312501	0.06986658336164592	0.11880529716288553	0.18916401204035838
1.5949033813476565	0.0697966620745317	0.11822516784186052	0.19030312857814702
1.5960289306640627	0.06983974552383364	0.11777992215419904	0.19132200385919707
1.5971544799804689	0.0697986388735452	0.11726881418525216	0.19232468444690473
1.5982800292968753	0.06974769486634737	0.11675029795958164	0.1935361908703645
1.5994055786132815	0.06983224321552052	0.11632432368753994	0.19451283600422417
1.6005311279296877	0.06971296416759777	0.11576032203160275	0.19581076414267293
1.601656677246094	0.06976947490085815	0.11535388892882159	0.19684054449975832
1.6027822265625002	0.06975648152622646	0.1148863252554241	0.19800489029159893
1.6039077758789064	0.06971629866455396	0.11440645379058528	0.19923815425355573
1.6050333251953126	0.06979717975082991	0.11397838655125775	0.200371624488766
1.606158874511719	0.06968354936485369	0.11345290226745176	0.20167954376078864
1.6072844238281252	0.06976373630220624	0.11309485976509406	0.2027414870816362
1.6084099731445314	0.06971224997425571	0.11260068883987462	0.2041070809061977
1.6095355224609378	0.06967574289746273	0.11211764716408706	0.20543674793663858
1.610661071777344	0.06974619641449369	0.11171633126967191	0.20664381708769614
1.6117866210937501	0.06965086351348881	0.1112413613247734	0.20794871354759403
1.6129121704101566	0.06974927740541177	0.110845151394497	0.20922902360642368
1.6140377197265627	0.0696816955909555	0.11036891273171066	0.2106977778291738
1.615163269042969	0.06972378116471559	0.10994386651512479	0.21206000221636992
1.6162888183593753	0.06972081739539603	0.10954129229395511	0.21341221543957886
1.6174143676757815	0.06965264553918388	0.1090621124121199	0.21496887769547252
1.6185399169921877	0.06975350751266948	0.10869849565731068	0.21631340186089687
1.6196654663085939	0.06968450864177554	0.10825216494066293	0.21794716918986726
1.6207910156250003	0.0697113237201567	0.10782055355911108	0.2193901737550922
1.6219165649414065	0.06972823729880011	0.10745428075589138	0.22094696545117398
1.6230421142578126	0.06965561715065047	0.10699128058973031	0.22263428575429772
1.624167663574219	0.06982330419241871	0.10665115454938172	0.2240836682061666
1.6252932128906252	0.06971607248566955	0.10624295491170156	0.22583329388577608
1.6264187622070314	0.0697376305682515	0.10580346683185117	0.22737043136139207
1.6275443115234378	0.06975287351398983	0.10546380570950668	0.22912802299031315
1.628669860839844	0.06975232580409632	0.10502493121790157	0.23084989006463255
1.6297954101562502	0.06977362381250683	0.10465776282874882	0.23255562555769618
1.6309209594726564	0.06972854620493141	0.10430416286748216	0.2342683017963473
1.6320465087890628	0.06982497729944583	0.1038960663012779	0.23603806349076525
1.633172058105469	0.06975629411527502	0.10354702943385773	0.23785796749514007
1.6342976074218751	0.06983090293134223	0.10315393656999018	0.23970075103291458
1.6354231567382815	0.06978900501139505	0.10279693376591527	0.24151691448411103
1.6365487060546877	0.06975374280139923	0.10242943020002734	0.24346772396074123
1.637674255371094	0.06984816665398495	0.10204625516743542	0.24531868508871338
1.6387998046875003	0.06980301964492905	0.10173089776706247	0.24729218487066343
1.6399253540039065	0.06985530466963062	0.10136064933130448	0.24921619008848603
1.6410509033203127	0.06981156715831166	0.10099589696901551	0.25124358215674386
1.642176452636719	0.06983108007312008	0.10066155637495809	0.2533063952948617
1.6433020019531253	0.0698520045858781	0.10028778543751457	0.2553496238075753
1.6444275512695314	0.06984274968424621	0.09999002665716478	0.2574406168474103
1.6455531005859376	0.06989160184645135	0.09964238671182567	0.25952729217278375
1.646678649902344	0.06983252965976244	0.09927739974011487	0.26176969392939664
1.6478041992187502	0.06990424173587742	0.09894817262806188	0.26395613138815655
1.6489297485351564	0.06987411220815305	0.0985863500345657	0.26622104211990355
1.6500552978515628	0.06984670390805987	0.09830620847691597	0.26846626540285984
1.651180847167969	0.06999438183575318	0.09797665281901388	0.27072724409099924
1.6523063964843752	0.06988816226867632	0.09763245858929376	0.2731460034827263
1.6534319458007816	0.06999199933932768	0.0973344560504423	0.27546669237639493
1.6545574951171877	0.06986783415403396	0.09696523681984495	0.27791953111292844
1.655683044433594	0.06993495356923533	0.09669583357293517	0.2803672663632214
1.6568085937500001	0.07002821569947176	0.09638471518409021	0.28281909582052595
1.6579341430664065	0.06991053050127843	0.0960340086956629	0.2854222772354313
1.6590596923828127	0.07005593681410899	0.09578627054120323	0.28787270566491724
1.6601852416992189	0.06997408653140323	0.09543911491824907	0.2905377889740113
1.6613107910156253	0.07004472317620297	0.09516291308638314	0.29312144824650876
1.6624363403320315	0.07006473930900277	0.09484749138615871	0.29579886061046495
1.6635618896484377	0.06999510328734314	0.09456015589690966	0.2985249417719221
1.664687438964844	0.07014029089010977	0.09427845970650879	0.3011914583588133
1.6658129882812502	0.07002259041706688	0.09395196871337821	0.30406896355401214
1.6669385375976564	0.07017444816891892	0.09371020539840887	0.30680240739400894
1.6680640869140628	0.07013648918031336	0.09339205073677724	0.30967769590668315
1.669189636230469	0.07006607675269476	0.09311321390308273	0.3125851830435825
1.6703151855468752	0.07028464948237478	0.09284817935317739	0.31540558463097895
1.6714407348632814	0.07014974043425835	0.09254190050068184	0.3184362928753583
1.6725662841796878	0.07030768245390742	0.0923046409442778	0.3213118768905535
1.673691833496094	0.07020649818288915	0.09201166171811906	0.32434833244397787
1.6748173828125001	0.07024137021439153	0.09171971448772002	0.3273965181383675
1.6759429321289065	0.07034927703122168	0.09148727965548832	0.3304156447663082
1.6770684814453127	0.07026397736643773	0.09118501556220042	0.33356170102395044
1.678194030761719	0.07040706828877794	0.09096159618341994	0.33657033525288543
1.6793195800781253	0.07034618611057696	0.09068846820973124	0.3397785492754051
1.6804451293945315	0.07044311377153353	0.09043037754411686	0.3429138413049389
1.6815706787109377	0.07044817050453514	0.09017150255965982	0.3461107688664473
1.682696228027344	0.07034541034611266	0.08987781296823436	0.3494079634196267
1.6838217773437503	0.07056973133688307	0.08968462467702824	0.35251033041753516
1.6849473266601565	0.07047449182230922	0.08938796413251943	0.35591497106162423
1.6860728759765626	0.07058672336822394	0.08915189669715523	0.3591304366322539
1.687198425292969	0.07057386806576267	0.08892125341479583	0.36248338097029237
1.6883239746093752	0.07057176342186933	0.08867040932606234	0.3658066238113927
1.6894495239257814	0.07066402756099385	0.08841145769059801	0.3691379652331699
1.6905750732421878	0.0705946551074244	0.08814974838012934	0.37262024942363825
1.691700622558594	0.07075040908045843	0.08794103229567456	0.3758781096270145
1.6928261718750002	0.07068239580517434	0.08771126529710228	0.3793445759222743
1.6939517211914066	0.07074321416421893	0.08745570840121995	0.38277134964510334
1.6950772705078128	0.07079364582349099	0.08723609461905966	0.38621214982840474
1.696202819824219	0.07072153692897212	0.08696191986684243	0.3897671882552478
1.6973283691406251	0.070884998996295	0.08676692266073693	0.3931210533615102
1.6984539184570315	0.07082046389285376	0.08654510553382731	0.39669665165209833
1.6995794677734377	0.07088344814887443	0.0863154656778537	0.4002103025648779
1.700705017089844	0.07087547997032301	0.08608681752212446	0.40378168024953653
1.7018305664062503	0.07079755365883693	0.08584729576026971	0.40740437338710184
1.7029561157226565	0.0709902438910623	0.08563632386083833	0.41086044152291856
1.7040816650390627	0.07090636865718168	0.08541790087972038	0.41454810799984865
1.705207214355469	0.07101339862981398	0.08520648608182574	0.4180838275671425
1.7063327636718753	0.07097202725984539	0.08498540255592427	0.4217277312617667
1.7074583129882814	0.07097557201213174	0.08478614911100317	0.42536744150249506
1.7085838623046878	0.07103577442363687	0.08456118344009182	0.42898791341641995
1.709709411621094	0.07096291512314765	0.08433583434712982	0.43267956873842794
1.7108349609375002	0.071115941118776	0.08414840038611664	0.43625531308381854
1.7119605102539064	0.07100176483080174	0.08392740676497148	0.4400329137132279
1.7130860595703128	0.07109736806681319	0.08374373777327862	0.4436615075003932
1.714211608886719	0.0710815315168878	0.08352119703851354	0.44738641628192793
1.7153371582031252	0.07104973489503168	0.08331672961804291	0.45109951561196854
1.7164627075195316	0.07120195113159329	0.08314376877647094	0.45470028318609945
1.7175882568359377	0.07106647443545612	0.08290193278436221	0.45855135024509835
1.718713806152344	0.07119221529279962	0.08274769002631793	0.46217158415756054
1.7198393554687503	0.07114786078037295	0.08253106711546493	0.46594047581759834
1.7209649047851565	0.07115583373962804	0.08234861892710939	0.4696487516723675
1.7220904541015627	0.07121465313150015	0.08216859087483813	0.4733346336222532
1.7232160034179689	0.0711403726498851	0.08194258314787316	0.47713574929389735
1.7243415527343753	0.07129888270140876	0.08178303930648415	0.48074112948658115
1.7254671020507815	0.07120112709187182	0.08158871305777564	0.4845321114015168
1.7265926513671876	0.07125459309231844	0.08141122537233073	0.48823786392191254
1.727718200683594	0.0712673070902317	0.08123185638416004	0.491934627762651
1.7288437500000002	0.07122060712975181	0.08103810016485392	0.4956964398147614
1.7299692993164064	0.07139994172605119	0.08088331614437266	0.4992998282793168
1.7310948486328128	0.07126052354528432	0.08067236243914234	0.5031396666601854
1.732220397949219	0.07138629606929157	0.08051255968666299	0.5068190021558672
1.7333459472656252	0.07136285095779948	0.0803449419805743	0.5105491722956684
1.7344714965820316	0.07134389898708952	0.08015585040775226	0.514264117428526
1.7355970458984378	0.07145286430325881	0.08000959211037671	0.5179454891275617
1.736722595214844	0.0713745741563255	0.07982546236528415	0.5216968691178838
1.7378481445312501	0.07148157854681012	0.07964025043001094	0.5253622059859455
1.7389736938476565	0.07143052608132383	0.07948162894597907	0.5290928734888574
1.7400992431640627	0.07148716055765508	0.07932255320568485	0.5327582262360676
1.741224792480469	0.07151089940211114	0.07916760011588327	0.5364479824038249
1.7423503417968753	0.0714411146542866	0.07898584215255529	0.5401270144166108
1.7434758911132815	0.07162255949623932	0.07884300371783982	0.5437006487459689
1.7446014404296877	0.07150816248360461	0.07866564387750352	0.547438133083529
1.745726989746094	0.07158506682427943	0.07852129736162076	0.5510720239886454
1.7468525390625003	0.0715641351622639	0.07835879871550717	0.554745223430965
1.7479780883789064	0.07153771631294191	0.0782010513648278	0.5583798967127575
1.7491036376953126	0.07170789592219197	0.07806590530040874	0.5619116028022357
1.750229187011719	0.07157515825466607	0.0778999080797216	0.5656091270648589
1.7513547363281252	0.07169072916147363	0.07775556340428409	0.5691590229895465
1.7524802856445314	0.07166027721384549	0.07759970760947489	0.5727876900304626
1.7536058349609378	0.07170386728711463	0.07746174697902404	0.5763223910205312
1.754731384277344	0.07169867863160452	0.07731056308938282	0.5799135358705337
1.7558569335937502	0.07165058552116732	0.07715518685550553	0.5834586889730099
1.7569824829101566	0.0717930945952885	0.07703871100179631	0.5869707617218909
1.7581080322265628	0.07172256526859436	0.0768648601012733	0.5905013511615823
1.759233581542969	0.07177254952331057	0.07674349959420791	0.5940514411589117
1.7603591308593753	0.07175868579496186	0.07659412317072961	0.5975139142583086
1.7614846801757815	0.07173951810603504	0.07645083580213781	0.6009636549711737
1.7626102294921877	0.07189644668090957	0.07634858693711863	0.6043821196263828
1.763735778808594	0.07176980881032731	0.07618116931712098	0.6077738278813438
1.7648613281250003	0.0718569115431393	0.07607303297539983	0.6111803579563843
1.7659868774414065	0.0718119015596304	0.0759172449809983	0.6144924820347957
1.7671124267578127	0.07182611030140436	0.07579364275706442	0.6178586899650192
1.768237976074219	0.07193654839509221	0.0756938522069474	0.6210987567775594
1.7693635253906252	0.07178451056333662	0.07553284164486596	0.6244194602724857
1.7704890747070314	0.07193576746744944	0.07543959334680347	0.6276577683983598
1.7716146240234378	0.07186134835209218	0.0752929703188564	0.6308085459114788
1.772740173339844	0.07193713576045996	0.07518777946808979	0.6340090365742763
1.7738657226562502	0.07188105872765625	0.0750573182540451	0.6371979506429784
1.7749912719726564	0.07185895475650517	0.07493084480010608	0.6402603791989507
1.7761168212890628	0.07201454058639746	0.07485103191627208	0.6433105483977983
1.777242370605469	0.0719159685128002	0.0747059678051179	0.6462571284836147
1.7783679199218752	0.07196490200472176	0.07460851051650967	0.6493105147806703
1.7794934692382816	0.0719452869197326	0.07448210420509446	0.6522264608500243
1.7806190185546877	0.07193086533660206	0.07436475704390594	0.655070125655529
1.781744567871094	0.07206123454626834	0.07428176504029495	0.6579332035667097
1.7828701171875003	0.07195086785470244	0.0741483809889283	0.6607110817911707
1.7839956665039065	0.07202205591846547	0.07404704012204627	0.6634811612322663
1.7851212158203127	0.07201020150646807	0.07393240187396981	0.6661693521863679
1.786246765136719	0.0720006464620106	0.07381983249623507	0.6687740337619482
1.7873723144531253	0.07208182337386927	0.07372151198442753	0.6713644811188357
1.7884978637695315	0.071980577665263	0.07360157450736789	0.6739174549159042
1.7896234130859376	0.07208742559063337	0.07350840581461257	0.6763628518146907
1.790748962402344	0.07203325185941685	0.07339181277308496	0.6787274070999074
1.7918745117187502	0.07207628791312981	0.07329475987279101	0.6810378994684582
1.7930000610351564	0.07205408557341797	0.07318187474707426	0.6834178617289626
1.7941256103515628	0.07200813983875755	0.07305985582114581	0.6855832989422846
1.795251159667969	0.07212210551309706	0.07298799531447557	0.687732211223823
1.7963767089843752	0.07207901781961762	0.07286484163737411	0.6898262609256169
1.7975022583007816	0.07207744921563577	0.0727715612579939	0.6918570036516777
1.7986278076171878	0.07207616498018996	0.07265682919879472	0.693857356387897
1.799753356933594	0.07208232074257422	0.07255346917811638	0.6957286687029566
1.8008789062500004	0.07209578452418117	0.07246601234597139	0.6975423583974425
1.8020044555664065	0.0720325128201835	0.07234420319553152	0.699317328127701
1.8031300048828127	0.0720816882070078	0.0722650476397174	0.7010120362898113
1.804255554199219	0.0720799772493281	0.07215325409349028	0.7026741806755041
1.8053811035156253	0.07209454725254953	0.0720657243438171	0.7042048161758594
1.8065066528320315	0.07207470207295329	0.07196676722303355	0.7056748082610281
1.8076322021484377	0.07202285214899315	0.07185541413195354	0.707138602064256
1.808757751464844	0.07209919504671301	0.07178884418825285	0.7084519743357954
1.8098833007812503	0.07206074508648398	0.07167570150628293	0.7097591059235215
1.8110088500976564	0.07210268366891218	0.07160143379302868	0.7109308159961082
1.8121343994140628	0.07205316071949087	0.0714896390225253	0.7121662820520553
1.813259948730469	0.07204823022276338	0.071404916948173	0.7131708394159413
1.8143854980468752	0.07210281554927453	0.07133363301668581	0.7141392779794792
1.8155110473632814	0.07206947656241289	0.07122670788924819	0.7150686269030945
1.8166365966796878	0.07211556351059338	0.07114987346546296	0.7159740160909236
1.817762145996094	0.07207454837328804	0.07105737693513982	0.7166514659491019
1.8188876953125002	0.07210098979568744	0.0709747529549874	0.717324899046797
1.8200132446289066	0.07209284868224619	0.07089715522359925	0.7178814040739174
1.8211387939453128	0.07207442680188739	0.07079104760930507	0.7184578335337124
1.822264343261719	0.0721380017086868	0.07073594468125367	0.718956177758309
1.8233898925781253	0.0720941350201273	0.07063897870699293	0.719300298592319
1.8245154418945315	0.07211764672047627	0.07057010806804864	0.7196386870018456
1.8256409912109377	0.07211499049853841	0.07048505487967843	0.7199292181674057
1.826766540527344	0.07207395258766097	0.0703838585261311	0.7201984263180591
1.8278920898437503	0.07216023185031	0.07034573513240787	0.7203564628920214
1.8290176391601565	0.07209977520401284	0.07025493155568463	0.7203303491034301
1.8301431884765627	0.07213637334939232	0.07018936253010058	0.7204010739148287
1.831268737792969	0.07212267744891235	0.07010234971360217	0.7204107984516555
1.8323942871093752	0.07212407387500705	0.07003283040830924	0.720266716204044
1.8335198364257814	0.07215375181615319	0.06996770616161693	0.7201047636204788
1.8346453857421878	0.07211903413031558	0.06989001174070479	0.7197627428261222
1.835770935058594	0.07214833161076185	0.06982156220430943	0.7196045665838299
1.8368964843750002	0.07212935695604973	0.06974578523055108	0.7191308437796078
1.8380220336914066	0.07214566800343565	0.06969284471798017	0.718684340118946
1.8391475830078128	0.07213874863280734	0.06961140065658417	0.7182229123609429
1.840273132324219	0.07212514001710046	0.0695308971193524	0.7176593384481735
1.8413986816406251	0.07218845619038086	0.06948835899135969	0.7171603880565589
1.8425242309570316	0.07214892098568279	0.0694002610838913	0.7164131501556
1.8436497802734377	0.07217832499350436	0.06935867768873194	0.715695010695548
1.844775329589844	0.07215743190353957	0.06927072958369644	0.715008438143692
1.8459008789062503	0.072166039353484	0.06920424918648856	0.7141956806168084
1.8470264282226565	0.07219077529455972	0.06915832999955648	0.7133953572649449
1.8481519775390627	0.07216173012030207	0.06907927842902968	0.7124141571206104
1.849277526855469	0.0722137359928919	0.0690467686425092	0.7114876686863139
1.8504030761718753	0.07216887650342582	0.06895556879081467	0.7104828969320336
1.8515286254882815	0.07219716008156958	0.06890508365497838	0.7093786758950078
1.8526541748046879	0.0722065705639315	0.06884677296799017	0.7082953691895154
1.853779724121094	0.07217632310118996	0.06877858135028764	0.7069986871927172
1.8549052734375002	0.07223511157435727	0.06873648344443661	0.7058402184561435
1.8560308227539064	0.07218899103741161	0.06866246255114998	0.7043779092625297
1.8571563720703128	0.0722252431735988	0.06862922803802442	0.702998737459091
1.858281921386719	0.07220828086398369	0.06854625768000513	0.7015747273460763
1.8594074707031252	0.07219266040478232	0.06847804325751776	0.7000299115705275
1.8605330200195316	0.07224276406674619	0.06845131288883914	0.6984696222976775
1.8616585693359378	0.07220692873765469	0.0683666790706621	0.6968203994334716
1.862784118652344	0.07223174049417033	0.06834232910575246	0.6950657619741561
1.8639096679687503	0.07222461959990675	0.06825634329656025	0.6933434961128766
1.8650352172851565	0.07224071198309158	0.0682013513432645	0.6915582118883237
1.8661607666015627	0.0722331521912759	0.06815761271619322	0.6895856577661541
1.867286315917969	0.0722191046969863	0.06807609595751095	0.6877011456142655
1.8684118652343753	0.0722597915242414	0.06805099506702346	0.6857481731387219
1.8695374145507815	0.07222828894675819	0.06796683538880469	0.683603862885425
1.8706629638671877	0.0722595103177894	0.06793580719954084	0.6815274284412122
1.871788513183594	0.07224508295996666	0.06787163325169061	0.6793470985862484
1.8729140625000003	0.07223004651805207	0.06780099908329937	0.6770989677777689
1.8740396118164064	0.07227478152047385	0.06777692087102359	0.6748866753140348
1.8751651611328128	0.072244830980236	0.06769993830466901	0.6724277468249531
1.876290710449219	0.07226513540940788	0.06767574731337433	0.6700596654916327
1.8774162597656252	0.0722415182050838	0.06760911732138146	0.6675840548996909
1.8785418090820316	0.07226583991741047	0.06754882809797144	0.6650745541253751
1.8796673583984378	0.07227894984063793	0.06751175947299842	0.6625607591566034
1.880792907714844	0.0722605822876006	0.06744275327487817	0.6598770908266138
1.8819184570312502	0.0722897047453616	0.06741785329566151	0.6573202459008141
1.8830440063476566	0.072265061535419	0.06736209285782087	0.6544351782491872
1.8841695556640627	0.0722953697734493	0.0673143605157212	0.6517143778773472
1.885295104980469	0.07230585602310957	0.06726295009128404	0.6488989876845053
1.8864206542968753	0.07227107329686398	0.06720418654207616	0.6460157480963757
1.8875462036132815	0.07232427072626695	0.06718354116647564	0.6431634743674419
1.8886717529296877	0.07230106066549921	0.06710777261371038	0.6401060241532704
1.889797302246094	0.07232926301414648	0.06708445685178355	0.6371169162634552
1.8909228515625003	0.07230633581810067	0.06703289827507163	0.6340087608055059
1.8920484008789065	0.07229227715025076	0.06697199715275032	0.6308966480997098
1.8931739501953126	0.07235062634764364	0.06695227483941417	0.6277236546605749
1.894299499511719	0.07229611788077374	0.06689379249644792	0.6244667031977945
1.8954250488281252	0.07233716779744337	0.06686437577296481	0.621222252003762
1.8965505981445314	0.07232104194488526	0.06680212866437019	0.6179138875536593
1.8976761474609378	0.07232553551647225	0.06677488926549922	0.614520378621
1.898801696777344	0.0723528576326388	0.06672132357738979	0.6111621867525747
1.8999272460937502	0.07231155041621769	0.06667828840951805	0.6077247039952282
1.9010527954101566	0.07235041239063703	0.0666485702943177	0.604340666875823
1.9021783447265628	0.07233405566264035	0.06659635757541808	0.6007594877713335
1.903303894042969	0.0723233370730161	0.06657399076972459	0.5972248633584759
1.9044294433593754	0.07233769174823174	0.06653201014173955	0.5936200267638064
1.9055549926757815	0.07231596490504702	0.06648054924455947	0.5900448705586953
1.9066805419921877	0.07234713769545005	0.06646472019873136	0.5864234167890597
1.907806091308594	0.07236531853983887	0.06639792911368551	0.5826572513343055
1.9089316406250003	0.0723400868819653	0.06639040661567655	0.5790123840217609
1.9100571899414065	0.07235150515017916	0.06634190380398886	0.5752657502436912
1.9111827392578127	0.07232942561901481	0.06632285550202553	0.5714776797928474
1.912308288574219	0.07236721944049664	0.06627894448811304	0.5676743441280817
1.9134338378906253	0.0723630632047388	0.06623334618376715	0.5638575789378633
1.9145593872070314	0.07235666472070808	0.06623052921998507	0.5600102847138788
1.9156849365234379	0.07236288472798855	0.0661736974365313	0.5561773620050566
1.916810485839844	0.07237029815930332	0.06615459293035934	0.552276703760927
1.9179360351562502	0.07237267865675746	0.06611994979549825	0.5483254884767225
1.9190615844726564	0.07235808325215094	0.06608400910191745	0.544393624286934
1.9201871337890628	0.07236356106405252	0.0660769454362518	0.5404340160677297
1.921312683105469	0.07238699699015108	0.06602360145752448	0.5364568158237643
1.9224382324218752	0.07239161133415546	0.06601233312926233	0.532404401029627
1.9235637817382816	0.07239740285572911	0.06597379599571686	0.5284409369715088
1.9246893310546878	0.07238751217116801	0.0659484583953601	0.524401689850251
1.925814880371094	0.07240867556602652	0.06593317794128213	0.5203176302515018
1.9269404296875003	0.0724377520627981	0.06588169129820698	0.516230924295257
1.9280659790039065	0.07243893998145898	0.06586648215077821	0.5121420830788129
1.9291915283203127	0.07244243892668173	0.06584257649202334	0.5081030107391528
1.9303170776367191	0.07245954532860441	0.06581694908076022	0.5039746738948053
1.9314426269531253	0.07247980581877639	0.06578855459311427	0.4998299020436343
1.9325681762695315	0.07248702515786716	0.06575652276835783	0.4957294717086143
1.9336937255859377	0.07250487134145735	0.06573806195687851	0.49154722500259596
1.934819274902344	0.072506365053947	0.06571506653429847	0.48747619050888313
1.9359448242187502	0.0725540239513524	0.06568606827236431	0.4832457113253907
1.9370703735351564	0.07253759634998265	0.0656756204991038	0.47913508153439277
1.9381959228515628	0.07254364637987668	0.06564722021581265	0.47501009412825984
1.939321472167969	0.0725464626320335	0.06563241687128767	0.4707596524402996
1.9404470214843752	0.07257630299638666	0.06561247612392639	0.4666105669886579
1.9415725708007816	0.07261277546453597	0.06558458468325151	0.4623616783303951
1.9426981201171878	0.07257912030236953	0.06558047180381553	0.4582766549730537
1.943823669433594	0.07262976066400713	0.06555221046588171	0.45408905722871273
1.9449492187500002	0.07262556193335784	0.06553677778872939	0.4499539848579563
1.9460747680664066	0.07263749645086282	0.0655226323885405	0.44575468258656537
1.9472003173828127	0.07268314773668108	0.06550081418816897	0.44147447561540054
1.948325866699219	0.07265358448486506	0.06549890499108584	0.4374053564895686
1.9494514160156253	0.07271343720697498	0.06546466059025917	0.4331617937233169
1.9505769653320315	0.07272164872469226	0.06545740728311118	0.4289991977245893
1.9517025146484377	0.0727238509155694	0.06544326563679335	0.42489285803073185
1.952828063964844	0.07276560640222422	0.0654121236046262	0.4205917905570606
1.9539536132812503	0.07275596452750596	0.06540684421835952	0.41655130286477626
1.9550791625976565	0.07281334536427388	0.06538564629253749	0.4122904264554676
1.9562047119140629	0.07279151039310057	0.06537693037458998	0.4082039514170425
1.957330261230469	0.0727955435200502	0.06536848630698171	0.40410856554053287
1.9584558105468752	0.07284164881544417	0.06534323492875918	0.3999236010005364
1.9595813598632814	0.07284349722212845	0.0653295643295044	0.39580047341312125
1.9607069091796878	0.07288513119987709	0.06531341352109504	0.3916191394098503
1.961832458496094	0.07286323287015861	0.06530853759803379	0.38758820685939466
1.9629580078125002	0.07288341298566632	0.06530016481505396	0.38350226394235515
1.9640835571289066	0.07292851969247514	0.06528290475692972	0.37937095237259055
1.9652091064453128	0.07294069975862057	0.06526236814043444	0.37532167611934963
1.966334655761719	0.07296008908247674	0.06525691384164	0.371187430089613
1.9674602050781254	0.07294218285534955	0.06525211213587043	0.36719246072896444
1.9685857543945315	0.07298725344880953	0.06523715467960137	0.3631200680215996
1.9697113037109377	0.07304281284775176	0.06521884320317435	0.3590565156835829
1.9708368530273441	0.0730063717269979	0.0652217357006144	0.3551178811664183
1.9719624023437503	0.0730617056962821	0.06520214687986803	0.3510599211237915
1.9730879516601565	0.07302162483754893	0.06520480423452965	0.34714581444910597
1.9742135009765627	0.07309963844961774	0.06518578923042267	0.34304412466620626
1.975339050292969	0.07309234215129126	0.06518100835827788	0.339099814513235
1.9764645996093753	0.07310807551995886	0.06517359173012433	0.3351523725348945
1.9775901489257814	0.07313072574816945	0.06517020989274444	0.3312801850514928
1.9787156982421878	0.07314404761018295	0.0651590150878546	0.3273152126277506
1.979841247558594	0.07317055725902238	0.06515002954140123	0.3234293468608421
1.9809667968750002	0.07317098949662104	0.06514178561729099	0.31954472604137396
1.9820923461914066	0.07318603906042521	0.06514540279341514	0.3157377950774488
1.9832178955078128	0.07321194577517963	0.06514236147953278	0.31185182095167074
1.984343444824219	0.07320399637162961	0.06514263607974477	0.3080126433531976
1.9854689941406252	0.07324654431266149	0.06513107364761783	0.3042640829891244
1.9865945434570316	0.07323115316070367	0.06512861709893651	0.30045539221117573
1.9877200927734378	0.07325857574713056	0.06512462152761406	0.29667990175382775
1.988845642089844	0.07327250055208775	0.06512246190278777	0.2928986098397145
1.9899711914062503	0.07327874238012785	0.06512202285452535	0.2892325559120219
1.9910967407226565	0.07332015754223507	0.06510614115526088	0.2855414381961054
1.9922222900390627	0.07329826332823162	0.06511447297154602	0.2819131695628031
1.993347839355469	0.07338046598880976	0.06509527560880858	0.27825705655159494
1.9944733886718753	0.0733210367188687	0.06511499670901993	0.2746191261571523
1.9955989379882815	0.07337523052622329	0.06509813187523635	0.2710646276058932
1.9967244873046879	0.0733739035591417	0.06510773738181423	0.2675382710556566
1.997850036621094	0.07339478342935189	0.0651041817998455	0.2639630900844832
1.9989755859375002	0.07344501052367854	0.06508606390762509	0.2604963178326351
2.0001011352539066	0.07341770958905294	0.06510734598345169	0.25703994525149004
2.001226684570313	0.07345277042258877	0.06508953647660526	0.2535771271850801
2.002352233886719	0.07347326106417357	0.0651014492968849	0.2501599514723022
2.003477783203125	0.0734575640522417	0.0651080195960939	0.24675546992797956
2.0046033325195314	0.07351399522921287	0.06509257170506662	0.24345267437773133
2.0057288818359376	0.07349976098818665	0.06510723320546138	0.24014458283219173
2.006854431152344	0.07354112362400918	0.06509175599051316	0.23688328149861124
2.0079799804687504	0.0735447568998113	0.06510939892721243	0.23356779688354865
2.0091055297851566	0.07355241323650247	0.06510166994631045	0.23037650638036541
2.0102310791015627	0.07357365672330289	0.06510827862763964	0.22723584373845623
2.011356628417969	0.07356559912639396	0.0651250952699931	0.2240748238168216
2.012482177734375	0.07364534601422039	0.06510081335870735	0.22101973046722248
2.0136077270507817	0.0736359637045067	0.06511716215383828	0.2179168176581849
2.014733276367188	0.07363261145412509	0.06511783866246568	0.2149103684457454
2.015858825683594	0.07365268184545536	0.0651282848691437	0.21191787562837547
2.0169843750000003	0.07367222170510673	0.06513849345529057	0.20894953757405044
2.0181099243164065	0.07374331294480281	0.06510798458644804	0.20617543135191807
2.0192354736328126	0.0736815029884927	0.06515244748550283	0.20318924954837353
2.020361022949219	0.07372374538935673	0.06514010905187652	0.20045070928514755
2.0214865722656254	0.0737660011499993	0.06514338663723977	0.19763312245911416
2.0226121215820316	0.07373025543491814	0.0651657892308164	0.19486865479653656
2.023737670898438	0.07379820372735918	0.06515219356116822	0.1922553250752379
2.024863220214844	0.07377417937448054	0.06517388724749748	0.18954666466608344
2.02598876953125	0.0738313470100814	0.0651577906804631	0.187043510862193
2.0271143188476564	0.07383953180796354	0.0651779882979857	0.18442879622738576
2.028239868164063	0.07384162419764373	0.06518146340101144	0.18195318549897146
2.029365417480469	0.07386092933607329	0.06518886595741787	0.17951436115558217
2.0304909667968754	0.07382847316396018	0.06522001556909628	0.1770128636334251
2.0316165161132815	0.07393213184534954	0.06518545027779515	0.1748210490101747
2.0327420654296877	0.07390385752274341	0.06521345296452706	0.17241191110479429
2.033867614746094	0.07394325928229802	0.06520387525511662	0.17022377641474004
2.0349931640625	0.07393570089461374	0.06522364491310473	0.16798813341020663
2.0361187133789067	0.07397297413166457	0.06522548282980863	0.16582333092845003
2.037244262695313	0.073985575291737	0.06522840382108208	0.1637473483149612
2.038369812011719	0.07399516077597447	0.06524195475340704	0.16166494381461347
2.0394953613281253	0.07401756387138292	0.06524159389845495	0.15970439288210264
2.0406209106445314	0.0740072897559556	0.06526431236836416	0.15767903763779761
2.0417464599609376	0.07406681882027742	0.06525202080294482	0.15584196195935293
2.0428720092773442	0.07405890639857156	0.06526315955311889	0.15398501200017833
2.0439975585937504	0.07405122794121216	0.06528901316717532	0.15212803726518956
2.0451231079101566	0.07414293647779976	0.06525681440387028	0.15051164605340195
2.046248657226563	0.07411891318402222	0.06528352486868316	0.14872328633353366
2.047374206542969	0.07415215335722931	0.0652831466823684	0.1471116242761511
2.048499755859375	0.074145223259071	0.06529967904283442	0.145461685574147
2.0496253051757813	0.07416134017723389	0.06531102508407371	0.1438533523972987
2.050750854492188	0.07423187429603786	0.06529495349592863	0.14240370556758994
2.051876403808594	0.07418042129267197	0.06532817470313028	0.14075026536872917
2.0530019531250003	0.07424534003010487	0.06530972649480676	0.13937074205026923
2.0541275024414065	0.07423658288830548	0.06532831993295148	0.1378725812301874
2.0552530517578127	0.0742673442893305	0.065335931884977	0.13648732892090037
2.056378601074219	0.07430230949337223	0.06533129753288781	0.13515969467336425
2.057504150390625	0.0742566184805375	0.06537050308192184	0.13375018168530292
2.0586296997070317	0.07434615466732516	0.06534051168746095	0.13259847689236667
2.059755249023438	0.07432350803280408	0.06537051779424641	0.1312769059443328
2.060880798339844	0.07438465205285603	0.06536369037644352	0.13014000735823816
2.0620063476562502	0.07437030555081113	0.06538285544293898	0.12891284272469747
2.0631318969726564	0.0743514007439844	0.06541686794934272	0.1277157314458421
2.0642574462890626	0.074429398090153	0.06539833317607147	0.12668438073490593
2.0653829956054692	0.07439269937385305	0.06543004948375747	0.12549560425140782
2.0665085449218754	0.07445525600146564	0.06542735718986936	0.12448614720457078
2.0676340942382816	0.07442687182156138	0.06545767480307178	0.12336401396879895
2.0687596435546878	0.07444085035230931	0.06547487230547348	0.12230382353758323
2.069885192871094	0.07448693158126424	0.0654712973197372	0.12131157965576711
2.0710107421875	0.07445841159658494	0.06550457971448759	0.12023142783203848
2.0721362915039063	0.07453165132313515	0.06548789608186828	0.11929323297438697
2.073261840820313	0.07450526280044849	0.06551611225823978	0.11823453727382834
2.074387390136719	0.07454630289737314	0.0655138020295667	0.1172859221083441
2.0755129394531253	0.07454215077935378	0.06553665705217789	0.1163036029835825
2.0766384887695315	0.07451604371863672	0.06556151594176933	0.11531718350013043
2.0777640380859377	0.07461536283940876	0.06553145853545639	0.11452030634552235
2.078889587402344	0.07459249496606055	0.06556195240176022	0.11358156379207897
2.0800151367187505	0.07463120253305336	0.06555336399197945	0.11275665866703417
2.0811406860351567	0.07462213966190366	0.06557453265099031	0.1118862799104973
2.082266235351563	0.07460366496528292	0.06559534383982399	0.11103795213916681
2.083391784667969	0.07471067904257955	0.0655675345093366	0.11037262818763571
2.084517333984375	0.07466130389304185	0.06561166278680168	0.10952355245169888
2.0856428833007814	0.07473007563315759	0.06559075306626526	0.10884396426943298
2.0867684326171876	0.07472694193453644	0.06560938896466798	0.10809189799934771
2.087893981933594	0.07473914226680825	0.06562053630846526	0.10737076423616608
2.0890195312500004	0.07479624728815679	0.06562246169352526	0.10671929400379505
2.0901450805664066	0.07478770012326935	0.06564353296440804	0.10600457376834152
2.0912706298828128	0.07486360446417609	0.06562656989964533	0.10540558441180549
2.092396179199219	0.07483375667546435	0.06566280717545299	0.10469459915906593
2.093521728515625	0.07489427202209376	0.06565864794772129	0.1041026102263844
2.0946472778320318	0.0748947652437922	0.06568259166776234	0.10343320483261571
2.095772827148438	0.07489938179393303	0.06570397661347055	0.10278780415325041
2.096898376464844	0.07497059162492258	0.065682264497501	0.10224191074631216
2.0980239257812503	0.07497184544828543	0.06572073142276595	0.10164094417571237
2.0991494750976565	0.07501531879677849	0.06571282635781311	0.10106650852336876
2.1002750244140627	0.07502152082790074	0.06574417708249473	0.10047030961912788
2.101400573730469	0.0750462567040662	0.0657430984534971	0.09991726506909303
2.1025261230468755	0.07510567863146635	0.06574596407305194	0.09941908340200876
2.1036516723632817	0.07508079638777247	0.06579309116447733	0.09881781363477572
2.104777221679688	0.07516893502381732	0.06576371764744011	0.09837748256213008
2.105902770996094	0.07515573814835202	0.06580528798217937	0.0978048264107998
2.1070283203125	0.0751956996776287	0.0658003135758266	0.09732800156650949
2.1081538696289064	0.07524001959276451	0.06581850502346312	0.09683903359483916
2.1092794189453126	0.0752216865257587	0.06584907516383069	0.09630863982896491
2.110404968261719	0.0753122649809323	0.06582233474798396	0.09591013369976292
2.1115305175781254	0.07529730262352669	0.06587189931462367	0.09537668653203575
2.1126560668945316	0.07537914261445036	0.06587136297115738	0.09499880947749445
2.1137816162109377	0.07537275342915074	0.06589780063896672	0.09450295943005857
2.114907165527344	0.07538532666370432	0.06590568713030627	0.09405765071458168
2.11603271484375	0.07546374155864376	0.06589772112931278	0.09368809168484815
2.1171582641601567	0.0754537854750238	0.06595377588463355	0.09322532189703213
2.118283813476563	0.07553126219200396	0.06592176257491285	0.09289253189650494
2.119409362792969	0.07552735224920776	0.06598092488402245	0.09244911966791833
2.1205349121093753	0.07557351724212782	0.06597463824626369	0.09208649600418742
2.1216604614257815	0.0755827983142567	0.06600163637985096	0.09169965381895098
2.1227860107421876	0.07558200636209345	0.0660347452227878	0.09128552280848141
2.123911560058594	0.07567303290652094	0.06600695789551779	0.09099539818689738
2.1250371093750005	0.07565861987203083	0.06605592920773136	0.09061379997038416
2.1261626586914066	0.07572083407226955	0.06605756897983582	0.09029789216459753
2.127288208007813	0.07574063426132911	0.06608699510537624	0.08995634817987228
2.128413757324219	0.07570046192553963	0.06611835593715171	0.08953551039024449
2.129539306640625	0.07581699359489272	0.06609075039884299	0.08931513460239633
2.1306648559570314	0.07578108635835645	0.06614781957765557	0.08893266142716666
2.131790405273438	0.07584950099192392	0.06614775983013378	0.08865494051624763
2.132915954589844	0.07586701172639271	0.0661829848178286	0.08833836788893262
2.1340415039062504	0.07587269429777035	0.06619040183577989	0.08798315902939682
2.1351670532226565	0.07592374063696099	0.06620104509232615	0.08771234489447269
2.1362926025390627	0.07592290033956979	0.06624531407814073	0.08741196436067863
2.137418151855469	0.076001256804852	0.06622547942601283	0.08713752817814142
2.138543701171875	0.07599807942923092	0.06626277247732178	0.08684463936490085
2.1396692504882817	0.07603186308650538	0.06629824331833607	0.08652936092573145
2.140794799804688	0.0760706362476189	0.0663175634723046	0.08628922847412587
2.141920349121094	0.07608855616825358	0.06634695849163795	0.08600637615365819
2.1430458984375003	0.07615696905697442	0.06632375467918598	0.08575423531538055
2.1441714477539064	0.07613388536865931	0.06638094964622175	0.08545266324345474
2.1452969970703126	0.07620781182707181	0.06637193413159626	0.08523010072163636
2.1464225463867193	0.07619548367064559	0.06642271061967629	0.08495283387892116
2.1475480957031254	0.07624096944902134	0.06644982544147361	0.08473352215861459
2.1486736450195316	0.0762779037417798	0.06643799922429669	0.08447333442273262
2.149799194335938	0.07625850665937638	0.06648665132244758	0.08421370217490963
2.150924743652344	0.07634552713387528	0.06648339634714873	0.08403168649609816
2.15205029296875	0.07633073861978601	0.06653099488591913	0.08376863234751278
2.1531758422851563	0.0763544557439468	0.06652945966435463	0.08353339445301428
2.154301391601563	0.0763728746372049	0.06655224386744099	0.0832823265279296
2.155426940917969	0.07638531716682925	0.06661378356275721	0.08308214525290794
2.1565524902343753	0.07646246006711649	0.06658488663957061	0.08288162093675365
2.1576780395507815	0.07641355882624332	0.06663034579416253	0.0825925125743267
2.1588035888671877	0.07648371329786693	0.06663176692468906	0.0824348050981346
2.159929138183594	0.07648757066426182	0.06667867780849587	0.08219561550461386
2.1610546875	0.07648619933421982	0.0667265605626016	0.08197562808082846
2.1621802368164067	0.07657157113727477	0.06669893637301247	0.08180305982028208
2.163305786132813	0.07650316674168114	0.06674162848384844	0.08151130572034469
2.164431335449219	0.07661891906654664	0.0667640955827883	0.08143206040221264
2.1655568847656252	0.07656340279367178	0.06680088320860572	0.08112485963031958
2.1666824340820314	0.07661506710993614	0.06681454839112713	0.08098775971710276
2.1678079833984376	0.0766301986208355	0.06686239126049558	0.0807568895577573
2.1689335327148442	0.07659699337622121	0.06689201581549922	0.0805273142398523
2.1700590820312504	0.0767227909259663	0.06690457508647597	0.08045342633344288
2.1711846313476566	0.07664008428989841	0.06693909793013966	0.08013746768667619
2.172310180664063	0.07673301729241964	0.06695383036070296	0.08002946545461974
2.173435729980469	0.07671855265712622	0.06697687303571911	0.07979065276839566
2.174561279296875	0.0766986228493002	0.06704527649015861	0.07958837907273744
2.1756868286132813	0.07680465394632978	0.0670219601082992	0.0794817890043955
2.176812377929688	0.07671017543725783	0.06705578636153521	0.07916469194047628
2.177937927246094	0.07682669277487061	0.06705278294345218	0.07909727684256825
2.1790634765625003	0.0767727034784034	0.06710688053752797	0.07885797836897428
2.1801890258789065	0.07681299569852196	0.06710493470864658	0.07868920029329082
2.1813145751953127	0.07686489894229884	0.06714584686959653	0.07855739754319921
2.182440124511719	0.07677976891325292	0.06714621179016471	0.07825623299266725
2.1835656738281255	0.07689993403955712	0.06716461168708382	0.07821784229541938
2.1846912231445317	0.07684885355016663	0.06715837300786967	0.07797030528394959
2.185816772460938	0.0768821261760968	0.06712862489190993	0.07782151280040482
2.186942321777344	0.07689587841191947	0.06711704444351191	0.07766041445700236
2.1880678710937502	0.07683285463838631	0.06714815228890657	0.0774005420793098
2.1891934204101564	0.07695251552431491	0.06712969025253153	0.077355317405453
2.1903189697265626	0.0768843264829034	0.06713999361724501	0.07710543064626443
2.191444519042969	0.07696160598628392	0.0671310293348752	0.07699416064041466
2.1925700683593754	0.07693214688316631	0.06711866677537683	0.0767953672760066
2.1936956176757816	0.07692466456346615	0.06718467115912836	0.07662671083244549
2.1948211669921878	0.07699640707026745	0.06713308425478656	0.07650562583137235
2.195946716308594	0.07695087004726274	0.06718651679368023	0.07631075774802698
2.197072265625	0.07701971729175	0.06713335315718268	0.07616819535180691
2.1981978149414068	0.07699828986837422	0.0672060234281673	0.07603477887373966
2.199323364257813	0.07702182834740047	0.06718742807388911	0.07585738588952297
2.200448913574219	0.07702794591561699	0.06719672743184484	0.07571035499116884
2.2015744628906253	0.07700056333822275	0.06721669085623912	0.07552867943627636
2.2027000122070315	0.077120562478055	0.06723120264461865	0.07545466253239576
2.2038255615234377	0.07703934366052505	0.0672481463043237	0.07525156989008769
2.204951110839844	0.07708639622199742	0.06725060891728704	0.0751021053815203
2.2060766601562505	0.07706666486846117	0.06725182687619793	0.07493135577347605
2.2072022094726567	0.07706872070215821	0.06729529881411936	0.07479963609592562
2.208327758789063	0.07717706523921969	0.06729202201775958	0.07471387244788423
2.209453308105469	0.0771119668017054	0.06731286947140282	0.0745221410670421
2.210578857421875	0.07717383055336921	0.06729641123476146	0.07439031834191365
2.2117044067382814	0.07713894961571573	0.06730454013427487	0.07421858309291249
2.212829956054688	0.07718500058947954	0.06735661337873555	0.07414207344463984
2.213955505371094	0.07720531761375313	0.0673225692371715	0.07395868343214677
2.2150810546875004	0.07719479585530607	0.06733612236774734	0.07382307504319237
2.2162066040039066	0.07729147157350501	0.06734533692890182	0.0737312107823556
2.2173321533203127	0.07724163060570738	0.06737526188512057	0.0735733494928264
2.218457702636719	0.07730086679705066	0.06735046687410316	0.07345944402693327
2.219583251953125	0.0772921141199909	0.06736203835495132	0.07329139409526751
2.2207088012695317	0.07728433955120081	0.06736649752498378	0.07316355713017676
2.221834350585938	0.0774054280796838	0.06738667307419231	0.07311424999230885
2.222959899902344	0.07731692245759889	0.06738824654789113	0.07289620672583058
2.2240854492187503	0.07741192381913505	0.06738587942852994	0.0728353230412412
2.2252109985351565	0.07736374495424322	0.06735110053449576	0.07263374508256389
2.2263365478515627	0.07739573837343162	0.06740186456662195	0.07256417378031427
2.227462097167969	0.0774786440139358	0.06738786879166188	0.0724788584994341
2.2285876464843755	0.07740290602198321	0.06739725767322821	0.072294687509732
2.2297131958007816	0.07754265947602873	0.06739395659399272	0.07227239177006124
2.230838745117188	0.07744660554681015	0.06738114912554814	0.07204980750017805
2.231964294433594	0.07752688149445439	0.06742605321004187	0.07201080337528211
2.23308984375	0.07756627920618926	0.06739896423097538	0.07188989086966022
2.2342153930664064	0.07750601112968898	0.0673881362911089	0.07170424901885068
2.235340942382813	0.07762990920997788	0.06736714336557183	0.07165379267013995
2.236466491699219	0.07760364788383882	0.06742717103872709	0.07152860102792834
2.2375920410156254	0.0776743754092144	0.06739906700234967	0.07143547667664076
2.2387175903320315	0.07766541237795717	0.06740225316582903	0.07129777493043343
2.2398431396484377	0.07763978887845276	0.06738285603326602	0.07112759344296835
2.240968688964844	0.07776949812876807	0.06740823410971475	0.07111039376411474
2.24209423828125	0.07772144627227905	0.06741355901118222	0.07095066895359847
2.2432197875976567	0.07779917881406283	0.06738243357824104	0.07085982222751912
2.244345336914063	0.07776020416226752	0.06737886058977026	0.0706993971612796
2.245470886230469	0.07779606680115375	0.0673938754480818	0.07059770643884491
2.2465964355468753	0.07785958527753947	0.06741280891136464	0.07053917178165514
2.2477219848632815	0.07781491423282805	0.06739515337504438	0.07055427546913019
2.2488475341796876	0.07791625142238941	0.06738956120826448	0.07064109923656653
[truncated: 50 more rows]
