# Supplementary material for: Collective self-caging of active filaments in virtual confinement
Source: Nat Commun. 2024 Oct 23;15:9122. doi: 10.1038/s41467-024-52936-9 (PMC11499643; doi:10.1038/s41467-024-52936-9)
Supplement: Supplementary file 8 — Source Data [file 41467_2024_52936_MOESM8_ESM.zip › Fig-2_panel-c_density.csv]

Radius r / σ	Density (R=25σ)	Density (R=35σ)	Density (R=45σ)
0.4562985	1.2715830511567743	0.8591260807079063	0.6377983829415536
1.3688955	1.2256483159554097	0.9172293796033909	0.635632251184485
2.2814925	1.189244560485146	0.8957464493538758	0.6356959609420456
3.1940895	1.21760268371487	0.9079186536055714	0.6560921847554515
4.1066865	1.2809059123465099	0.959384002522812	0.6492236661307971
5.0192835	1.3399552046118373	0.9811534336214792	0.6561467931190749
5.9318805	1.3504312272641845	0.9715836043039496	0.6528975954834726
6.8444775	1.3690844641278814	0.9581947537150101	0.6409583869165711
7.7570745	1.3987065032874315	0.9630217047584418	0.6632073333099342
8.669671500000002	1.4256734826804995	0.9710071212750084	0.6718797500914676
9.582268500000001	1.4226024807577726	0.9686158497731754	0.6783268901441838
10.494865500000001	1.4244781593344087	0.9743105523884429	0.6710216365148011
11.407462500000001	1.4303885412432233	0.981662880010121	0.6659402570513275
12.320059500000001	1.4326271605466716	0.9632065879764629	0.6641175916761312
13.232656500000001	1.4762034142248444	0.9634628915988336	0.6581964898019804
14.1452535	1.521919240148006	0.9538275525918883	0.658304704262265
15.0578505	1.5662696388563615	0.9744870762621589	0.6586546408485152
15.9704475	1.6436352933605547	0.9654267213375567	0.6700391608249112
16.8830445	1.7039226316206473	0.9821616757552646	0.6805958430543836
17.7956415	1.778188341028813	0.9836247484829459	0.6888053949948758
18.7082385	1.9336082348332346	0.9699763971741894	0.6841215922743878
19.6208355	2.1406389643105532	0.9627937092375389	0.6967150924626389
20.5334325	2.496861850518338	0.9664387963433853	0.6929030759145101
21.446029499999998	2.948860349773663	0.9779840888348088	0.6859466933364661
22.3586265	3.4358568236629563	0.9918829132742238	0.6855455957355694
23.271223499999998	3.6958779887601847	1.0250075512323393	0.693420748924962
24.1838205	3.0455800483674267	1.0412506402981918	0.6880870189332086
25.096417499999998	0.8924416504753104	1.0748797538672987	0.6871618614589189
26.0090145	0.2744046321048012	1.110199528964903	0.6955563078881569
26.921611499999997	0.23297362548319353	1.1670385784786335	0.6953088571438008
27.8342085	0.22085457448479492	1.2434212494703765	0.7080023580845788
28.746805499999997	0.21263283275828745	1.3500856076636414	0.7053367935519994
29.6594025	0.20993051221377618	1.556962578874556	0.7167788793146643
30.5719995	0.20558948586501846	1.87407671949059	0.7291096797966996
31.4845965	0.20048352708612135	2.3148220212471196	0.7389473180324897
32.3971935	0.20067227650870523	2.9266467982391062	0.7497005341547841
33.309790500000005	0.19648351052684132	3.4382192498673514	0.7591026340737977
34.2223875	0.1955991492729841	3.100231480474014	0.7782758499729014
35.1349845	0.19454974200402847	0.8762209807204325	0.8034776759771364
36.0475815	0.1927526618213748	0.24503740501051177	0.8347921791301717
36.960178500000005	0.1893430398501616	0.19840398314770308	0.8719624170460908
37.8727755	0.1878869833338775	0.18323770620681726	0.928457648682911
38.7853725	0.18807570147895256	0.17254026447938198	1.0220176897863404
39.6979695	0.19110510691240482	0.1664054929725254	1.1542252839533191
40.610566500000004	0.19027455975523877	0.16161805397236814	1.414562779762723
41.5231635	0.1907239105986948	0.15857008603279768	1.886034258327578
42.4357605	0.19202737474877654	0.1571925234372858	2.5428578292930983
43.3483575	0.18962035737186236	0.1548650080498579	3.182304402050936
44.260954500000004	0.18697565921019885	0.15125615967217157	2.9667932979875493
45.1735515	0.1843084674260784	0.15155392964495146	0.778015836938106
46.0861485	0.18390420770130747	0.148662619135303	0.2036946030846117
46.998745500000005	0.18463458865932383	0.14896949525196498	0.1615877384970243
47.9113425	0.18412483990839806	0.1483490806198061	0.1474971901472783
48.8239395	0.1868797723113782	0.14695697563423593	0.13855621891062966
49.7365365	0.1874539795123989	0.14307165822004003	0.1306885855256922
50.649133500000005	0.1881831268666623	0.14304734646281728	0.12738507741488783
51.5617305	0.18536325772167747	0.1454392280544377	0.12757286958235442
52.4743275	0.18589731659204134	0.14595296059507107	0.12541071876588936
53.3869245	0.18498373145318417	0.1448890573615634	0.12235867335440753
54.299521500000004	0.18503562175346108	0.1439155239449085	0.12210911944734117
55.2121185	0.18490256530305715	0.1428114766322225	0.12028033658640924
56.1247155	0.18471168003065577	0.14518676799852184	0.11984737735109269
57.0373125	0.18590762095282815	0.1451450987092829	0.11833501337156127
57.949909500000004	0.18336671529277998	0.14463369095396184	0.11647297480880255
58.8625065	0.18272995604036704	0.14323435121945371	0.1147516447229523
59.7751035	0.18376714817903295	0.14326525039531862	0.11405019271444342
60.687700500000005	0.1840158147894451	0.14321330772722943	0.11169853366762358
61.6002975	0.1823996201242905	0.1442233176214458	0.11134200385810193
62.5128945	0.18370871354822163	0.14607159297574784	0.1116836700388768
63.4254915	0.18473812980892873	0.14367421182770143	0.1108013519570478
64.3380885	0.18287411473473947	0.14138686282182392	0.112729671660256
65.2506855	0.18248969492992775	0.14192484579766	0.11113432093900921
66.16328250000001	0.18227141949336964	0.1433179555877574	0.11064671315528228
67.0758795	0.1816417196024847	0.14198434581956387	0.10910360992250201
67.9884765	0.18308388477469992	0.14361761408595491	0.11089987429373831
68.9010735	0.18507136076821962	0.14499370407321	0.11033222060872008
69.8136705	0.18780262396909145	0.14330697976204285	0.1089961522882003
70.7262675	0.18554213245977885	0.1435960391124163	0.10847387734586053
71.6388645	0.18399418563033526	0.14358312698895892	0.10693743675781836
72.5514615	0.18429790377273575	0.14484593692091116	0.10772718968089012
73.46405850000001	0.1860340749287691	0.14352265098615466	0.10674510522401574
74.3766555	0.18475047977826348	0.14234557783169635	0.10528995037578949
75.2892525	0.18645297647754897	0.14217353661353807	0.10584391613389138
76.20184950000001	0.18599739448665845	0.1405933196012643	0.10583182619296434
77.1144465	0.1853818231927353	0.14135423392924268	0.10704709495395245
78.0270435	0.1862571528016807	0.14257014255566386	0.10774549490087322
78.9396405	0.18649245443136653	0.14545711006577913	0.10712630014832353
79.8522375	0.1855046112292859	0.14466738474430368	0.10750202462937068
80.7648345	0.18554765002434878	0.14506063900763508	0.10891668976905182
81.6774315	0.18502061028577227	0.14344518855147606	0.10777341904433971
82.5900285	0.1853172532524343	0.142415595293621	0.10700493766856327
83.50262550000001	0.18623197672837336	0.14182627570846854	0.1082867438305796
84.4152225	0.18698848281812738	0.14386042072011904	0.10969167242050398
85.3278195	0.18750599315492641	0.14456323170168595	0.10901216490106559
86.2404165	0.18573821367367574	0.14327919969035277	0.10846940167830246
87.1530135	0.1857486334196135	0.1425394083178809	0.1083602908427818
88.0656105	0.18673230910370758	0.14002447414997207	0.10852379521340105
88.9782075	0.18863479063647784	0.14015950633361077	0.10885351161833133
89.8908045	0.18791791282170617	0.14109124101449028	0.10778720779940065
90.8034015	0.18610996826523762	0.1399421642020418	0.10771623210999894
