# Supplementary material for: Collective self-caging of active filaments in virtual confinement
Source: Nat Commun. 2024 Oct 23;15:9122. doi: 10.1038/s41467-024-52936-9 (PMC11499643; doi:10.1038/s41467-024-52936-9)
Supplement: Supplementary file 8 — Source Data [file 41467_2024_52936_MOESM8_ESM.zip › Fig-2_panel-c_nematic.csv]

Radius r / mm	Nematic order (R=25σ)	Nematic order (R=35σ)	Nematic order (R=45σ)
0.0	0.0	0.0	0.0
1.2906070543809995	0.05278972104498542	0.06474514888053019	0.05656426195857723
2.581214108761999	0.07692828796473011	0.05908977156479455	0.07154348602830621
3.871821163142999	0.058516629639622064	0.057853663082906806	0.084104248038988
5.162428217523998	0.06481887079500075	0.05431848858650917	0.0631281588079002
6.453035271904999	0.07372722055618397	0.06173092095207652	0.08812471449309459
7.743642326285998	0.06729391610323879	0.06888155438235724	0.07910437143394572
9.034249380666997	0.08593984704351083	0.08385022422179807	0.07714159527105223
10.324856435047996	0.07680047901149942	0.06826046365047173	0.08991844740919278
11.615463489428995	0.08415865986246995	0.08043152975862718	0.09095076759101245
12.906070543809998	0.10052064547824428	0.07143875958684305	0.08716983692197794
14.196677598190997	0.16107076209050208	0.07965360023810483	0.09025442429517516
15.487284652571995	0.17519591584700323	0.07976958314033776	0.09240527623677486
16.777891706952992	0.25268941403512185	0.082352739617055	0.08975262881470118
18.068498761333995	0.3350548605356761	0.08192453409493147	0.07569400194410328
19.359105815714994	0.40836160889615936	0.08765948146604156	0.09768617652333922
20.649712870095993	0.5251174579703799	0.08628293819566608	0.09098185210766709
21.94031992447699	0.6177087359930936	0.09771099780362226	0.08190602705698365
23.23092697885799	0.6535982433930979	0.13095533522635072	0.08045294799371495
24.521534033238993	0.5496878338574989	0.1584129831093292	0.07289588083269928
25.812141087619995	0.3805921679429135	0.20282284544331905	0.07691718088004394
27.102748142000994	0.22269052775774897	0.2715792266368419	0.07831818910561052
28.393355196381993	0.14061214755301812	0.35172799651064807	0.09024958227140745
29.683962250762992	0.1201583623928578	0.4935674403702282	0.10350440849098835
30.97456930514399	0.10340201726356056	0.5883423370736393	0.11096026049306586
32.265176359524986	0.09675359728808154	0.699740387396551	0.12898674631277587
33.555783413905985	0.08564402852358909	0.7120078114641937	0.1499593616117269
34.84639046828699	0.07404786370110993	0.5444602357511181	0.17623735270777238
36.13699752266799	0.0676082773594037	0.39261720194098354	0.21948607030711803
37.42760457704899	0.061512475999962	0.2057061489910178	0.28997599498942905
38.71821163142999	0.06130526419102721	0.1595129237973136	0.39456731609828916
40.008818685810986	0.06020306760035984	0.13254595198582717	0.51372594294181
41.299425740191985	0.05617898177040127	0.11830404433480236	0.6561094688455477
42.590032794572984	0.049506597397338405	0.10138580451383523	0.7447421466359581
43.88063984895398	0.04830818075989136	0.09453329801820166	0.7209749997869106
45.17124690333498	0.04587768346919793	0.0903013864790692	0.5555873505828102
46.46185395771598	0.04234502932107714	0.07527505692618311	0.3330855462318259
47.75246101209698	0.044955355692159873	0.06817734958290629	0.18505724682017408
49.043068066477986	0.04768858270290013	0.06714637524602546	0.13891851878100986
50.33367512085899	0.04340922775703646	0.06169115690455182	0.12155222650553404
51.62428217523999	0.04238985295274741	0.05641918793064903	0.11100243700485134
52.91488922962099	0.0426402773694608	0.05689435248203854	0.10005160432940381
54.20549628400199	0.04018611564915153	0.05453176162274762	0.09310014235246972
55.49610333838299	0.04238885585244402	0.052543563735070443	0.0823015954350454
56.786710392763986	0.04529946343891106	0.04989051445839154	0.07598237330955518
58.077317447144985	0.043831425872232765	0.05047956701360567	0.06616444878433538
59.367924501525984	0.04225926348006988	0.05006254167364219	0.06362514053410438
60.65853155590698	0.039408363874959856	0.04865307135028077	0.0611162961119193
61.94913861028798	0.038639356522987535	0.045191057802285044	0.05369528541569955
63.23974566466898	0.04064414714900644	0.04286419004748697	0.05215035283990836
64.53035271904997	0.04025945558811016	0.042777681895951505	0.04978303686944387
65.82095977343097	0.034918809010644196	0.041866120749488395	0.048718522492147295
67.11156682781197	0.03745419949765316	0.03681114697288945	0.04757578118220222
68.40217388219297	0.03926418765596154	0.04132879929787086	0.045502271669212085
69.69278093657398	0.040073639742764004	0.03799032735392128	0.040380633758150875
70.98338799095498	0.03899040778569085	0.03870650443354281	0.03918860214451339
72.27399504533598	0.037151989891656516	0.03921185498551962	0.03459487730293253
73.56460209971698	0.03833213869866869	0.03704727570341983	0.03302998791074941
74.85520915409798	0.04261512641061163	0.036060100464175106	0.030646391664003708
76.14581620847898	0.04103688949891186	0.040063428553987306	0.03349995615038018
77.43642326285998	0.04010004594266884	0.03738295441258085	0.032239103976761725
78.72703031724097	0.03949670527753631	0.03729628369473948	0.03683095517028063
80.01763737162197	0.03878530588837739	0.040228213289509936	0.031625502312100116
81.30824442600297	0.04115568349499677	0.03929527729077351	0.033559164554203144
82.59885148038397	0.039007387043490015	0.03729904685297653	0.03122640708209458
83.88945853476497	0.03989999077853555	0.03883140284500476	0.03291022017663641
85.18006558914597	0.04057033374495519	0.04141975235857806	0.030864470328760753
86.47067264352697	0.038172335586699246	0.036413410792522576	0.03240984823025822
87.76127969790797	0.039350202257042964	0.034923075040182446	0.031900009641136956
89.05188675228896	0.0392411011000358	0.03542539116467637	0.029321249634331387
90.34249380666996	0.04069497111511111	0.035101821079897066	0.028529878012597654
91.63310086105096	0.03904266162823973	0.0350637799167641	0.02732853686178466
92.92370791543196	0.04125977654350767	0.03471636711483955	0.025830257665035605
94.21431496981296	0.04153944562154045	0.034465281047601784	0.023754501318024777
95.50492202419396	0.04173741566081233	0.0321424925117126	0.025254933160715393
96.79552907857497	0.04295409289229091	0.03142949209192209	0.02381438927239047
98.08613613295597	0.03579507651637416	0.031211017820595023	0.02475984714378884
99.37674318733697	0.03940950044625777	0.029935151914978083	0.023851707895912153
100.66735024171798	0.041293704829138404	0.03161268943402027	0.024415416880383026
101.95795729609898	0.04000237194569997	0.031150784085623783	0.024573765299254036
103.24856435047998	0.03631213479538536	0.03012071630019853	0.026759533786629337
104.53917140486098	0.037223628070248524	0.029189615696015747	0.022437287313446058
105.82977845924198	0.03691370249267877	0.027821691486418703	0.02301550879067165
107.12038551362298	0.03644281694436658	0.0318170770405331	0.022300888821812418
108.41099256800398	0.038641747270774074	0.031589311478575244	0.02273962305323126
109.70159962238498	0.037320299497744194	0.0341226054103884	0.024491422807868406
110.99220667676597	0.037880084215036865	0.026180065732252542	0.023903468491354093
112.28281373114697	0.03359189445558121	0.025333405041751994	0.023251021714826108
113.57342078552797	0.034525476465411736	0.029220660704548013	0.020639443103668446
114.86402783990897	0.037635559015406474	0.026900028621058836	0.02160342006464075
116.15463489428997	0.03467128726377941	0.0343275790860356	0.02479466349475573
117.44524194867097	0.03127736602821432	0.034087092416260054	0.026790478363510558
118.73584900305197	0.03243253347049682	0.03776821804807863	0.02481815923640714
120.02645605743297	0.029013531927804627	0.03317682985804448	0.020363785430509162
121.31706311181397	0.0	0.0	0.0
122.60767016619496	0.0323372124651955	0.03446518242403684	0.025362872401886994
123.89827722057596	0.029223351228494218	0.024708913627408197	0.0357018624863693
125.18888427495696	0.025352873474459175	0.024526415304461983	0.034978959553313024
126.47949132933796	0.023341417160084407	0.02257481618448417	0.022884357568585485
127.77009838371896	0.0	0.0	0.0
