# Supplementary material for: Collective self-caging of active filaments in virtual confinement
Source: Nat Commun. 2024 Oct 23;15:9122. doi: 10.1038/s41467-024-52936-9 (PMC11499643; doi:10.1038/s41467-024-52936-9)
Supplement: Supplementary file 8 — Source Data [file 41467_2024_52936_MOESM8_ESM.zip › Fig-2_panel-d.csv]

r_R / s (Experiment | raw)	R / s (Experiment | raw)	r_R / s (Experiment | merged)	R / s (Experiment | merged)	Error of R/s (Experiment | merged)	r_R / s (Simulation)	R / s (Simulation)
0.442540198283523	0	0.449996537912734	0.170025472442474	0.136486252947165	0.511627906976744	0.0212231860465116
0.452355814462214	0.218818829934786	0.560464761345842	0.183630601339612	0.1969201927542	0.558139534883721	0.148562302325581
0.452700659954327	0.266673264538769	0.65703723412271	0.315488969893535	0.218582590489754	0.604651162790698	0.275901418604651
0.447938325509169	0.315637150122596	0.867971238424354	0.668798372112924	0.0535468887207277	0.651162790697674	0.403240534883721
0.452182399226128	0.219023590058694	1.28509599007169	1.18287339808126	0.0193277043239905	0.697674418604651	0.530579651162791
0.452261830041044	0	1.71652645706667	1.61904212221385	0.0292726337165562	0.744186046511628	0.615472395348837
0.563040890027056	0.395831545649858				0.790697674418605	0.65791876744186
0.558288546355372	0				0.837209302325581	0.742811511627907
0.558288546355372	0				0.883720930232558	0.78525788372093
0.558742416390847	0				0.930232558139535	0.827704255813953
0.561617307433651	0.342985976296502				0.976744186046512	0.870150627906977
0.561061538385394	0				1.02325581395349	0.955043372093023
0.561617307433651	0.353568535311802				1.06976744186047	0.997489744186047
0.561061538385394	0.376658753458731				1.11627906976744	1.03993611627907
0.663600866511189	0.501614624806265				1.16279069767442	1.08238248837209
0.654849356659884	0.3602763641022				1.3953488372093	1.33706072093023
0.654849356659884	0				1.62790697674419	1.54929258139535
0.654849356659884	0.400064890665673				1.86046511627907	1.80397081395349
0.869911162820404	0.704714178796848
0.869521532625413	0.607253654086333
0.864481019827247	0.694427283455592
1.28338933216897	1.19256548858563
1.28648549840983	1.17050129698266
1.28487360453308	1.16335574613966
1.28563552517487	1.20507106061709
1.71985623703729	1.6365238085598
1.71169053190775	1.63535482303329
1.71803260225498	1.58524773504846
