# Supplementary material for: Collective self-caging of active filaments in virtual confinement
Source: Nat Commun. 2024 Oct 23;15:9122. doi: 10.1038/s41467-024-52936-9 (PMC11499643; doi:10.1038/s41467-024-52936-9)
Supplement: Supplementary file 8 — Source Data [file 41467_2024_52936_MOESM8_ESM.zip › Fig-3_panel-c.csv]

r / R (d=0.2σ)	Density (d=0.2σ)	Density (d=0.3σ)	Density (d=0.5σ)
0.007604975	0.04218223048103113	0.02546753404931935	0.07150982467050261
0.022814925	0.045310379577268294	0.028562111257282623	0.07305113918721019
0.038024875	0.043890926178812795	0.029489289602216796	0.07369634061280872
0.053234825	0.04347644869890988	0.03018108890855298	0.07344542894729816
0.068444775	0.04389602295941766	0.028852850171286904	0.07248360089617448
0.083654725	0.042557538871025875	0.02909923601310495	0.07074242600520739
0.098864675	0.04391121528622067	0.028707327532559754	0.06929987192427514
0.114074625	0.044303765407807054	0.028467720678352487	0.06918590472089317
0.12928457499999998	0.04451625618743638	0.027666700999970525	0.06801603786587275
0.14449452499999998	0.04517290062674229	0.027538970205188296	0.06703114576883339
0.159704475	0.04528034497727531	0.02765404999162542	0.06653597029432771
0.17491442499999998	0.04497437985587135	0.028304706018648127	0.06596171579337529
0.190124375	0.04544595394135779	0.029067758004159096	0.06551662031716526
0.20533432499999998	0.045571589583267735	0.029180097396410372	0.06520649880889391
0.220544275	0.045743825617501156	0.02957420404271225	0.06430940148118432
0.23575422499999998	0.045483217984070456	0.029921505180870448	0.06354944973406358
0.250964175	0.0454302697574055	0.02949787056393768	0.06274909723251455
0.266174125	0.04558105503296238	0.029780654372983162	0.062614238031219
0.281384075	0.04484409302733667	0.02909364356285575	0.0627041814903558
0.29659402500000004	0.04510405797778272	0.02852396900776367	0.06288094492088492
0.311803975	0.044736836369568246	0.02816068173435489	0.06321793724355249
0.327013925	0.04466913345930701	0.028808993887189684	0.06349899043277414
0.342223875	0.04478158858951346	0.02956974064417421	0.06374749393907365
0.35743382500000004	0.0448352674490751	0.029917212202575302	0.06396226449504656
0.372643775	0.04494112302324235	0.029990893476970606	0.06426703633166925
0.387853725	0.04523580168459406	0.030032088143599995	0.06445021059705573
0.403063675	0.045659340758776104	0.030663299198334645	0.06421377332945763
0.41827362500000004	0.04518226504660955	0.031402735446213956	0.06406035507928645
0.433483575	0.044356745100936665	0.031545696212206834	0.06413056918445417
0.448693525	0.044429781148609473	0.030942329385271368	0.0641231188954182
0.463903475	0.044078483527383014	0.03202149953239149	0.06541743088124466
0.47911342500000004	0.04408502857351476	0.03283386813858212	0.06623214528438975
0.49432337499999995	0.04420555436615158	0.03297199866492395	0.06725452825970678
0.509533325	0.04444126437711013	0.03367058003497614	0.067956936886589
0.5247432750000001	0.04470818386884529	0.03420762373126977	0.06856953475996527
0.539953225	0.044862078240966864	0.03529372962610872	0.06920668781324096
0.5551631750000001	0.045112006592424925	0.035427892434605306	0.06975246097018484
0.5703731249999999	0.04518907619887255	0.03588705914575364	0.07028203025393795
0.5855830750000001	0.04538848608523901	0.036905428441576564	0.07072566752662052
0.600793025	0.045759493045440636	0.03764582438952835	0.07189141004246365
0.616002975	0.04589037433313701	0.03809033793442554	0.07289337903067646
0.631212925	0.04630141172168769	0.039313884857578946	0.07327937811186144
0.646422875	0.0461030788666371	0.04085811825151316	0.07369655146294797
0.661632825	0.046160135929838086	0.042672699395603544	0.07421670421467992
0.6768427750000001	0.047444513287561954	0.044833444129963644	0.07483631728893655
0.6920527249999999	0.0477982806153805	0.046903937824172875	0.07600555511682072
0.7072626750000001	0.048203419116571375	0.04916384757812581	0.07737502938618036
0.722472625	0.04890776780366633	0.05183250177746122	0.07924582749450676
0.7376825749999999	0.04926879160683194	0.05512629064682797	0.08138018702929375
0.752892525	0.049611560452110674	0.05909947300690662	0.08343609423195149
0.768102475	0.05058415976601192	0.0638284497223979	0.08514582674699277
0.783312425	0.05199866703848547	0.06917314453448274	0.08729933733584445
0.798522375	0.05385786267950915	0.07583591729796123	0.08884645525161769
0.8137323249999999	0.05570292958117855	0.08317152219242521	0.08943593894148665
0.828942275	0.05759391308159187	0.0940114710248819	0.08980615204906442
0.8441522250000001	0.059321704961702484	0.10656802926014314	0.08957142804180507
0.8593621749999999	0.06317397541384678	0.12011135083825918	0.0898057577214723
0.874572125	0.06736841503829541	0.136382490328109	0.08949832093854822
0.889782075	0.0724923926781287	0.15446416237740618	0.0888573486605747
0.904992025	0.0804837336624363	0.17329065077315217	0.08739030411013422
0.920201975	0.09592572850435885	0.18790721307652206	0.08438911749880139
0.9354119249999999	0.1228467084253349	0.1915540086121464	0.07965017427391574
0.950621875	0.16992860214289737	0.17090210063729133	0.06888270784355953
0.9658318250000001	0.23550181452939026	0.08403381655974	0.0389055612914878
0.9810417749999999	0.27347398616767277	0.020961543989793826	0.017474344208888812
0.996251725	0.1533290090531978	0.013715865929167428	0.011724032266044276
1.011461675	0.0172241964179762	0.011487226551080124	0.009374825225331913
1.0266716249999999	0.01150074385764355	0.01046301645178928	0.00812064321037771
1.0418815750000001	0.0100633049827795	0.009768810067952986	0.0075200240772720015
1.057091525	0.009581901702792066	0.009405061468311922	0.007206296498141745
1.072301475	0.009088806903094123	0.009332795404480926	0.007089589187191219
1.087511425	0.008685422046662781	0.009123559242010575	0.006938296604726983
1.1027213750000002	0.008485876080520791	0.008956804847892038	0.006815897971878267
1.117931325	0.008502002136537136	0.00886383863262725	0.0066611073105772856
1.1331412749999998	0.0081671205788075	0.008586567667370712	0.006520696212364241
1.1483512249999999	0.00826577145297102	0.00824946281913158	0.0062917821138663245
1.1635611750000001	0.008014937343339903	0.008227723843974995	0.006300319294810505
1.1787711250000001	0.0079136150535135	0.008270487879710678	0.006159823574535866
1.193981075	0.007913360581007339	0.008192185970745211	0.006049048751320839
1.209191025	0.007845435918803115	0.008162632151667168	0.006077788411647891
1.2244009749999998	0.0077167553491811385	0.008188135966412127	0.006100470760119057
1.239610925	0.007578686062140458	0.008124612089353373	0.006116329192530451
1.254820875	0.007568835034150412	0.008005494186778211	0.005959640844834063
1.270030825	0.007525686499707545	0.007997084935350063	0.006021021420788275
1.285240775	0.007406202769325308	0.007920048992106186	0.006175438759936363
1.300450725	0.007430681390179208	0.007863261363796201	0.006237890391057095
1.315660675	0.00734665570800105	0.007902370704022927	0.006166294035721718
1.330870625	0.007495434774244724	0.007922663854651	0.006033247806894325
1.346080575	0.007352969883640325	0.007806208208583296	0.005981478941365619
1.361290525	0.007313737799810859	0.0077351080283385104	0.006175270503602433
1.376500475	0.007489838774639828	0.007814700262597635	0.006192289986595225
1.3917104249999999	0.007451012810078393	0.007829384148155517	0.006168098206681961
1.406920375	0.007487618398737946	0.007668112378438343	0.006109747493726971
1.4221303250000001	0.0073661426108176655	0.007685870933518603	0.0062823757349944435
1.437340275	0.007390433003656522	0.0076950037161183805	0.006289860458546509
1.452550225	0.007285027319664741	0.007726840691148262	0.006328716601355084
1.4677601749999998	0.0073384727946075754	0.0076028463324736865	0.006254126484259406
1.482970125	0.007246249809958072	0.006585006629609342	0.0051404723267415315
1.498180075	0.0072693156776700695	0.0058422934502377006	0.0045151363159129385
1.513390025	0.007222477475604367	0.005320480097523429	0.004192008034046407
