# Supplementary material for: Collective self-caging of active filaments in virtual confinement
Source: Nat Commun. 2024 Oct 23;15:9122. doi: 10.1038/s41467-024-52936-9 (PMC11499643; doi:10.1038/s41467-024-52936-9)
Supplement: Supplementary file 8 — Source Data [file 41467_2024_52936_MOESM8_ESM.zip › Fig-3_panel-d.csv]

d / σ	Prominence
0.15	0.0018042368358907601
0.2	0.22955221774020557
0.25	0.24865374052331307
0.3	0.16315072567036293
0.35	0.060862028445070195
0.4	0.04412229935278947
0.45	0.04458526587208528
0.5	0.018959979989156828
