# Supplementary material for: Collective self-caging of active filaments in virtual confinement
Source: Nat Commun. 2024 Oct 23;15:9122. doi: 10.1038/s41467-024-52936-9 (PMC11499643; doi:10.1038/s41467-024-52936-9)
Supplement: Supplementary file 8 — Source Data [file 41467_2024_52936_MOESM8_ESM.zip › Fig-3_panel-e.csv]

d / σ	Ring width / σ	Linear fit
0.2	2.7377910000000014	2.992014450000226
0.25	4.562984999999998	4.602096300000158
0.3	7.118256599999995	6.2121781500000886
0.35	7.118256600000002	7.8222600000000195
0.4	9.3084894	9.432341849999952
0.45	11.498722199999996	11.042423699999883
0.5	12.411319200000001	12.652505549999814
