# Supplementary material for: Collective self-caging of active filaments in virtual confinement
Source: Nat Commun. 2024 Oct 23;15:9122. doi: 10.1038/s41467-024-52936-9 (PMC11499643; doi:10.1038/s41467-024-52936-9)
Supplement: Supplementary file 8 — Source Data [file 41467_2024_52936_MOESM8_ESM.zip › Fig-S1.csv]

Filament length / mm	Frequency
0.08333333333333333	20.0
0.25	23.0
0.4166666666666667	13.0
0.5833333333333334	30.0
0.75	12.0
0.9166666666666666	25.0
1.0833333333333335	18.0
1.25	20.0
1.4166666666666667	12.0
1.5833333333333335	12.0
1.75	13.0
1.9166666666666667	8.0
2.0833333333333335	4.0
2.25	8.0
2.4166666666666665	5.0
2.5833333333333335	3.0
2.75	4.0
2.9166666666666665	3.0
3.0833333333333335	1.0
3.25	1.0
3.4166666666666665	1.0
3.5833333333333335	0.0
3.75	1.0
3.9166666666666665	0.0
