# Supplementary material for: Collective self-caging of active filaments in virtual confinement
Source: Nat Commun. 2024 Oct 23;15:9122. doi: 10.1038/s41467-024-52936-9 (PMC11499643; doi:10.1038/s41467-024-52936-9)
Supplement: Supplementary file 8 — Source Data [file 41467_2024_52936_MOESM8_ESM.zip › Fig-S2.csv]

Inner density (R=0.5mm) / µm⁻²	Ring density (R=0.5mm) / µm⁻²	Inner density (R=0.51mm) / µm⁻²	Ring density (R=0.51mm) / µm⁻²	Inner density (R=0.51mm) / µm⁻²	Ring density (R=0.51mm) / µm⁻²	Inner density (R=0.51mm) / µm⁻²	Ring density (R=0.51mm) / µm⁻²	Inner density (R=0.63mm) / µm⁻²	Ring density (R=0.63mm) / µm⁻²	Inner density (R=0.63mm) / µm⁻²	Ring density (R=0.63mm) / µm⁻²	Inner density (R=0.63mm) / µm⁻²	Ring density (R=0.63mm) / µm⁻²	Inner density (R=0.63mm) / µm⁻²	Ring density (R=0.63mm) / µm⁻²	Inner density (R=0.74mm) / µm⁻²	Ring density (R=0.74mm) / µm⁻²	Inner density (R=0.74mm) / µm⁻²	Ring density (R=0.74mm) / µm⁻²	Inner density (R=0.75mm) / µm⁻²	Ring density (R=0.75mm) / µm⁻²	Inner density (R=0.97mm) / µm⁻²	Ring density (R=0.97mm) / µm⁻²	Inner density (R=0.98mm) / µm⁻²	Ring density (R=0.98mm) / µm⁻²	Inner density (R=0.98mm) / µm⁻²	Ring density (R=0.98mm) / µm⁻²	Inner density (R=1.45mm) / µm⁻²	Ring density (R=1.45mm) / µm⁻²	Inner density (R=1.45mm) / µm⁻²	Ring density (R=1.45mm) / µm⁻²	Inner density (R=1.45mm) / µm⁻²	Ring density (R=1.45mm) / µm⁻²	Inner density (R=1.45mm) / µm⁻²	Ring density (R=1.45mm) / µm⁻²	Inner density (R=1.93mm) / µm⁻²	Ring density (R=1.93mm) / µm⁻²	Inner density (R=1.94mm) / µm⁻²	Ring density (R=1.94mm) / µm⁻²	Inner density (R=1.94mm) / µm⁻²	Ring density (R=1.94mm) / µm⁻²
0.0033536076240012432	0.1893394552383431	0.012392671341948358	0.09209607295251658	0.0	0.06751657419595682	0.008647271899829124	0.13204543827632717	0.0006217749621652795	0.07908265513031885	0.013149502283750307	0.11347523844033204	0.0027697568613599013	0.09145521062622892	0.004038530994743218	0.061607445743777085	0.0005326975332080925	0.1698240085627265	0.011165407619926434	0.08291107597138415	0.0030377148825251337	0.03829147803186875	0.0021360125638335667	0.07638144116574769	0.0029697295147382546	0.0657697540233247	0.014347685645005373	0.07149499710222666	0.0006371152099618459	0.0427620835955627	0.10612501632376066	0.17908430332407554	0.027929134829689225	0.08133284530173988	0.003992041331768788	0.09552212709916415	0.022751539140044744	0.06602927318411259	0.011802874090861061	0.054682746036191526	0.07813332849926242	0.11061818538183352
0.014235280479571106	0.1955398768989367	0.01836245618695109	0.09463085112062404	0.0	0.06478480660696369	0.023900559466616206	0.13807756990682452	0.0024221602173522426	0.07935939883138834	0.010755192004880067	0.10936628545995171	0.004793934649985211	0.09256909163238505	0.00313357816429779	0.062141462763874174	0.0012894040334658539	0.16812261907694376	0.01418937115437487	0.0859604224485534	0.002960231507864834	0.03893942700826449	0.0038703784578924	0.07573350593549653	0.003493020064957089	0.06675969819298301	0.019707290600053606	0.07375331390334579	0.0005781664331890012	0.04412056170430316	0.005106617270112507	0.051137881301213224	0.03304549430111827	0.08167042144917247	0.003348668757668372	0.09270107402966853	0.025300845679639722	0.06609208243051176	0.011626229882938616	0.05657157052885513	0.09724486874318618	0.10798753432024287
0.021774574179578142	0.19900930632568187	0.02879471245412953	0.08136733322103422	0.0	0.06691659475551967	0.04975420849365442	0.14631378473952972	0.0035363058086636413	0.08054167174223245	0.010672630894336352	0.11115051356758149	0.00783539173391344	0.0945314394678342	0.0036366565793427437	0.06550986279301961	0.0027097497053150837	0.16835791145457396	0.01715732024600461	0.09001570820858515	0.0029786597226098064	0.038790294998499446	0.010285586837754905	0.07599693940013677	0.004588657278860351	0.06501784711240378	0.02810402017842218	0.07835717895121683	0.00042540786097369424	0.04356582985019878	0.005373282283923194	0.05308670016255983	0.0377440593826106	0.07985058753728466	0.0036470907770286836	0.09149495483513587	0.03185653473043043	0.06887576742230592	0.016656243483293084	0.05627476133175097	0.112438360477119	0.10378798753435038
0.03220487888140257	0.2038334844272177	0.029395964190624076	0.09131502680757633	0.0	0.06337599451400576	0.07307413836394146	0.15774904526978312	0.003548005745796964	0.08092602453607485	0.028813563014526394	0.1177293901378569	0.007891200325401368	0.0965903628247187	0.005325911482020133	0.06443160666009609	0.0030651125236634794	0.17288473002803315	0.018295086534508908	0.09006890294677283	0.0030264063264149495	0.03866371827085429	0.016030294452368553	0.07836877792212994	0.005492312120572679	0.06783776476317441	0.04171325161864318	0.08008785319926026	0.0003394003890705629	0.04413293233780254	0.008396736534630201	0.054035465713449936	0.04873539963076327	0.08076858123185214	0.00440013006447859	0.09352559771316334	0.03695316656875201	0.07237040005751659	0.022690600967596994	0.05470565481492416	0.1300102845583794	0.10248884135210214
0.04091980497958341	0.2125407833998567	0.0314830138983533	0.09979318503011948	0.0	0.06594572285357182	0.08624645144235753	0.1766632255917378	0.006500411648155548	0.08088428913854596	0.05432865332349856	0.13852674477432506	0.025915372026640175	0.10073875759984077	0.006424876354846105	0.06409140739403658	0.004952099466825774	0.17557868104804428	0.01931690038917477	0.09414537209089029	0.003176662139920005	0.038446698361707735	0.018026315780168445	0.07868412352611517	0.007503030304601808	0.06667341206915257	0.04426279684149187	0.08612217555562313	0.00035022940935011405	0.043830165104762064	0.01209524799683489	0.05299274083321154	0.05732324310167715	0.08452598988862794	0.0060533072108923825	0.0925967665072523	0.03962422068999972	0.07135635669792983	0.03006753207253519	0.0540273244433133	0.1445467815472	0.10065747885478225
0.05430654412818826	0.20698269791081728	0.05086218986819717	0.09990467361259832	0.0	0.06523077809515673	0.09350402273832578	0.17417161912825607	0.00780782834005979	0.08107925479478013	0.07500870798594667	0.15676356176737552	0.0213977395581421	0.10771131781327038	0.006781655690462503	0.06488146829833574	0.007667657772260738	0.17477956925730487	0.028313327956044562	0.09626787967618579	0.0028300393964494283	0.0359041468160707	0.018021956995858984	0.08045485285042002	0.01062228717987661	0.06576460724405268	0.04802730601612936	0.08884510900316296	0.0005630590183615775	0.04376087528512564	0.01721716841816151	0.05090602049104299	0.05835979534864789	0.08960752815257027	0.009670133448952786	0.09271764807068053	0.0414231221277198	0.07465724364726091	0.037621922061859506	0.058317887844893106	0.15689884222794015	0.10275978290505383
0.0578994623326067	0.2177775369746303	0.04310107300962709	0.10462875126489896	0.0	0.06527111163583753	0.09760922290167608	0.19281187309953204	0.00785373328313847	0.08173798923012945	0.11346158534790181	0.16536266263235178	0.022063330276124365	0.11091713521933176	0.008941362611880261	0.06495455678270912	0.013561307491207318	0.17760927709370705	0.033079796258263704	0.09583798581628972	0.0028321919872399894	0.037878567628307644	0.02045158301452212	0.07670321036945524	0.013926911688160973	0.068271968134816	0.048595684578061335	0.08849132053385779	0.0005515392890878676	0.04434553108208662	0.02048715112365159	0.05391508254252547	0.06210438317205903	0.09394487082129811	0.014580302337696608	0.09414146104532717	0.04519673432845112	0.07835360644446827	0.041342354371282246	0.06499899712308708	0.1641985045956497	0.10691653243837725
0.09290365721212449	0.21438239768791614	0.051012342486475355	0.11210672354789522	0.0	0.06398701622752948	0.1283334486064084	0.20922283301113057	0.009733043468118343	0.08579649867976795	0.13675883529228963	0.17849667684172346	0.03374131324738345	0.11139630106803586	0.011658144855188079	0.06276286319087084	0.017323390436649017	0.1779148654821043	0.03779949339255669	0.09867658336775499	0.0028296890471496026	0.03761008008905	0.02688770595328933	0.08374152055201795	0.016910083070166535	0.06940078694805446	0.05572615342747457	0.08835627450327259	0.0007407823317434847	0.04333242560020017	0.020340407536873904	0.05682372365190922	0.08059390938911984	0.10257989586493665	0.0184196246303163	0.0964833004149062	0.04540917451447617	0.08079462644948271	0.03793124464107074	0.06592615317076723	0.16734436277285403	0.10798799379106619
0.07431208146378628	0.2264728522068186	0.0631455216951321	0.11794517591488494	0.0	0.06267933304479734	0.13565734889437803	0.22290721244421174	0.009696698884890838	0.08792770048611626	0.15016824442136115	0.19476679856979173	0.02986358356947097	0.11492126355205819	0.006982714939602483	0.06514880651118199	0.014839311754243252	0.17902176510327705	0.024188927898053054	0.09439316017058638	0.0028592763699746312	0.038553788542067084	0.04571033627370781	0.08312932152035508	0.01802071845077031	0.07243675199492289	0.05370694756428386	0.08764933968310666	0.0004656547662119187	0.04325756886970578	0.023431921352111737	0.05877226091144308	0.08599133630154703	0.10675967208643093	0.018979846601788863	0.10022608705632473	0.04557337940854356	0.08815925599483411	0.03704031684852551	0.07589766000580479	0.17182789643722193	0.10884798126873976
0.08275435122151484	0.23625354818324026	0.07126768912384641	0.11262534614925192	0.0	0.06436578501174017	0.16503359611742108	0.26623914913794616	0.011098678580379578	0.08723997158348595	0.17204529686564848	0.19494673256371722	0.027257955746347352	0.11967705257327241	0.00796059962031976	0.06514989913736999	0.02198339447278966	0.18938120686425117	0.020229110891324696	0.09284687536021953	0.002708559433333755	0.03665396386754462	0.045422231376497355	0.08564675520718253	0.015322327019701428	0.07664036554973486	0.05450662055785854	0.08989232300504313	0.0007611496563853188	0.04369127716385911	0.028679074689961767	0.05471719107536165	0.09361444890787124	0.10997023983216209	0.021477739126824852	0.10023146389094452	0.049411909008757575	0.08799756996143873	0.03863966970583493	0.07937545053605558	0.1790843137516865	0.11116793359159942
0.13030317780685793	0.23636400958808373	0.059681179614511616	0.11516224696460496	0.0	0.06512202599744671	0.2309932917920573	0.24924348623681186	0.02460707324923196	0.09045334627658637	0.18294302011354321	0.21296904595774652	0.030504381723863817	0.13025297679178038	0.009425035588553073	0.0640406353523999	0.03692430237521022	0.19160140629835615	0.015198237680235663	0.09408066898107352	0.0035091422554701475	0.03746202343101748	0.05066594778974897	0.08736513865954977	0.016811350381421373	0.07945992570822527	0.05558137666612488	0.08956895106129416	0.0006632519576416226	0.04269073000018118	0.03530562647596779	0.05339688866326768	0.11174161230516735	0.11914833355807238	0.02549131669170636	0.09741239431117112	0.05601086972250324	0.09145691498786586	0.04682702848887199	0.07890259317384413	0.1869439228699888	0.11345977099784411
0.13848811870697122	0.24590709686271983	0.06666470972797603	0.11328309782533741	0.0	0.06355036937150667	0.27449253517434424	0.2620608009777729	0.021808156145269673	0.09550455252942251	0.21734881954811916	0.2241324412292447	0.04520447114730693	0.13857063650021675	0.006840443625370188	0.06506586061252242	0.0487186353077499	0.19151950462451164	0.016529589701294017	0.09003977095055045	0.003420379059808239	0.037876806328678174	0.05179622332274177	0.08655477889127253	0.019106170601114372	0.08324303921666079	0.051930579361773144	0.08681975195233806	0.0007464385920521943	0.043071195040457706	0.04253233679177806	0.055939427454359	0.1244809920232117	0.1314555618113627	0.036247582128399	0.09413851950977216	0.05812835478082209	0.09101080807267367	0.05820134298544256	0.07743488234593376	0.19311013965413842	0.11571833872363574
0.17230890436328009	0.2454957576417272	0.09257678314409205	0.13428348689798206	0.0	0.06362621796172035	0.2892082216034787	0.3014315684735672	0.030550745401904188	0.09228567829487917	0.24449202573521037	0.2516209483213181	0.0506554821342901	0.14650197496004289	0.008354565405320341	0.06561892832142117	0.04187187029249505	0.19376255575266643	0.01844155078045887	0.0914766586465599	0.0033049971398964595	0.036718415277392356	0.04566114424603227	0.08860019667270734	0.026057901784965542	0.08366042181554605	0.0522450513900214	0.07876536817170325	0.0007296836577921358	0.04284203566690905	0.04278025913473531	0.05723507101095429	0.12106064245826612	0.142003765748453	0.04413848045178228	0.09638594368054101	0.05903542436391237	0.094832996472275	0.06642951440024993	0.08070117928703624	0.20364434696717898	0.12449724745642725
0.19753865986720015	0.259957286427941	0.11035741359501634	0.13784776970038354	0.0	0.063538196618703	0.36336288245790105	0.35558815471469807	0.04380382157238849	0.10112732067409598	0.28990990457670784	0.26057705406976195	0.0784472923632413	0.14359224712601806	0.010451825342504197	0.062344790468057736	0.035423802893800226	0.18916430769897752	0.026515189570738746	0.09596805972710269	0.00331972632616952	0.03819554096401305	0.05079701025336539	0.09038816699644599	0.034532914249931615	0.08803677505843441	0.05551318215648527	0.07882494519232414	0.001131596159217388	0.043365256192598234	0.04381082081509526	0.05853467654728298	0.14462459136280847	0.14031831663101527	0.033729277546570215	0.09603715024011217	0.06074013921305828	0.09609682978150164	0.07178868284327918	0.08606861043514827	0.21949177723858013	0.12732852982914222
0.21273416708974127	0.3067107307993813	0.1263909795663387	0.15861215371368118	0.0	0.061490282672230556	0.45936479610366227	0.38880808374260306	0.04149771669651951	0.09454193367106889	0.33735936229077235	0.2713462820812538	0.08600097741219222	0.15611616021820085	0.010743113095260172	0.0594029036999055	0.04270125973575585	0.1975122951029064	0.04377065384789621	0.09933800601889214	0.0032984489590670123	0.03740558600140774	0.06461787594756578	0.09413651063311378	0.035728107662425436	0.10168132376828674	0.05469390186795018	0.08475168410770999	0.0011576275096932568	0.042559176514622196	0.04584992168821151	0.0646133640738795	0.1717926641286456	0.1409723806801017	0.03465545617629508	0.09774036172196687	0.06131411376143269	0.10282648316161826	0.06861740483771354	0.09246475752669397	0.22774994189584385	0.1289174347519074
0.28368792221458783	0.32020502997473893	0.14081806846242279	0.1444041563272541	0.0	0.06214574890384985	0.5175316877803962	0.42409186297369	0.06008726343159362	0.09703599393658693	0.38499892949022607	0.30145947800060474	0.08370482249118373	0.1685490070143188	0.008960854958359627	0.06437364570760586	0.06311959786877978	0.20152487759795956	0.04705572599880879	0.10783898877118273	0.0031399103410612896	0.03794685228858139	0.07934604128298962	0.09272804613348555	0.04886401293708239	0.09973743242478654	0.05634399855751442	0.08726713540468675	0.001311414334607904	0.04272875611481692	0.057122796381515434	0.06608628848103744	0.18563174600965138	0.14342102887702438	0.033659336043440936	0.10077738934827662	0.06118609141379557	0.10543296150917278	0.06720766267731286	0.10468136749933182	0.23301353890864593	0.12888963878504983
0.3373524428616879	0.34426463087009557	0.12937461323090726	0.14877707955913894	0.0	0.06269920542435856	0.5910415399922162	0.459680567176839	0.051099383795170046	0.10599938768458082	0.40392909822680306	0.32936876290973194	0.08842184829372789	0.18002493478101023	0.006913656824169815	0.06492589494241786	0.07721334894521144	0.19915456700570552	0.06012017143698454	0.10323387449298907	0.002268861813586274	0.03900391536487792	0.09759654487359332	0.0945331116052677	0.05508739128307426	0.10072951837576109	0.05864965379247438	0.0970213517513756	0.0011062074838035186	0.042328045865992904	0.06353190122877678	0.06911133204345404	0.19429689329736405	0.15676896248600883	0.04048155274002758	0.10133733804429285	0.0672357215887379	0.10597031470204794	0.06372958400085567	0.10931637159352621	0.2307309949325296	0.13179810233405093
0.34573266096116045	0.35560899455018097	0.11718305272326832	0.14791025736777774	0.0	0.06119781387839436	0.5917678304855988	0.5078322608106243	0.0765418583127058	0.10207714556259061	0.4248660174123134	0.34468145040456133	0.13479038980668914	0.17555171247189383	0.007220062411825765	0.06438243149208228	0.06617236059092847	0.19986686601111153	0.07233998921577642	0.11075182856165768	0.0016384593693564472	0.03818952601368097	0.10289084153546342	0.10364967504440498	0.05991594604422927	0.10852964046461301	0.07380127119456327	0.10482502365232364	0.0009442340753995508	0.043133782487724745	0.0746136390442602	0.07292547567643524	0.1810623055424203	0.1736079412100718	0.04414604495029259	0.10169988366467705	0.07242008929490355	0.10673033519492002	0.07191158377553904	0.10807536361053093	0.22518195805131125	0.139862574385379
0.39439299133381495	0.3730689679695473	0.17011805159718024	0.16033409556548142	0.0	0.06236886981785517	0.6499527408290816	0.505193945673798	0.07515294085144858	0.10594863666128	0.4642906551373812	0.36051472914908406	0.13483397104685518	0.1844020352138431	0.0076412336409811795	0.06505175290357239	0.06981938883388883	0.20115248990604906	0.05852436009830141	0.11613472577574067	0.0012644303075870788	0.03874134004001766	0.11142624520728946	0.10402598403703572	0.06181494184891412	0.12251711599761313	0.10591161329817814	0.10488570325677014	0.0008614912159995987	0.04280762177754762	0.09182419601513048	0.07164606333543196	0.17774818986368893	0.18661538144130135	0.04783466947440904	0.10506923691080934	0.08428272002890598	0.10431552030611095	0.08441725398740992	0.1167212831610016	0.22646997826541126	0.1484737223397446
0.406846094665979	0.39303895907471914	0.20496648240866366	0.15088103536812864	0.0	0.06250444602933088	0.7145390812400324	0.539669276291166	0.09115255571199699	0.1111539278880068	0.5181088158081929	0.3640997322644583	0.16447537777281018	0.1915119601622299	0.007226112040329201	0.06880451443441034	0.09236020907502407	0.2069189560591604	0.0658449945030859	0.11780567749543275	0.0011143523986290164	0.03991072893673265	0.13313775179053272	0.10588010310451829	0.07251677375964417	0.1281595729935646	0.12264226487024275	0.10125274533003607	0.0009274621575038358	0.04272089023148586	0.09558602832682317	0.07136940594706044	0.19426178028380445	0.1932088933667142	0.04912488050248738	0.11302262143662001	0.09575637002435769	0.10488667399371926	0.08961286494956801	0.12333922488860531	0.24003645978863816	0.15582444602514556
0.445810185026287	0.4200603540129894	0.24020211667044952	0.16094336750968574	0.0	0.061754109055114755	0.7337915938540438	0.5664516446548298	0.11505608749902205	0.11158474776564523	0.5408989743001315	0.3524388567883746	0.19395489603140814	0.2084973475958202	0.012210568617353439	0.06647290776529324	0.1367047402456579	0.20160633477084922	0.07891145440072561	0.12127953588328103	0.001023507068861644	0.03998100066868346	0.1469894617994344	0.11462104414586421	0.08363711271162631	0.1283297106973703	0.13440956502029636	0.10475951536292955	0.0013418969498093234	0.04267481718435519	0.09751576418428282	0.08067809383864025	0.20820701441480216	0.19618263654044157	0.04720810170162458	0.10943049975602409	0.09970027731608723	0.11490211049341753	0.09524204938966889	0.13126556866283498	0.24708820988350713	0.15303460517905856
0.47506078187785045	0.4365755603125928	0.23039936332989336	0.19064519469445992	0.0	0.06152189265025048	0.7584586178206477	0.5740178524933118	0.1391711478337242	0.12322276851138085	0.5855456949035714	0.39101638369445374	0.2564874884761425	0.2042221995154463	0.008227157092047967	0.06262923231509225	0.15085572110658335	0.2077562253551055	0.08197124523346154	0.11829990294685977	0.0011528986777108031	0.040387351973938786	0.16710075841089658	0.12373049985934471	0.08914114299677768	0.1277457589011026	0.12717759754390726	0.11272793573082987	0.0013210737472319771	0.04301432343838194	0.10282872357224472	0.08658587214764626	0.23013968409749272	0.20157186201431251	0.04845055037002898	0.11128104474953844	0.10268172084140381	0.12133284433991869	0.09202930530625218	0.1468999407720816	0.2657819022923716	0.15510685881141076
0.49468302845051715	0.46819016215906	0.29864430338770814	0.196669899538661	0.0	0.06231486565773274	0.7883413894477792	0.5839329028191704	0.1584129531883576	0.12871928542968278	0.6159461729275314	0.376853676998273	0.2717035844932547	0.21073722596007577	0.0064492087190211956	0.06962197153962742	0.13543326678523004	0.20915757872700613	0.07720598839128259	0.11838507324068544	0.00169853703655995	0.040756037717713064	0.19379724549137467	0.12233497080951548	0.09838690592962131	0.142563936659118	0.12607074036068655	0.1191791518417038	0.0007937032231424092	0.042945935543721364	0.11167780612753385	0.09236789623504375	0.22557273013563503	0.22482603151275482	0.05353365943332779	0.1105412479108287	0.1001289445383158	0.12997455346604106	0.09987099644945102	0.16026612758330058	0.28112283004077965	0.16533955729244956
0.48982843356905464	0.48111860886898544	0.3209535836583674	0.21940606914164806	0.0	0.05999809395007064	0.8659807341671214	0.6112084393106294	0.18720910475792052	0.1264576559574461	0.6369945180838322	0.4099733194084423	0.28701157853919645	0.21683904701082957	0.008432055523084632	0.06916785593679321	0.15245992664984553	0.20943490069923704	0.10553570478530233	0.1268396012331137	0.0023133552327955897	0.04228127304758043	0.20019573807209748	0.12760844849178113	0.11450997194921961	0.1511887794524856	0.1351853218264909	0.1299713784626297	0.0010994271634464019	0.042955476479002774	0.12550706906614345	0.08930865232888237	0.2147996383536849	0.25344759558104124	0.05921677431235541	0.11714817689160797	0.10187596855698149	0.13286496890578856	0.10406432818026866	0.16682885237363435	0.29091188619478664	0.17528661403996068
0.5326810190832783	0.5009673997048274	0.32413255881889036	0.2099139342573523	0.0	0.06114028213182878	0.9067235608343354	0.6200977677566898	0.21345172411577004	0.13922427136474905	0.6720232330504079	0.38772914634048894	0.3529965543326049	0.2254572623446417	0.02163879174764596	0.0724835587474303	0.17424414142484354	0.217733892087279	0.11408326891800165	0.13541977051549314	0.004392373470749749	0.04150600230397887	0.20968709241498604	0.12574575657536644	0.13498973009710127	0.15267140876827393	0.16167063839992338	0.12649919422188546	0.0012316169256147633	0.042637166099761196	0.1190922810711871	0.09335012850451908	0.2335983051084295	0.2597863521804484	0.07272393441689662	0.11704466598014353	0.10536508095962291	0.13576360095803827	0.11192686774211648	0.17197635730526686	0.2931541606568473	0.18110213142928558
0.6150006273722898	0.5146642708635736	0.4170666248376915	0.24268919091602334	0.0	0.06067581985143727	0.9582093968725076	0.6399687873849452	0.22410520327996783	0.157930195244783	0.684290006237187	0.4112277284702481	0.35922764581600525	0.2451543426234998	0.01512546698425806	0.07504197085607657	0.19141328892348805	0.23797931437725497	0.15339554972657646	0.1327312527447182	0.007590911685267772	0.04102560492623891	0.23182725524775907	0.12829347412841483	0.1450088958385391	0.15569114166581133	0.1983855394245094	0.1351355222225058	0.0010260402711564063	0.0429520300475742	0.12027775358965508	0.09995252521655659	0.271287440795081	0.2693592701785453	0.07592666914956027	0.11829972014768128	0.1214177026601618	0.13418521686449086	0.11063864972279852	0.17913257591199047	0.2943991759185439	0.18930341677074744
0.6306738263356985	0.5583407939658596	0.42618435904191854	0.27019436447720385	0.0	0.06130461584830793	1.017537992494661	0.6808339326849415	0.29319420253263634	0.15476817384939306	0.6687728936093204	0.42659490396951455	0.3835367227887493	0.26007492863703313	0.0283080191591109	0.07582475884553712	0.23925183527501093	0.24345966427346566	0.1807647389419611	0.14911918983528025	0.01063704885382838	0.0375193533058299	0.22936423970646763	0.13591296119800547	0.15823109685188005	0.1707534712581708	0.2033579945628001	0.14673145808575208	0.0005341188834816447	0.042684728568187176	0.13892008782623033	0.10385031824258148	0.29828218679772217	0.28502928932961763	0.07198525368854806	0.11739523502750064	0.12891148681480372	0.13069175582829565	0.11253926384765912	0.18633279577859987	0.28584029702220093	0.19485896085143317
0.7102969264827299	0.5590854283880525	0.49441426782586784	0.25858147284003924	0.0	0.06025493782617862	1.090366229058218	0.6904767407804542	0.3140342212688675	0.16327860781193032	0.7192940658382893	0.41826694909130563	0.40689726457649406	0.26356776708866647	0.022665930795724303	0.07686316614311607	0.2506518921942113	0.236207531238183	0.1837484112177401	0.15398044182281448	0.002788280420103374	0.039770983452124174	0.2461507589074158	0.14170693450604116	0.17959282330703233	0.16848163316353099	0.21418702428013398	0.15563515344232848	0.0001814142435079729	0.04261768580126511	0.15988540782945052	0.1060827774869611	0.2692455867287809	0.2977272742574789	0.07029377842271196	0.12484861691400782	0.13051274225943849	0.13706855071297502	0.12409054073251916	0.19682092790951983	0.29302500221816585	0.20161746574830783
0.7129379233635649	0.5962288579069611	0.5292879970318586	0.2640879868737457	0.0	0.06089640758534264	1.144935864511813	0.6982892194578273	0.3438003004137991	0.1751222635783434	0.7793560887709462	0.4424250951405753	0.4220909924233757	0.27188874600876883	0.025902599465073544	0.08212002617474569	0.23634358747268897	0.2514288490335622	0.19633728081273039	0.16788103969756443	0.0018415967761614017	0.04015579774673009	0.2449353862140052	0.1545290210606533	0.18647465106147976	0.1837854105426768	0.2430644530719839	0.16134207175101467	0.0003077886907126272	0.04267192080988488	0.17065767784165123	0.11553202102538859	0.2751453668858631	0.31578126372681803	0.07649767036147628	0.12951835104823362	0.132520798694647	0.1430247664806564	0.13380159008612574	0.20353011941960616	0.3141550496125073	0.20492772370644416
0.7739404512777018	0.6116492402040964	0.5482857266667962	0.2676282969066308	0.0	0.05890305256423494	1.1903166795408109	0.7331600642205051	0.3667294473968994	0.1862217379420179	0.8240084650823626	0.465680380730744	0.43911064260263716	0.2907776466774571	0.03781567029385606	0.08255853092894347	0.2081778661743237	0.260965751915664	0.23656101567777513	0.17244453434859094	0.004103065642023264	0.03920486473391002	0.2712401769960912	0.15801905712238792	0.20360674401965634	0.1834536178315979	0.25962266453100885	0.17131915518412472	0.00035387672035573777	0.0430255043792084	0.16454125789211807	0.12161410405347815	0.2877539969208725	0.32635333728669214	0.0942302722326272	0.12687612944135848	0.1378701375799093	0.1432318509977581	0.15123208524166298	0.19929852999215802	0.32866687056904925	0.2072316614163497
0.8275814641185246	0.6378027219225294	0.6245115711320733	0.2887875607447299	0.0	0.06022052001475495	1.251196463027297	0.7479145349558556	0.3766920545862184	0.20937176793421786	0.8694451695244518	0.5021866336631312	0.4730833118829572	0.3016792018732716	0.042917870198916214	0.08718599911284163	0.22477539691445322	0.26134871011831967	0.2689110478431365	0.17613514954024642	0.005515380432417861	0.039709576848353044	0.29243826372711323	0.1661495540369613	0.22316106610549932	0.19122625492656545	0.26811583036742975	0.18059232403141515	0.00028143699780760567	0.043146129369575875	0.16786624678062653	0.13297719151853848	0.28580603065502974	0.34358343168008904	0.1049910803293442	0.12702396314476044	0.1403087515203097	0.15065670180098417	0.15744574831208463	0.20402237749709293	0.34057285785554414	0.21013034718927442
0.8818029417209522	0.698538597335575	0.6469400699372151	0.2952405416273515	0.0	0.0592874211123077	1.3054221918152242	0.779387283631989	0.41038476507708166	0.22272629121293447	0.9191881872438368	0.506989029953725	0.5038252513056704	0.3086041499731651	0.04325153553622235	0.09527450119194106	0.24852755363207404	0.2667586432166922	0.2859208818420752	0.1941777768644338	0.004297784437411474	0.043393621674648476	0.2941750634018546	0.1656501541229033	0.2341086701095314	0.19337077593026622	0.28728593314856343	0.19492712750187793	0.00023862542031030025	0.04279899433468691	0.18616960367307564	0.1362611082105464	0.3076349108374221	0.36365846021861525	0.10759870091015726	0.12885133880181215	0.1405727783011426	0.1592400762859887	0.14991615364643324	0.21848552014630257	0.34569231781651455	0.21966098553661786
0.9584274903737977	0.742214431496938	0.6627350200781922	0.3160792047495302	0.0	0.05901575110399481	1.2929603414680737	0.7845899298423913	0.4507143745812393	0.23999245398326352	0.9747963255172956	0.536296485405933	0.5113916743967747	0.3132071693921746	0.04414635134651717	0.09773862589863942	0.2944170556700302	0.27997431374880144	0.31333177395902906	0.21331949667986197	0.004625115365695479	0.0467104786403885	0.30173959255195715	0.1814834400285368	0.25198836758716286	0.20012110497667573	0.3211366221629218	0.19178507443138634	0.00016018007144251396	0.04160276680157168	0.20603129885454877	0.1405490701403934	0.3137444337848683	0.3754677440863374	0.10057108008700459	0.13419874846743388	0.14326087766186965	0.16536159165900982	0.14192570589977618	0.2386834585592942	0.3405891500370082	0.22887627684871686
1.0275044675791776	0.7929455638439313	0.6596801319637791	0.34363286609944405	0.0	0.059708331003127786	1.3865406048231177	0.7992469181846412	0.4751866998055085	0.26003137748211647	0.9605710815290714	0.5797603523124978	0.5016173093453709	0.3363481484474057	0.04331799974496945	0.0988643521810735	0.3091731486868384	0.2891487028191235	0.3425900519382662	0.19226193500001454	0.013844947479493306	0.045458051441277306	0.3171391538608092	0.18708994515549482	0.2725152128844801	0.21321361146987938	0.32763026370361986	0.22367308601459773	0.00013944428281786737	0.04248495665174821	0.2215434663368736	0.15212044185613363	0.33330213430476247	0.37445540354062723	0.09487549626228448	0.13922737713843467	0.1531533510313046	0.16923231232262007	0.13989593278054602	0.24617192669553342	0.33609381601223826	0.2341823534111966
1.1174424505649283	0.7875706907639309	0.6905342445511903	0.3601501448321047	0.0	0.06067311539720448	1.435572283268349	0.800430279328209	0.5317963218541962	0.2410890984891592	1.0175474799666098	0.5832670013983723	0.5232247663836644	0.35030052323953237	0.037793200703741016	0.09863265642235258	0.3088843150143378	0.2824662699779769	0.3285018109311344	0.21786727840626507	0.017843699134377885	0.04530277668285087	0.3332445058469838	0.19659850589035285	0.27192431262964883	0.2456971328074278	0.3345058695962658	0.22325612284313068	0.00011345990119630711	0.04224610992379835	0.22707074890961068	0.15749705107778889	0.33896304609089184	0.39587921918092595	0.1089861514189873	0.13823271147572683	0.16040805516512424	0.16570976939385043	0.1469485723353143	0.2516616312901178	0.33670729131872873	0.23847389885160125
1.1396601019657837	0.7796870059824983	0.7420692410710751	0.3486751381413737	0.0	0.060152685981920216	1.4822807713224544	0.8153562761631529	0.5414152945044173	0.2662699599389177	1.0104675459426018	0.6182838127653544	0.5827590533368249	0.3538791046272649	0.05325912883550401	0.09507845058229143	0.3356835824287467	0.2820564083456662	0.3657790770120072	0.22255018949176922	0.01876424813128631	0.04969019513332487	0.3533839797541724	0.19122565057972635	0.28104841952984744	0.2539935313453853	0.34929084608337074	0.22647100606560774	7.693040796897858e-5	0.042474528402414266	0.23137160143579585	0.1601464624276231	0.33242691854241624	0.4083420380817807	0.1221509051569541	0.13579840823381806	0.16636765638771234	0.17132423243456638	0.15706136062780407	0.2615037137774979	0.34374999105898657	0.24566830604993814
1.1764083061676711	0.7937375179440023	0.7487294406053704	0.34884774171512867	0.0	0.05985773538218588	1.5373117974164057	0.804854773662759	0.5690146772748238	0.29081429320441826	1.0588022164087822	0.6529614648580063	0.5887397839749571	0.3592465571072201	0.04674158534088701	0.09772996390182341	0.318467047937407	0.29487059558839324	0.3528196057939529	0.24360246945669045	0.019034450306356032	0.059994349720169635	0.3660363351369129	0.20235753139524193	0.30931179112279666	0.24567041836476528	0.39504943672972936	0.23242299936133565	7.043179867101015e-5	0.04253721397110006	0.22183152800784986	0.1620893950746776	0.3179636755587342	0.41657524162604226	0.12516174321946738	0.1367001554017246	0.18162181760858073	0.17424786379343132	0.161322763618403	0.26365474668722416	0.3644604831434764	0.2474540955693359
1.2265076714476135	0.8013277114120942	0.7655638246513932	0.3444784448861808	0.0	0.058913361439050634	1.5846125529396051	0.8073216091827874	0.6120865101264665	0.28842661161860655	1.1059011611605327	0.6172649604112096	0.5803187318183092	0.38759921390192237	0.044067481985037474	0.10704198725185386	0.3322886812075675	0.32099975758176436	0.40126703586388296	0.25035703907315965	0.021220811179772744	0.05988609281342995	0.37273982152069307	0.21220376301142718	0.3304538428531192	0.24454011882390483	0.41702000543811474	0.22758955364146202	7.015444146863848e-5	0.04239125957625999	0.22450355556145749	0.17391970077889002	0.31967904785979073	0.4510742726738292	0.11657311705369179	0.14241402756208757	0.1878086103183177	0.187119520636041	0.16846467588635886	0.27676779643664634	0.3856455096202022	0.24871626894235446
1.317684586771464	0.8128551586438516	0.7655390994962873	0.3487201486097728	0.0	0.059366082499466656	1.6244408384966442	0.8434723467969016	0.618610660614667	0.31196889392572674	1.1490762976675117	0.6537488263511047	0.6582066405963628	0.3944824224394917	0.05186801813136634	0.1057903803027577	0.3645756967811723	0.3349432861004997	0.38035204280593854	0.26940458353632163	0.025088757427340562	0.0721258967395379	0.39966316207795893	0.21813943509242237	0.32302371455042606	0.2684883700584917	0.4138093490785472	0.23844939365285098	6.472308465766668e-5	0.0428086450959356	0.25080383241494697	0.17396261395693832	0.3189331097412204	0.46402942387830537	0.11448482202769202	0.1469954578715477	0.1971451942249928	0.19459853397106006	0.16659370016814393	0.2851331578515783	0.39725824898024575	0.2502628261947405
1.3299692056812058	0.8481423699342231	0.8133657860843646	0.38250280301299905	0.0	0.05769144689740042	1.6587028216711708	0.8755976829399232	0.6579326754429065	0.3583911330844697	1.1585279969168722	0.6626800657712402	0.6194319313340454	0.4335630514270524	0.06666978450504008	0.11298459593083773	0.3634978789623837	0.3463266960143139	0.3874742708938893	0.26774286980396406	0.027813103527887448	0.06926564365847968	0.43438659559063736	0.21774659374948038	0.3405525128545513	0.2554488251580399	0.4162480377401818	0.2604597494068177	3.8158766015911695e-5	0.04212264620660001	0.24914789464288797	0.1806443680454516	0.32632712566163524	0.483075644138806	0.11443405543679788	0.14553698333820864	0.21826969042998542	0.1908691972034139	0.17145436809605774	0.2905592560250346	0.4108318942392456	0.2550816546025295
1.3795982655273376	0.8647821559684741	0.8603424913204822	0.3980354057940173	0.0	0.058558359688936676	1.7485299178218399	0.8867528158520537	0.7303678988414465	0.36361294961710366	1.1804707464540212	0.6835214154498351	0.6807337375413087	0.40378944628672625	0.06559397668657294	0.1184648534842157	0.37198691862771366	0.35422873949491074	0.39221575108879525	0.28760725133207443	0.03359265443664069	0.07467083634224124	0.44816370619451557	0.2375197514733218	0.3519084716054058	0.26662167520959734	0.4208128878215717	0.2634558840453482	0.000111996074200861	0.04280315058993695	0.24386845416060407	0.1812548082043094	0.34148518732889477	0.5041911966162445	0.12072005326777671	0.14964175206140062	0.22552910082414457	0.19054448806774552	0.16608590386196959	0.3025679026873657	0.4087443829283821	0.258069921056431
1.4398075853024008	0.8527641041078576	0.8956342766878219	0.4390626120348148	0.0	0.059548760174569934	1.769444318509864	0.8795044585094293	0.7017030406105557	0.3920092727915016	1.2419125229211074	0.7209419247817819	0.6677520061949377	0.41708082506987587	0.07759811020795167	0.12437834664511097	0.38096445786597505	0.35114939481380975	0.4154569766085343	0.30051557456086875	0.03506434302588446	0.08039833905027026	0.4770574385267301	0.25189883726143214	0.3515755882004483	0.282508310744579	0.436643543659968	0.2680957353116723	7.345219581405071e-5	0.042899687118750855	0.22313889343714058	0.19180080285795975	0.3514707652222637	0.5204579928350934	0.121721907685046	0.15114229496456055	0.2326744130339417	0.19746775234208744	0.1650987558664111	0.31042016936979033	0.4076476977822591	0.26455244650845233
1.4932616923678794	0.8757933645851264	0.9059190537049083	0.4531766300848636	0.0	0.05922936969172897	1.7930686096892425	0.8925652664496082	0.7716655950878756	0.3936799979067455	1.296660999283363	0.7167765523698733	0.6981490823705403	0.44615337037226244	0.09692570944993399	0.12919718614117473	0.40412633684845783	0.3517122185342014	0.48422508779926904	0.2900851326838605	0.037250711680745195	0.07271433104542577	0.48822520957310195	0.24893049253477206	0.36975693528382675	0.2878652551894827	0.46289659169178277	0.263983469662726	0.00015743678508253953	0.04295770193516327	0.2203958850587124	0.2082306364907381	0.33314826360527605	0.5396605318485052	0.1301610520282263	0.1548676066945232	0.23308222601888462	0.2065821137402115	0.16802871943452788	0.3070320552972657	0.3980005626671958	0.27355011645777766
1.5560211930770822	0.8977158818972205	0.9232213971452726	0.42748090706113834	0.0	0.058450269841701874	1.8326877184649077	0.8957391489222678	0.7835914629771525	0.40775992658114557	1.3426546534100534	0.7291536538692912	0.7730644017580065	0.4260648425512929	0.109532680197774	0.12405315491135734	0.3911392935700594	0.378742826112534	0.4729458307208998	0.29358373591083414	0.04525207898551495	0.06704622961404355	0.4774102788785272	0.265513090902245	0.39962021199364917	0.2850597125587407	0.47784975073202074	0.266796844967217	0.00024142507203968842	0.04181700205169843	0.2460110472210769	0.204102431381466	0.35157464539922473	0.5513872911627841	0.13314229128398372	0.1562341850212669	0.2233881979136443	0.21663849129715396	0.1836753163253719	0.31119766371633817	0.39443174542071874	0.2853653443893815
1.579201951068286	0.9049950763073137	0.86309114689106	0.463899606391025	0.0	0.058466351720095566	1.8892091854739803	0.9186611065451953	0.8171476853085622	0.40879939035095453	1.3904594403801975	0.7247072898408942	0.7697028994025381	0.4710456588965275	0.12432469795524477	0.13705241917923663	0.4128796260087876	0.38612993381579686	0.4598203128462688	0.3074138054819495	0.05053816371315029	0.07360214968463255	0.5160485102287445	0.261603628999793	0.41895146209589107	0.3006363776114896	0.47675121433197576	0.27140644165943206	0.00023878140866684491	0.04224885411072918	0.25548104612755923	0.19201360217498356	0.37784211704002085	0.5649452522446262	0.12955862726830555	0.16343366812144225	0.224342584293099	0.22183428174766925	0.18728705609145851	0.325595239607294	0.40408278370696304	0.28644116898805444
1.6087620816926667	0.9061598974510552	0.9656323183117942	0.44834352927354926	0.0	0.06136038986705609	1.9061738800237669	0.9403277480517173	0.8315579814880014	0.44150005852936824	1.3260338002803602	0.7750836585630797	0.7758428001141432	0.4886319833546247	0.131208167548384	0.16540079845477507	0.373864482705751	0.3873209715122879	0.492562365430808	0.31748238261631956	0.049335103791347645	0.08247085152380354	0.5235282023221771	0.27761956405553484	0.4108751804894289	0.31604176498078695	0.5057175889906965	0.2776014458514558	0.0001275904425515518	0.04261157082619627	0.2510920010751818	0.2043167196508851	0.37836186565544505	0.5815054354578691	0.1318205102898267	0.16048322766955025	0.24401437158134284	0.22819959986823393	0.1870429974684588	0.33028575591772746	0.4220776142125105	0.28771102547074984
1.669050721423563	0.9213265334992615	0.9387356399075755	0.47027364326999643	5.580708988447379e-5	0.05864476460132396	1.9035338526520602	0.9423350043727459	0.8797993731063877	0.45788223726917293	1.3992700816817798	0.7999728373664352	0.7982733913822714	0.5152820840245491	0.15993687797894107	0.1509522149182843	0.4128157543418014	0.3999288636167105	0.5031493888193815	0.3232934793924536	0.05395205323034842	0.08038423573873331	0.5106609763495324	0.288108166493006	0.4258537254748529	0.32737366008760166	0.5188871766384956	0.2888986133877761	0.0002092582953614693	0.04228820732620736	0.23689336462123375	0.2259005651909581	0.34806197386110704	0.6120367351050762	0.13947019502349045	0.1617340551801617	0.2433674249500142	0.23601611611123177	0.19097451629071227	0.33415261943548147	0.430798060307328	0.295294931366517
1.7282603134541663	0.9392000040249738	0.9682677946036569	0.4760547367366489	0.00018500827002701595	0.058433022852329056	1.9409058722261463	0.9732089284794567	0.9382019120697694	0.45177731611345956	1.4500579465664791	0.8046090061980461	0.7908232143475961	0.5453671159207244	0.177085978417216	0.16928798248503632	0.4383621469657716	0.4080513358620218	0.5152467794350019	0.3249796690796498	0.06657223082651348	0.08411052579529969	0.5584771235987076	0.2708009503652246	0.4595600766243481	0.3246302027045599	0.5496031601752464	0.2765163511966265	0.0003351628990602182	0.04201471613095602	0.25024219119669827	0.22156028625496385	0.35564008593070867	0.6207062129832687	0.14506679491695096	0.16629523602774277	0.24366961114733302	0.2483576221136218	0.18186384336760003	0.3479518166545711	0.43059796913623216	0.30126313887388295
1.7559864883771459	0.9689534067649168	0.9912009230309029	0.5071448467171797	0.0001828945504374667	0.05934715705149834	1.9713767824072044	0.9678060408007334	0.9007055451609808	0.46713529037002377	1.4597275279044144	0.8327376965960216	0.8232679833044539	0.5642226374956277	0.18628630086214176	0.18868773933999916	0.4525013264301396	0.4060378082664636	0.5356339566204593	0.3496321028417503	0.08246332297294809	0.08825172286228884	0.578711125602986	0.2817974295920572	0.4453072333015271	0.3486516144904904	0.5606790793023321	0.276149844672867	0.00022884885533796203	0.04199265345276698	0.2778912502331421	0.21447197288956205	0.3503561784994187	0.6337477042129547	0.15631496333911393	0.1745673248677597	0.2475023216237526	0.2620722755047276	0.17623337441597017	0.3618827415435376	0.43551296955166646	0.3026359194363549
1.8451060824030476	0.9560294010658824	0.9734496948440027	0.5033968899375675	0.0002584034581414935	0.05769547428099737	2.021087126372729	0.9612368010593227	0.9300383799262455	0.47263211915103776	1.4415537007027344	0.8536302628021375	0.8018867372363863	0.5742747048347355	0.18029383647638525	0.2022340241996584	0.45710228809668135	0.4085933293953201	0.5521034233076774	0.3430219680167379	0.08135154500638833	0.08786820205428751	0.5534173852045879	0.3086181864068132	0.44607734576767477	0.350285415955955	0.5663296120497008	0.28599671126195364	0.00018892427316378582	0.04229955597441476	0.2769675302113594	0.223652287153336	0.3469828805443913	0.6612288308550889	0.1618201619013816	0.17510929361005798	0.2527805016097497	0.2666932356814844	0.17819528133110146	0.3680882407519669	0.43212260798808355	0.30716886292996975
1.8396940471910084	1.0132278142561422	1.0037257066113292	0.5009487199775544	2.5240998549103357e-5	0.06082474195604462	2.095796937640104	0.9438650652043242	0.958148340487764	0.525937054330848	1.451161579806213	0.8606025171937617	0.8300965772583173	0.5739683508363481	0.20670551886706784	0.2134224937503533	0.46522369744985603	0.4267054534717217	0.5783391870770012	0.3527953658114223	0.08280868847204856	0.0927825653571573	0.5908538228577529	0.29698352100737	0.47164401478948254	0.3457911204040374	0.5855100087851064	0.2839373700546612	0.0002985493432606955	0.0423533882287498	0.2837925937734295	0.23683080223972638	0.3637962445542466	0.6876479394886451	0.16284093703701963	0.1710437562290066	0.2585828385276464	0.2746889233158573	0.1811838382802766	0.3659598716890435	0.4309284266085237	0.31047268135834577
1.94883928547296	1.0292288493434352	0.9817381415205029	0.5197460937228559	0.00012176383468918568	0.058058032701681146	2.0647760083825	0.9803432849728809	1.0624177925105796	0.5455492385372891	1.4536208109379596	0.8980859571105868	0.8640510262080455	0.5947444334465177	0.2443144573533423	0.21692028543517838	0.4754153653971023	0.43730804839198373	0.5833824250254255	0.38136682533163146	0.08823416766030086	0.102415541000057	0.6186884804642607	0.2945039478896498	0.46730776884597847	0.3620826571313258	0.5860726802145261	0.29989351337033365	0.0002629799147850451	0.04170993190043851	0.2984217862768189	0.23664063321642023	0.3614090141094191	0.6855588570271928	0.16304618231055293	0.17739109222860402	0.2643235897490903	0.2854755947138249	0.18230976430495752	0.36645128627820706	0.4449359691699433	0.312036685855099
2.0022360458611583	1.0699859494335016	1.0304502055467446	0.5403927434684948	0.00015027294850999376	0.058762658141058854	2.123994161243597	0.9621596234247631	1.0814220437901365	0.5484711162203049	1.4906202506540618	0.9337919927765824	0.848355226473004	0.6052191131908202	0.25980455866792085	0.2472714472980611	0.4971395329639385	0.4359240926135554	0.6024769471950251	0.36445074068679695	0.10428510703480776	0.10055896694816566	0.6037501455894169	0.31569865737347313	0.45493472012252023	0.36336599751233595	0.5808905978164934	0.2983036998490024	0.0002799612125935352	0.042774155543272484	0.2995754633492502	0.2394247712237121	0.36236493862740926	0.7002797535329931	0.16335350722622277	0.1825818600379773	0.26375804999937746	0.28837340730976196	0.18462981666995132	0.3717571621584753	0.4520757292683837	0.3175558868060093
2.0875355327037193	1.0742366725831967	0.9675736695507812	0.548822521766809	0.0005243331759313609	0.05827929687347268	2.16853066599418	0.9110644816804547	1.0391226675669767	0.5436086839768766	1.5349362418324217	0.9695954448470623	0.871914605108309	0.6238533182133819	0.3050572131869527	0.24767250203164454	0.49949650447774996	0.42656305079835516	0.5841095286170709	0.3667444501801487	0.11791296704447313	0.11768373150533158	0.6086943506241531	0.32021347536574	0.4829119859445707	0.3736487972379108	0.5857628265168892	0.30314517899974464	0.00023048776601182768	0.04211911717061802	0.29246090389467244	0.24599557593717006	0.35485849354975235	0.7323508521026139	0.16677705957990818	0.18475466595001502	0.2669754202165921	0.287583543127144	0.19220392170788428	0.37925529395402136	0.4495859202452056	0.3223921167646819
2.081179927446245	1.1217470543992598	1.0195954578712383	0.5220518115302881	0.0003408253946716872	0.05908954430277759	2.1566717855193493	0.9885320184133304	1.0558431814209255	0.5807445791955922	1.56207683003863	0.9511787978351128	0.8681335102473737	0.6410035720196957	0.3159103312611139	0.2813451268498258	0.4449149276012894	0.45204526631000574	0.5903809484228978	0.371948602107207	0.12607571572582435	0.13009275837602383	0.6480909455729486	0.3011708499142284	0.4882188678298491	0.38195276390858857	0.6145753048373884	0.3000556991747102	0.00020434446228617738	0.041760873634342485	0.2900687129816824	0.25457392761274483	0.3487514586932114	0.7512853974162425	0.17569996948441094	0.1839776544133575	0.271819775567564	0.2945310561171554	0.19193367789252513	0.3943397125512644	0.45120102425679826	0.32960447225809064
2.215849809981702	1.144289534382606	1.0350774871785255	0.5106260131372984	0.0008560820804381134	0.058444628597011446	2.215964410441759	0.9571144728309203	1.11545198947519	0.606215688072567	1.5724424494460754	0.9753749115278258	0.8997604684961301	0.6543404743623407	0.3558626755133555	0.29421373715021526	0.4005950104420745	0.45998737031199455	0.5890614025689739	0.35806787299482185	0.14343503906354582	0.1449429143350103	0.6284844865320314	0.3069266742052614	0.5237019291394436	0.37225309002792134	0.6223528094683769	0.32384894638811196	0.0004412826559331461	0.04188024215360726	0.304647430490352	0.25884445856611044	0.347779293168067	0.7591043426538163	0.17884814616393474	0.1895178030099292	0.2835432115367289	0.3032621273130066	0.186198545178237	0.405664058565479	0.4502817700268788	0.3372204028591564
2.2906704313465536	1.1362946555203621	1.0288498472213403	0.5269426272722367	0.00017818310240493273	0.052513496102566545	2.215087127005894	1.0080786630086613	1.1363564673573527	0.6186985623770634	1.5378205569742363	0.9747461750162285	0.9311392628612262	0.6564688957831439	0.3825228075314244	0.2762895165359987	0.44153985494608533	0.44778133882101395	0.5817057168771245	0.33884030381034175	0.16472765165994951	0.13815246676915063	0.5894802022986532	0.3117092119270889	0.4960888377140956	0.38234179751236447	0.6392698779268354	0.3235100598198028	0.0002960866253468974	0.042625768039826595	0.3044021318473864	0.2622433572071411	0.34453425481627425	0.7711021990316776	0.17660186681986506	0.1882326160318925	0.27477238755646494	0.3119501985881247	0.17952772087594876	0.4109148818633568	0.4399868967248147	0.34641982931836984
2.3388407653228156	1.1567549468952778	1.1220454929583241	0.5277304265409852	0.0015924835233495527	0.0570615216128549	2.25075376732168	1.0141391301339677	1.1366008413190145	0.5968894050818845	1.5417167826151232	0.9826566791076026	0.896398960168145	0.672747756114353	0.3578693866725289	0.29940316457819893	0.48748007865003784	0.46730548209807865	0.5874396619117823	0.34155207484182354	0.17367533287463754	0.1429275280265101	0.6173599321805179	0.3205711793359329	0.4960051717824044	0.39845625809218377	0.6564003485323271	0.3248913343408081	0.0002621626740871465	0.04226858070471621	0.29835712866958947	0.2850014040490231	0.3456291698116298	0.771221125843692	0.17409588709976462	0.18984678424109486	0.257585928600917	0.3193598748969324	0.17777077177514342	0.4208157271012282	0.4354050384377082	0.35589375988899785
2.360707927519902	1.1716675315519525	1.135348336451609	0.5568988570416145	0.0013811984272591384	0.06269695893147345	2.2763462766260365	1.006406758613962	1.1359992749823749	0.6339952999646755	1.5229494035950126	1.0184794544687765	0.8810701257985835	0.7296396553767277	0.3696575871466934	0.31262216702596785	0.4855397990046806	0.4714903690786141	0.5897538711991661	0.36255626294930565	0.1922128635366259	0.15513667821143734	0.6317870238280439	0.3216538679370078	0.5326101233265819	0.3833263710615616	0.6876030423051146	0.3202718830917161	0.0003540121534518042	0.04183052752935308	0.27968265025526706	0.29030638715621887	0.3537265441340591	0.7869455202538606	0.1784091792660341	0.1857816744494223	0.2666272198855817	0.32160525915941823	0.19129435472689224	0.42409309852034843	0.4387572274161605	0.35064009565479587
2.294249458085134	1.2227756229420215	1.202357908125654	0.5711224466940318	0.0015004826576031096	0.059607812067009186	2.298168232430336	1.0120180461912407	1.2085121490205448	0.6268685360168058	1.550553686580164	1.0060708252880066	0.948779144312314	0.7118551368542126	0.37933048007448944	0.33518015759270287	0.4686581511685647	0.46414716328891453	0.6182261690205766	0.37029981945875834	0.2217819118475212	0.17211515462816235	0.629943048699028	0.32914844663394166	0.5431447884987867	0.3903253294357641	0.6909126515976557	0.3205123614489414	0.00025507740824236774	0.041746551387924276	0.31051124904147764	0.29722521035196137	0.34526535153040466	0.8079650211504692	0.1779099632113832	0.1995858682287257	0.2694210102878205	0.3342833515088698	0.20423783938695875	0.42307955834196376	0.44693532621809773	0.34793435709117626
2.3941470038678987	1.2501485625123236	1.1837264276809634	0.577744861097422	0.0007018490680415164	0.05967536271766386	2.321121808572575	1.041530740552277	1.2429436158659537	0.651328401509533	1.5378918216158852	1.0220022375777076	0.9110402333169675	0.7177658209185961	0.40718509739974734	0.32408457911265676	0.5103997045169301	0.4672603204351291	0.6232954089953926	0.3977665339058304	0.23999087024878102	0.18465114062287097	0.640621193368973	0.35124930126866977	0.5265581511209215	0.4120910595530591	0.6592671696275648	0.34969329875659716	0.00022145101964101825	0.04259240708794817	0.33013529217770715	0.3098021035833653	0.35555773170001775	0.8268292655556646	0.17995628471643396	0.19832996025970998	0.264001036432682	0.3257010216010152	0.20853901717007658	0.42582567135099597	0.4471598202371684	0.35291844346014895
2.400675891632252	1.2667889973095596	1.1548864160376806	0.5388337422511472	0.000151077950685477	0.057915078711057125	2.3657751053858176	1.0503942719188997	1.2237840684728767	0.6667699745501453	1.6034963902422728	1.029686869046497	0.9268023885201253	0.7101413351632507	0.3938859112934702	0.3385787233088929	0.5326206908314076	0.4865233080822835	0.643298035433892	0.3932593860868099	0.27465019037035504	0.19102740090520592	0.639715083609914	0.3420784783683783	0.5372742470739651	0.4239650965361029	0.6724444885819084	0.33519255384200386	0.00014625149709296216	0.04242357267454343	0.32311661922177226	0.3214666893631166	0.35057716049312865	0.8292043100979115	0.17561469217900078	0.19937004756939594	0.2669263793436654	0.3174119398922763	0.1924085832743539	0.43916229361490733	0.45630868420544646	0.3605375499993457
2.360148774234737	1.3157810841061541	1.0872167731345983	0.5481015244553298	0.0001575022105710333	0.05651876488907285	2.4018332052439137	1.0853247430938942	1.2315223967253661	0.6575392714827757	1.5413781835613674	1.0719432019623873	0.9534705600896907	0.7189672829261304	0.42343539196258845	0.36118809397433227	0.5816031967429917	0.5030938664289815	0.6651465113614883	0.384106597244048	0.2835609304024563	0.19300693422928233	0.6371754073380487	0.3626698795978301	0.5282432109153455	0.4312168476771055	0.6837972846930226	0.32311573868328414	0.00013693542330523302	0.04234436181192804	0.3043248739727649	0.33267979673386255	0.35706557718342735	0.8259409037644222	0.17895657446712304	0.20252105076691213	0.2809068250946997	0.3225893799164755	0.1829110704279073	0.4526813945520948	0.4742671634589424	0.35999388434915425
2.464289077272465	1.2843935713106347	1.029713976454415	0.5684153633016449	0.00018369479770180295	0.0567113388988911	2.4202237770986166	1.0937322495709358	1.2792247797889353	0.659505600686424	1.612734337473387	1.0594856117329816	0.9442366803655609	0.7423537100209554	0.44451850267675197	0.38156706191143136	0.5842841798813596	0.5332019516872788	0.6633799776115878	0.3895969994458986	0.3140168789087404	0.1830284780806153	0.662904597361968	0.35087261923632584	0.5348105561612373	0.4415069762974137	0.6790137779891782	0.32443674400131794	0.00019832299430257746	0.04228221746398623	0.29152023259382537	0.3424702002143115	0.34886956840388084	0.8413627615214833	0.18820095029516198	0.20210735634886545	0.28484163880838337	0.3245057946754065	0.184833990437963	0.4583589439348101	0.48282943357491953	0.36248626131012057
2.4796067164067863	1.3227203470676483	1.1636399038553886	0.5852932742816545	0.0001718515519584702	0.05702544671967709	2.466374226726544	1.0761965843777903	1.3061804815549816	0.6598504636214924	1.5964611737830854	1.0728985383676908	0.9202980743051834	0.7802625520582753	0.48341406754347543	0.3699933905063003	0.592942738547528	0.5159476705139883	0.6803764590573684	0.39411034704947523	0.3264812242339439	0.20480655913775836	0.6460508937054726	0.3522019479603866	0.5714436439690539	0.4330195411028149	0.6803635514834495	0.33273866347911935	0.0002515325995134255	0.042454302326350994	0.2948768765349821	0.35423897844391855	0.328235598704608	0.859087415715958	0.1827541449517783	0.20488656013602596	0.26992413916192604	0.32256535395221125	0.19170669049267547	0.45788192981201115	0.46954449465161846	0.3733947803118454
2.4928870224161956	1.3681140588325298	1.2207540830517902	0.6416796660907126	0.00016098781330934432	0.0577432520234244	2.4448864850279204	1.1243028775772448	1.3280868205317755	0.7053886442076764	1.5371988737265154	1.0917253864316712	0.9593507043876772	0.7637103123661317	0.4770661877182138	0.3709255364132068	0.5428981656703753	0.5198786029538754	0.6873966612531895	0.3867517858029192	0.33784778074940075	0.20291443936342593	0.6596362097792643	0.3679891301564034	0.5523140847018406	0.44273867206934525	0.7045545332101517	0.3276606677572702	0.00020743292828585678	0.04161641250826393	0.3086274036365103	0.3760889808900165	0.32323972152101954	0.8711939225013092	0.18487205631806808	0.21015074968383365	0.2538676657587268	0.3302950586110703	0.2077690129720627	0.4630312876682605	0.460289762074649	0.3783208751739912
2.5731959145931698	1.3986452127102356	1.2643269329823428	0.6265028768687495	0.0001700413870663361	0.05856258228308782	2.456077782754026	1.0969859224443796	1.345767284582904	0.6969482988072008	1.5857369003329245	1.0619071979857115	0.9587380280447085	0.778237719663619	0.4983588842861999	0.37730557219733274	0.5328036345421256	0.5055974762948146	0.6814609762301838	0.40739201376022066	0.37118036630310797	0.19820002103834783	0.6991756896598227	0.35751584465580577	0.5327641550573323	0.4557765092303917	0.7198944675918854	0.32960100070875176	0.0003025419209785226	0.041629427134543685	0.33523193342164637	0.364358565326123	0.32255360168698116	0.8718805257203287	0.17476028191209858	0.20941632094143067	0.24923208984154852	0.3356741045300076	0.21203381588700781	0.4722615515708685	0.4638380875800769	0.3826897537484961
2.565130648221349	1.3927611113845073	1.1920369585653723	0.6115778062294384	0.00042457771457148644	0.05762598251977706	2.4927843462502484	1.1392102695950903	1.3612455358329845	0.7022802628157843	1.5416219586783861	1.0574506924722025	0.9940048322349345	0.8000874697038438	0.49357990750801184	0.41409788126433583	0.5509959561907302	0.4949928577898385	0.7160093346764949	0.42144757556398993	0.3858106140756347	0.21358320436684058	0.7086405699551944	0.36256747903816083	0.5570434279847299	0.4472956474341507	0.7158162575180469	0.3433634695495211	0.0004089374395618377	0.042060279392209694	0.3191173128448909	0.36677124781767256	0.3374899611995722	0.8736969127655739	0.18084312854454604	0.21115585540103124	0.24881486888241164	0.33573225861681055	0.21141260058967826	0.47503410812199864	0.46346382200087755	0.39057507754765414
2.63244794941373	1.374094523508127	1.1592211619425425	0.6000783307742057	0.0011828807886424797	0.05527477440119255	2.4847393463921863	1.1278399372180479	1.3850735923745865	0.7385960412732886	1.4756613387543431	1.037001625607607	0.9903305843982858	0.8047050861066217	0.4826594256643114	0.43869468924703026	0.5828104720734982	0.4993953487663741	0.7346265356566511	0.42816430782581133	0.38870195295711146	0.22149529184370675	0.6667647372323283	0.36638992106917695	0.5484549705813916	0.4492974219991058	0.7287364954178746	0.3735516285062002	0.00029032943424068375	0.0413467154151558	0.30002977581706697	0.3771305758119998	0.34780929428978596	0.8932127708097976	0.1923908048479037	0.21769861288375542	0.2611956666380129	0.3328614118710009	0.20699018880740894	0.48123033557128664	0.46331344604021407	0.3924909128702365
2.6346698527999495	1.3955427744845343	1.0699730897190864	0.6124006696193323	0.002377535221706401	0.056977053321372886	2.535210252985587	1.154480927792916	1.4215004048393363	0.7163210780565823	1.4686963431677773	1.0725412749012635	1.0134532172395094	0.7954100874593594	0.5347686371973747	0.4325252102907149	0.5691756678594921	0.5024673304627116	0.7208623082959322	0.43097741905019815	0.3835010910992962	0.2269341806539921	0.6522053074859923	0.38023622301903137	0.5365415507657373	0.45498441930543787	0.7780333644003299	0.37379138378664484	0.00037957248389879793	0.042284631750786825	0.3153179634788144	0.3839342855894386	0.32158266576199873	0.9099944305801573	0.19597246139225474	0.2169465330455207	0.27705327677997715	0.33099587848039724	0.19949565059549665	0.4979931374803214	0.4603006561501618	0.39404135165592774
2.660971847446774	1.4224274035238091	1.2211566006027812	0.5902628757221593	0.0015895093108723645	0.05896713242644981	2.559691784083914	1.1702459918221662	1.3702442997906492	0.7598629089051192	1.5423242444470704	1.0587520790152498	1.0177279242671042	0.7882008278776774	0.6119645867473708	0.43587500606161267	0.5785416021282762	0.5174515541998884	0.7156451384586431	0.4348883056972735	0.4225562298742684	0.1999369386773896	0.6833138219604499	0.38067544174680545	0.5703100640306143	0.4726063801198517	0.8019652325026256	0.36974667147161416	0.0005001721155811143	0.0421702286957641	0.32745347491901505	0.3890660998651579	0.2927809418025664	0.9220687389079684	0.21414336468250475	0.21497538910556635	0.283544171979211	0.33347840355839253	0.19925157528708567	0.5046191616329181	0.4638705261489174	0.3877714528988865
2.695582222256436	1.4387835818504768	1.2214467802756177	0.5814993127901248	0.001082001592915282	0.05983160318622898	2.563840571431115	1.167273117604983	1.3455141129059287	0.7976752606205989	1.5198264354846336	1.0688406404355453	0.9481023184741902	0.83886046758638	0.6547533953527492	0.45693461517623013	0.5297205871093071	0.521408574033995	0.7163705627978274	0.43633184239912387	0.47647578948515096	0.20268923139714554	0.6995105474843957	0.389808635539984	0.5787750237386573	0.4727294307184826	0.7936561502575971	0.3896372459039394	0.0002466779443023258	0.04162108010094675	0.33174942413060976	0.3922548972766575	0.3013267817813981	0.9277993294227982	0.21089276362800236	0.21894342855420243	0.2985174702401974	0.32628661071171544	0.1998698539466821	0.4995276675061394	0.4573512935468726	0.38921906365300707
2.751664233961701	1.4235547225370295	1.1871608168097236	0.6158235973344626	0.0022937727181113875	0.06190972543774993	2.5890210447078412	1.1982417098066307	1.3847274408697874	0.815320172462653	1.5065933419299529	1.0647823311728546	0.988113375244638	0.8101923754600211	0.6697523727420766	0.4530688741474421	0.5411188182852926	0.5152085119811853	0.7384099791825545	0.4307711195349983	0.4936826733818937	0.20890416242996204	0.674220406542077	0.3836813877523956	0.5723417598992726	0.4698926997180432	0.8315218757623951	0.3841516328677394	0.00010227579391666106	0.042667665435903654	0.32751760882494235	0.3932771677423288	0.31696935007566884	0.9349734250237871	0.18530930747622665	0.22407967157486017	0.30059272420856153	0.3287076489326449	0.21081252036445805	0.5108028067225753	0.44429737708903017	0.40209403447983627
2.7133733654289944	1.4235030077870545	1.2223387882915653	0.5937689487337527	0.005179564363448689	0.05859063041098459	2.69331180380398	1.144509629132252	1.4423243126828873	0.785235305613219	1.4741348567986194	1.0501193174263055	1.018218318177534	0.8143454356182496	0.7113208227592576	0.47071912959222534	0.5574988575045838	0.4727409946398329	0.7404481749973658	0.4210712931559694	0.4884988891883083	0.21060480718428837	0.66537070856028	0.39463881171712206	0.5763707388349706	0.4560950214189792	0.8493032155554568	0.393214531817758	6.531434246857458e-5	0.041928787533544	0.30780371776658555	0.4077973964444037	0.2996687034448682	0.9510983499651995	0.17946757305905844	0.23819971318754182	0.28652533266495545	0.32929481124139004	0.2058386445515166	0.5155614730252934	0.44951394855357835	0.4157891017177728
2.7718583610667413	1.4491313030498398	1.183516815907976	0.5838076334801351	0.0037126477436829793	0.058707683917453166	2.625233700306989	1.1716762590920204	1.4036362284324984	0.7990093805889535	1.4586569286624549	1.067819714808184	0.9712974748329846	0.8144542516019364	0.749159008147114	0.4731693687323536	0.555077815247773	0.4887376030951841	0.7764703105560669	0.42807966521850555	0.5188549861582855	0.2295052162920297	0.6905664037420934	0.3897704624971584	0.6098954909107687	0.47503169058291217	0.8599412975545935	0.3840514640729687	7.353085543340106e-5	0.04273089903307857	0.309038960769515	0.41275080464404157	0.3166592653308459	0.9546930549013491	0.18952065933356615	0.23464844461222087	0.29701254194137394	0.32977776380366697	0.20072022112905824	0.5290921906069768	0.4525209158015322	0.4245932157386001
2.7678626621299167	1.4797879007839758	1.1589757561457708	0.5758094622371007	0.0034265128714039738	0.05783772447682847	2.6749825852141322	1.2015281729820955	1.4463690353736793	0.8233123015078466	1.4661237815193147	1.08303783747715	0.9589728137972717	0.8293606745028875	0.7514813783654564	0.46606678682023817	0.5889259069101194	0.5062285664684454	0.8219994407114881	0.4326020841267689	0.5486392135055183	0.23389615092943727	0.6585368101597592	0.4160108716840701	0.6045719827115085	0.48728515472531064	0.8592242035603576	0.39014104527917987	5.3564502558635716e-5	0.04235434715749573	0.32923521081904267	0.4074958396274205	0.31569646998540174	0.9657683565861931	0.1948554485724468	0.23248316218532525	0.2874622291308088	0.33452636353653237	0.20341419371790026	0.5374464176681645	0.44824507351660586	0.4300251879928683
2.7378331221833028	1.5010725215671346	1.194259297904561	0.5874335094513816	0.0057183441306171276	0.060273103883071305	2.6730069843952897	1.213090797638494	1.4369666354845634	0.8236547576396076	1.503895532922926	1.055059095966183	0.9325895679891036	0.8557897013139992	0.7641877995793702	0.4700091376847886	0.6309763892655696	0.5301797089736325	0.8007522391825234	0.42249694385599157	0.5553906440879899	0.2243690599293621	0.6351706212892629	0.41569236544624405	0.5968647120638617	0.48026019396572067	0.8610393270073332	0.40044481655554653	0.0003453012922565299	0.041921324712879314	0.35146954390293983	0.41547956651252177	0.3025574838268594	0.9719600360647573	0.19612680219483375	0.2363210798548159	0.27984132517251686	0.3428903566901509	0.20421023916248487	0.5357955537904766	0.45750618019122224	0.4276610209271412
2.818188285117822	1.4881069443384014	1.2790937347226499	0.5836753186683925	0.015294175478971373	0.0621173398214637	2.6733084800988185	1.212584922182219	1.4822394816974156	0.8156578707308867	1.4846928254166303	1.0762392990373726	0.9575265495093226	0.8542133134851001	0.7888434539785626	0.4530063863265255	0.6355265621820732	0.5576757605168247	0.767560646028818	0.46470399599691886	0.5690821039928269	0.2454235130835244	0.6899144682645805	0.3913847999474649	0.6014895633111959	0.4796174749929708	0.9081369498812487	0.4011925515408338	7.803480835465541e-5	0.041938579789019124	0.34425253401682215	0.4258255483068664	0.28940064720002645	0.9813733104106998	0.1892456578277079	0.23894274595618525	0.28078550522503004	0.3435397841500563	0.20262730396853776	0.5425797632018606	0.44687998717580846	0.4395312454095192
2.8073937192392373	1.5135356679001395	1.1966430927345242	0.5946879625434742	0.011225105156575241	0.06153533246150293	2.6875166202004444	1.1943741164557735	1.4255554653277769	0.8622940502449029	1.492058079770259	1.0653385746428363	0.9513310087446003	0.8591748969662008	0.7713094945286155	0.44572188054017314	0.6559904757976203	0.570195800782026	0.7826371542073247	0.43447130575428883	0.5654349198227459	0.2536667513385495	0.696051215239316	0.4223300069886173	0.5912161131691367	0.49644690258709095	0.9029978752593676	0.39833766894859163	0.00010147166409291101	0.04185318695580658	0.3307705307149017	0.43727486113135416	0.2830332148573204	1.0053381502173904	0.19208218575743835	0.24264254771440094	0.28205009430145384	0.3453533326411756	0.20521523119956825	0.5511350548842203	0.4431199991418366	0.44781962688556487
2.7941482567761495	1.5314735313900243	1.1963101869873984	0.6019740916632684	0.013946938047717829	0.06002959407478337	2.7281758400336558	1.27915750879634	1.4670635148763889	0.8511822989358766	1.513682421777932	1.0612937837649552	0.9600644278335458	0.8730074741134255	0.7953275034016871	0.43578599846931465	0.6476727131100374	0.5925951500994554	0.7845970436811496	0.43768339576245413	0.5373779681072884	0.2735921264320343	0.6599635049947504	0.44036484156502925	0.600414906356898	0.5258115251650869	0.8909984998536729	0.4065781854527311	4.79829033257112e-5	0.04169190920730429	0.31609183175418915	0.44004929132141035	0.28457196615122987	1.0062927378692692	0.19154391959175063	0.24845809325341955	0.26979766340585765	0.3401451589815524	0.21620565359290975	0.5558655287475756	0.44634532022006956	0.44756635647304016
2.792433986196632	1.5471204921960973	1.1712474740324788	0.5810544892069054	0.011757014635353755	0.06172848111580709	2.771529705685728	1.2512381913484916	1.467296386777653	0.8259021135774709	1.566910172388342	1.0372818974806886	0.8935887982782194	0.8932889950133099	0.8490788019441965	0.46016672864716945	0.6341934687445508	0.5815998382021977	0.7785999924455829	0.4470842733639912	0.5856051678753057	0.2813538482268393	0.6775836774247928	0.43235261230090666	0.608417192892464	0.4998488375566618	0.9208042985544261	0.40242950032456243	0.00015180069263430023	0.04316546131895231	0.3191919706874862	0.445762582764533	0.30219671687266403	1.0045286687075632	0.1983841973718373	0.24548628049347068	0.27154961368560465	0.32997544548417607	0.21489680050550927	0.5595266804324802	0.4562982674703422	0.45150586652485963
2.8429916873933707	1.5295194407167998	1.2301691906906131	0.5594068340929058	0.006818664610426956	0.06246897903699494	2.827802296592148	1.270745601339816	1.427702820919147	0.8460608155954005	1.5712519774924336	1.050785120473309	0.9432105990760674	0.8742931405040129	0.8958769443492667	0.46678399435043405	0.6359237496084402	0.6057769432024235	0.8057350606858363	0.4268409521015106	0.6370497444471831	0.29721643528718833	0.6751222114765768	0.4550124439544023	0.6043087365774616	0.4900119551721618	0.9507692177338809	0.39958495569737723	0.00025864852759910025	0.04407158464992574	0.3327923960647326	0.4473797669829853	0.28357884617775	1.023226355762792	0.1953682188590985	0.2454167624958372	0.2642929481356763	0.32587103352093555	0.20893656229876775	0.566207020487913	0.4500566006533575	0.4538134631913164
2.839074200212033	1.5204905517192995	1.170884420663519	0.5879850569893074	0.0027266643817239087	0.06126895004175564	2.811913745796768	1.2710136743117089	1.516033523101834	0.8305140737738412	1.572090401792699	1.062816967173776	0.9148793317607066	0.8732180956617809	0.9130695725001459	0.5121464480398927	0.6578365930442189	0.6115134160355958	0.800834686386907	0.44885626133398915	0.6370432794829511	0.3095137493598004	0.6617757930922163	0.45435127358218474	0.6029801780427066	0.5179839048332711	0.9475808055911811	0.41856243492839745	0.0006662703049245025	0.045270027710179274	0.33171492829410887	0.45384745044961533	0.2630489108143276	1.0300590188620335	0.20300062106666528	0.23525772702621514	0.25227931661865094	0.3300292163866323	0.20204055420577538	0.5811502007281871	0.44609659695389947	0.45891512761157516
2.83716837607782	1.5485208159749542	1.2453993099370768	0.5578035257925762	0.002576648658836223	0.06255046810786698	2.8480745638636473	1.2738116450337285	1.4879412190960788	0.8548443037185418	1.6019647106123387	1.0603167979613246	0.9275999699605043	0.8529003904476485	0.933215411509347	0.5402456258130953	0.6952562451546913	0.603084366962445	0.8166564612335063	0.4338534158901305	0.6670774466163172	0.3018028456575497	0.6694154457155982	0.4641468324059528	0.6352908027119443	0.49976387091227914	0.9494437939926746	0.4215462633423094	0.0015239169728576856	0.045589376377401486	0.32630408676284295	0.46245973994317496	0.25726183653474705	1.0260036620957171	0.19357510089531657	0.2403352860530836	0.2519626751531854	0.3301459007351516	0.19902017577515763	0.5915035932015242	0.43445427510951806	0.46590439821840646
2.824090023523659	1.5449121248188382	1.1328913744422318	0.5717586330179231	0.0015281610650797162	0.06095345518289745	2.799590160922122	1.272970676142907	1.408357511193726	0.8523355038711624	1.6069790412168283	1.0280308556777498	0.9558139389524513	0.8600813261297795	0.955492367772923	0.5461972099984485	0.707900770960585	0.6340608040536839	0.8056291486462459	0.4539178749841049	0.6835229920903668	0.3090861360862408	0.6803285434471377	0.4552446456523137	0.6123208026916419	0.5015955475343835	0.9649829800469664	0.40688843180389284	0.0022495353105516378	0.04618802869499871	0.3260440458597773	0.46698064250824134	0.2626220106626531	1.033458123804366	0.18734346288260637	0.24985965089488296	0.24357153040334192	0.33001556760936945	0.1994227416517379	0.5934241588043838	0.43475893714858344	0.474893093464484
2.773748017797365	1.6020181836703324	1.1770015545804988	0.531079906354701	0.0015091743898051123	0.05745872617974641	2.83555598139433	1.275469440901894	1.3801654467831028	0.8633782406189862	1.5922762257949716	1.0570702806870726	0.9977630079055878	0.8446708874243319	1.0428130962577264	0.5364750784487416	0.6689743727746112	0.6342008430232078	0.8606064341577052	0.43964608409782396	0.664365104030406	0.3345218779686805	0.6592202183624707	0.45681374136190256	0.5917599592568351	0.528604863103527	0.9670870543469887	0.4062705028948215	0.0028402025762488447	0.046472204954546965	0.32161996555450223	0.46689044155637943	0.2717042637384134	1.0452356976254467	0.17871667476687772	0.26012021111001743	0.24855375693550058	0.3326456762282755	0.19946356774184015	0.605084103061176	0.42858958070486036	0.48181239483325383
2.8054082602041057	1.64179782183364	1.1483282060063098	0.5675710068331515	0.0006760498714048252	0.05583232437816458	2.7874384405833217	1.2898469255836191	1.4335678596310812	0.8542330388977443	1.5719132586032782	1.0741218508874901	0.953570693983126	0.8614945430102114	1.0470855681217655	0.5546750855114413	0.740973632110713	0.620377569753207	0.8686813052168031	0.419567215961491	0.6764981051387831	0.3355544314610902	0.6556494175008318	0.4636976970505893	0.6018370559196916	0.504090694215598	0.9608237209679348	0.4117979356971914	0.0022302196356472313	0.047515238218224176	0.30701619735757657	0.47841863435015797	0.25473215635391	1.0668067625801385	0.17967261678774166	0.2583445935737607	0.26472188443715083	0.32630663432637774	0.20251314860809197	0.6079489114233606	0.43033827611816516	0.4845178982751625
2.8885447483244997	1.6009919076598322	1.1964909166254063	0.5728613961879934	0.0012228284020394443	0.057691357444584784	2.8272559827235693	1.304561794504137	1.50692765524684	0.8185510949134589	1.5465527288104461	1.0532506552610046	0.937178958664767	0.8443458689389478	1.070872177182522	0.5691503496100192	0.7662008830719322	0.617748207859743	0.8416951103933762	0.425213502881154	0.7350742924110755	0.35549289922181454	0.6513394060117439	0.4448524193662352	0.62193951998649	0.5102361829468366	0.9620750481014674	0.42992848359648406	0.0018523212794584838	0.04755731315930756	0.3020183956295132	0.48958740287100305	0.24376482681880424	1.0717293984559069	0.19183898928643786	0.25718404468665457	0.26756399021751887	0.3309236973543888	0.20292899269696266	0.6156503345802082	0.4272668694067632	0.4891594941413115
2.966002412798277	1.6358419489773024	1.2228730904178378	0.5926238214885275	0.0008398132420304181	0.05869448595819359	2.9091186906919955	1.292004767839874	1.3988880209206689	0.866180712599491	1.4740500544378325	1.078354421025978	0.948946849218655	0.809308209970113	1.0558962246730381	0.5673121237101879	0.7535225205126272	0.6245361214740657	0.8371497986230613	0.43612723493608446	0.752012731279224	0.3524639796801641	0.6712394092402605	0.4531226224848916	0.631916708872804	0.4978625432881344	0.9702075748842807	0.42828618457049017	0.001556646415796909	0.046542327235712735	0.30690391136733264	0.4934262668457594	0.26748385737616964	1.081078244977344	0.19163672878743154	0.2607981898462342	0.26916322374343316	0.3445677809481442	0.20078847006334952	0.6192032252634964	0.4263101105659789	0.49109084057915736
2.979040607478187	1.675626236661789	1.2675999139207577	0.5832499198718316	0.0007718816412712235	0.05851225907881589	2.82970407216727	1.3274963982865842	1.4393533895544495	0.8344864786207818	1.4669046385884708	1.041365627673903	0.9134268593174344	0.8269079360758634	1.1213918621130874	0.5810515739934552	0.762055046728092	0.6110787768072736	0.9080433602253186	0.4576754179620834	0.7609908785375765	0.3789377832402267	0.6540880548253615	0.4538266156294776	0.6352388094539372	0.4785703217271497	1.012055171884669	0.4269822711358294	0.002028528852613763	0.045965890446556454	0.30200449108698857	0.49445218874897884	0.2846224482456724	1.0841654246708836	0.19686577535711222	0.26728246736924144	0.26908217868756673	0.34970730510611725	0.1967908430045715	0.6189255047490098	0.4295025861223241	0.5012686572232432
2.9832956888397106	1.7155512364503493	1.1965648234214905	0.60694552746804	0.0034336544955530187	0.059326009224301174	2.799003113807507	1.3104612084530456	1.432619016290509	0.829277926892882	1.4931524373641354	1.0261338457619067	0.9397963374553521	0.8177471835604644	1.1514063830472643	0.6209019266794312	0.7818484974163538	0.620788664351819	0.9250077346270984	0.41872811706438917	0.7922829002703304	0.37914603502708	0.6616409548155752	0.4680681933896041	0.596465977436018	0.4955308266656934	1.034264865564993	0.4317636006904339	0.002088630181842706	0.046050842161782006	0.3070728934947287	0.4911726891662115	0.2692524434473929	1.0858938287904287	0.19391737668083503	0.26358018660903054	0.28000575190519583	0.3557377405529871	0.19817143226262643	0.6271452528046133	0.432716823811244	0.5010232664536468
2.9655086072077697	1.7124184907192075	1.1249987755256086	0.5604936292740202	0.010011772999816693	0.060128601849382374	2.8779414153919927	1.3084035037566342	1.4306453017714054	0.8540412777069516	1.536763048521713	0.9897713610367448	0.960436972486069	0.8353261106073596	1.18657137836376	0.6382906186499053	0.8101436589343782	0.6195221565210908	0.8566377201497644	0.4341086949913208	0.8269452539644244	0.4042102178474879	0.6960561469637953	0.4384607970338706	0.639073991764836	0.49287500703475956	1.013041472535078	0.4653755592389889	0.00301307985772321	0.04631699262230162	0.3071159171947261	0.49801461325808605	0.2421062404297896	1.102274485281214	0.18938019876862436	0.2646590060249887	0.2931234417679254	0.35636361443725645	0.1930747279631587	0.6335397391192903	0.435903167685486	0.5055135056929758
2.995154083489579	1.724043029561985	1.146896474929713	0.5720476867631298	0.007981213201737862	0.06170443420305819	2.8158846285763866	1.3457314295232214	1.4174481754644683	0.8270144877172776	1.5296639042062286	1.026880428153208	0.9887278697024123	0.8541411936749188	1.25941931201914	0.6556070840715262	0.8023010265752749	0.6075460281544612	0.8341430881387843	0.4564662052687156	0.7958292134929541	0.4024799304153924	0.6848968366224757	0.4682614815346383	0.6691112663021567	0.47711878642598354	1.052929028728222	0.45653175178615396	0.0038543402214978924	0.04711938145226022	0.31241577445148627	0.5072009535231353	0.2114430196413801	1.1233566440817293	0.18585611208328479	0.2699550988845712	0.3024933006906463	0.3485068553582922	0.1881630127847616	0.6428384888333749	0.4412765716137762	0.5092271270472205
2.9638372520707503	1.7049690287134065	1.1363993216179393	0.5629961035304463	0.009053929920693888	0.06162600300572531	2.8485393457340553	1.3615425926549298	1.3690401578721758	0.8482029707610105	1.4914663369753816	1.027297935578403	1.0035535786814056	0.8587718234016369	1.2207934384716623	0.6793497282141449	0.7795663131184906	0.6148020559921042	0.9010613992821094	0.44646154390489085	0.8541852888112761	0.39857116479705534	0.6502864922977434	0.4954101786023862	0.6508423351922674	0.5126572846105563	1.0461490127594248	0.45843755930338004	0.0036939089303111732	0.04688270758738795	0.30614477866460604	0.5141011551178005	0.20370829628230205	1.1298347695196036	0.1955224405060372	0.27863406806046415	0.3081737592297252	0.3463153466121111	0.18730798081141822	0.6527075744865901	0.44045300660703113	0.5088703266999259
2.9877858024468362	1.7086969894813264	1.1522585890045443	0.5284022225813274	0.011423875182497373	0.0625580999574048	2.810479081565915	1.38717243138682	1.4025359198011251	0.8434004680712003	1.437126129671295	1.0531481647531027	1.0023093548100392	0.8289688597551156	1.2655730033693646	0.6793235502925941	0.7668660717899871	0.614075893806243	0.9090967598391345	0.461230654341937	0.860284257389941	0.39098136938499284	0.6393394466151375	0.4752520541292279	0.6400512077757934	0.5100095443739923	1.0383982893608148	0.49240345776935135	0.00340333834956823	0.04665546405333736	0.30916898280802657	0.5134478510547881	0.22381687624849997	1.133672743511238	0.19489037146118948	0.2828060533931874	0.31318920497008346	0.34427867351054203	0.1869348634412405	0.6661600679752272	0.4328780921501688	0.514629290591347
3.043860205387065	1.7477999587357234	1.1827535587914377	0.5153818121832955	0.011237925218080437	0.06476311227343248	2.9088919334123666	1.3482603251982894	1.372380697896611	0.8506748586053009	1.462862130289737	1.0371263246274127	0.9363245884270217	0.839058251082082	1.3052906365402117	0.6969529777870949	0.7765577740713184	0.6146231041979704	0.8824610609004018	0.47714897980284304	0.8386175063286019	0.40073935942176897	0.6321617365630509	0.5022180348519333	0.6686753981476256	0.5080723951173034	1.059254607159055	0.4609915444101674	0.0025515693151842212	0.04705481904807373	0.33069942612009284	0.5189954148196104	0.2458025048773591	1.1199798143151538	0.18800080500391075	0.27919916261283134	0.30802927860218093	0.34845267637145333	0.19415564933054774	0.6694469918832356	0.43290339931729444	0.5221996721730482
3.0497473014875425	1.7673494313799132	1.193762359547968	0.5530164352671961	0.007425052504927581	0.06636931276834719	2.841573422008587	1.4017558742267289	1.3875775091529046	0.8494324213983304	1.477588818362786	1.0445415949084984	0.9510437031126934	0.8500924830841066	1.3378702466174837	0.6775618098854626	0.7542710830135748	0.633003645200231	0.9067586145006822	0.46516337021274656	0.8664925449812951	0.3868871026813105	0.6324745856957951	0.5046471783214201	0.6869149133674622	0.5034599305620776	1.0830970261458932	0.46145995753403074	0.002867571278809123	0.04701920590080729	0.33231783196527376	0.5345472370387833	0.2234619000532466	1.1275518993287432	0.1827203831339994	0.27980863500093983	0.2899069812490843	0.35608848636135865	0.20104660753091513	0.673195323089708	0.4370942143966883	0.5241270356955295
3.091992081586917	1.8354723132522688	1.1649129858414886	0.5523800822402047	0.010786823265210112	0.06504146614903947	2.8848835011197003	1.4493136526293346	1.3693261287641543	0.8447414219771014	1.499816110960008	1.0057047727784978	1.0133801651445713	0.8222772489026051	1.3891427282462951	0.730897339587716	0.7992822350175978	0.6467608268293247	0.934402426584109	0.46835014889867094	0.8952442097555449	0.39336797095342446	0.6611038185440485	0.49438469771795807	0.6301109570564388	0.5217317482589114	1.0644267877208857	0.4780208808454343	0.0033118188826756615	0.046989203131826654	0.31135255997004085	0.548389903254883	0.1969184053230124	1.1309768287994115	0.1837723675592935	0.27400086347879477	0.2764350257099475	0.3603056600176517	0.20065107783097988	0.6693319169908205	0.4300244282834522	0.531649321327775
3.089828825179407	1.8196844152567322	1.236450533151751	0.5816305981177702	0.008562628221928121	0.0625076900261827	2.882499616188537	1.4483728125977415	1.363837378017738	0.8402966237847757	1.5814456788836495	1.0166730783945783	1.0142196632224691	0.8353359703790091	1.4176877335355325	0.7416224349751894	0.8915753964650027	0.6627435728470655	0.8957292298775604	0.4695701386451599	0.9165001168913349	0.4239562744507022	0.6922838904408002	0.4784476446504262	0.6186736477414274	0.5244726447669172	1.0905487961042968	0.4749882318309206	0.004356675915240747	0.047124506502512965	0.298475738363666	0.5586994423533173	0.2060563663016022	1.1257224619551534	0.1879917042211855	0.28826148328744494	0.2644560885411699	0.35367177566510316	0.20807997308798984	0.6711757187437646	0.41481200817385616	0.5407826835898967
3.099177303014903	1.810282126008094	1.260955671000073	0.5965902453546241	0.01755723746516031	0.06428827611493394	2.8689763809384536	1.4782080663711796	1.392020263849746	0.8548679996439762	1.5491949902556508	1.0415057537575019	1.0495690285081842	0.835909067402748	1.3554649038566808	0.7504574795693854	0.9065817853165408	0.6744912833670026	0.9016336988310979	0.4638069739632346	0.9637502696159588	0.43843249983011456	0.6854808653414948	0.47240335256959876	0.6730936287115779	0.5124559196406008	1.1222297352687618	0.4836170330383631	0.005488011613687828	0.04771522231169286	0.3157678470566385	0.572051529927607	0.23624898894981294	1.1517566566129591	0.18798249514708448	0.29499928928254804	0.2590836288703563	0.3498799390514653	0.22134755601339035	0.6791374700352225	0.41477760890811693	0.5541193822153984
3.1726850883901228	1.8055152804583545	1.1636929242359069	0.5865144387189877	0.014925361598733235	0.06734005755672665	2.855865106332751	1.490363062008787	1.448370634319089	0.8579768894082234	1.529216206786043	1.0595051412833238	1.0446155206729089	0.8599067256302295	1.4219045405396364	0.7648905359910748	0.9170121328409859	0.6864579449988929	0.8677287440004999	0.47030303027509546	1.001838731225024	0.43818878692467805	0.6671092950842673	0.484696015863046	0.6728522341177875	0.5370124674566574	1.1427597064782993	0.4795156980794345	0.005213393070440161	0.04869281483595014	0.325011470135461	0.5651768306787457	0.23662230262267642	1.1518114242236281	0.18281402960069107	0.29187836048320354	0.26290484479880155	0.3618648864273836	0.2204449861649977	0.6848962195027941	0.41304368079543397	0.5562224585017412
3.2004199654443006	1.7879189142037146	1.2349053681440336	0.5852548084093084	0.01800012775095354	0.06564959244259336	2.8742694875557575	1.49366527499166	1.4564182138784183	0.8574201415248284	1.5363146678794195	1.063303062501521	1.0261899994547887	0.8238057144912693	1.5071574591677674	0.7548237805758654	0.8975977900399212	0.6796918930182848	0.8557080133709157	0.4987148435580033	1.0304672988787091	0.4246374613516126	0.6853250645979887	0.4929477289340343	0.6407175205276455	0.5456991436671081	1.1420719861503335	0.49184408253153006	0.006270656497384496	0.050655349237413196	0.34781627457511277	0.554946491435489	0.19764809941673173	1.1549921414244289	0.18026319700505958	0.2992802776818525	0.26275127104373763	0.36557046519119907	0.21330598997195113	0.6945389185071709	0.4198438963547999	0.555780502602
3.139467977928313	1.7884508589807055	1.1890517936933898	0.6039881677544482	0.014206997249753453	0.07425435191753506	2.884941357113906	1.5053268442144558	1.4198467943298565	0.8782593092629292	1.5335444292737346	1.0663477897089926	1.0314393971856364	0.844182288543224	1.4737870370542714	0.7925115682249928	0.9659289839795382	0.690909566872944	0.8918288139678132	0.47034243922072577	1.0218529896033188	0.4320465902140235	0.6800023154722193	0.49289565570715355	0.6716731875037406	0.5343403536709137	1.1297238085074734	0.49621503073330514	0.007364197627679874	0.048463288993385284	0.35457182774651674	0.5586532753588702	0.19330105282187146	1.1655435511811028	0.1826233629508243	0.2972175640901293	0.2605841136796961	0.37551857283657836	0.20925900695660135	0.6956582301910322	0.42805892257836575	0.5547612279556158
3.1471306417398823	1.799360513182546	1.1828232865883532	0.5702677875173939	0.00872310185804269	0.07770726849954361	2.880707667311291	1.5229311147569187	1.4596416986244394	0.8616652146965107	1.6255870243426531	1.04340409734083	1.060201573696577	0.8645639559702981	1.5307053257369063	0.7816301577711138	0.948522407134891	0.6988418900326641	0.8939238714516828	0.4929189278301464	1.0228758426871887	0.43308450573691293	0.69185100863626	0.4702467889145396	0.6614239698113935	0.5462549855406387	1.1365678001451012	0.5112368791323783	0.007237370782345115	0.04821190093549729	0.31041991305921063	0.571392341522969	0.18922533223122026	1.165627187182865	0.18344394857902951	0.299512950177469	0.27343642469542007	0.3796825817141848	0.20827926701604696	0.7002260455641267	0.43056674730344097	0.5587797144014679
3.2565348727145293	1.807503000149527	1.2090775244478857	0.5868175006856254	0.009304244451459593	0.07434656605697117	2.923954631686446	1.5054635612502196	1.488404482742523	0.8607116024743062	1.6042156203736917	1.030767942417376	1.1172939650934766	0.8428704387077988	1.5317497158544064	0.7971167173982058	0.89937380056969	0.6904954940947894	0.9030667920307115	0.4714350282044003	1.0543189643108566	0.43480049803551485	0.7167626631307277	0.47839549900020933	0.6599493638964025	0.567982887747525	1.1379644886957885	0.5195556409789093	0.006983562464673149	0.04964967693282664	0.2967047370924455	0.5827174508916518	0.1952047033811571	1.162587425832495	0.19827873491949355	0.2947416379733872	0.2819726440523568	0.36703356320153785	0.215913183424	0.7004602024182676	0.412952073570857	0.5680472680484262
3.2931376479424426	1.830254334913688	1.1805621550765393	0.5816879851731855	0.023091991710925058	0.07264939024330337	2.866343564337376	1.5145312540693099	1.4346782208918605	0.8785978453027566	1.5469288149838778	1.0157302519423348	1.0777105555372315	0.8645432715882143	1.5209466762636263	0.7939371753749694	0.8863145315883991	0.6884477951430716	0.9357583969001728	0.48802878973689917	1.0632387752790484	0.4336330584544057	0.6982037489180192	0.4938131102138324	0.6771013750977122	0.5495495942739078	1.1592824932201418	0.5112024920660249	0.0074065970432053724	0.04845618393204231	0.3225712760749475	0.5754163834434466	0.19442309138409977	1.1734729362637868	0.1915428048575322	0.2905761236694119	0.2915369788876317	0.37267041386543925	0.22819268351525301	0.7010620471506904	0.4026090571450746	0.5808562836828257
3.305128069248109	1.87594411287231	1.265009421631511	0.5477090293355549	0.02918420972199627	0.0708894514025033	2.8578186810866244	1.54650621182582	1.4620128001578068	0.8510939690529481	1.5750366725472056	1.027866104397643	1.045586001684386	0.8870189655743154	1.540096047140501	0.7492906605746091	0.9104552757585923	0.6745978633138551	0.9162666679700022	0.4925013004714649	1.0912901814015987	0.44308153087193125	0.6896679580129788	0.4868826680450468	0.6756744513641029	0.5446892076357462	1.1552551977136472	0.5250455531153252	0.010604064313307546	0.04800045239282499	0.3429606561459235	0.5725073838590424	0.17852950382082677	1.1745399501456661	0.18686006955674409	0.29250941490669197	0.29625426200712784	0.382015536248698	0.2366905575816945	0.69772884559933	0.40284989410281696	0.5863261241356655
3.313896579409954	1.885759118427689	1.242128751254516	0.5879921587455015	0.02198374721373992	0.06271989640097073	2.888583779381391	1.5549376915024276	1.4580395218240352	0.8772080972375528	1.6369117209157427	1.0385401612451854	1.0902886372344198	0.880347969253461	1.490346222737629	0.8038640034135723	0.9615148875155968	0.6919728433176364	0.9259707811061749	0.4846058876717641	1.1559091444992338	0.43006196444968303	0.6927567413679899	0.48558218996963587	0.6497345056756558	0.558326318221572	1.1430865071306147	0.5193003861722447	0.012125915042087024	0.04802173214189957	0.3483348427955843	0.5826212527092827	0.19223761528587985	1.1672658629273243	0.1846945369833908	0.29504551528200557	0.30225182872704515	0.39344565474348836	0.24048593690550762	0.7021423287921318	0.41001150606584746	0.5842881595242068
3.274649392770958	1.8762951256372242	1.2351241546928537	0.5984825720486427	0.024276298791863528	0.07405019771541453	2.9070699443251855	1.5339826106560097	1.5141258706423542	0.8583894568346672	1.6458906768265478	1.0345389409765569	1.09378527470547	0.8651542427002783	1.4988082864821497	0.8188445959119967	0.9738583527585666	0.724072282147465	0.9659516418886694	0.4935112700932273	1.1852483309819146	0.43794908425263285	0.682204734936826	0.5060786487926657	0.6473977903296424	0.5544274612703237	1.1471699734357004	0.5278984605509666	0.01206124190313675	0.048334115592958346	0.32774705215652644	0.5985754087437707	0.21312040679509264	1.1675658776165068	0.1982492915982122	0.2892845453481282	0.2909889893993688	0.3998440968728004	0.2299731653923477	0.7104451289028768	0.40818812038570884	0.5855038867076626
3.338453833194944	1.8549813696315962	1.2295430839546988	0.5713487399219475	0.018685794184737724	0.07513626136351652	2.931822829694971	1.5157362981598863	1.533235758147904	0.8306351699223825	1.6896886859063522	1.03292648007372	1.1359768933363534	0.8735062992211261	1.514065015495878	0.8421654898438672	0.9656430950354864	0.7119030702847772	0.9695872616122966	0.49622095084109696	1.1393484666768312	0.4524922155483185	0.7006918951132621	0.49721254377254653	0.6699039597912347	0.5493910974875377	1.1528614205322953	0.5441187279341393	0.011450474582397759	0.04774644375203368	0.3190565375029522	0.6047975550157383	0.20408263206104046	1.159597170090723	0.20487528918473732	0.29506325213414303	0.2779112391841546	0.40699411824917925	0.22740330441265863	0.7199611795988021	0.40322435803447537	0.5924913849952198
3.3909256035980437	1.8872332268307606	1.19142260244793	0.5792496444440749	0.033296241649105114	0.07794497402141762	2.9054040497107114	1.5387525190144873	1.513867579288661	0.8694986875897264	1.702100813809381	1.065923529937818	1.178952393802633	0.8585534691924633	1.6058761734628533	0.837491128213555	0.9524233494607394	0.7284583683308913	0.8857903107096268	0.5330908367445205	1.102613290625092	0.4617993411941878	0.6918485250096793	0.5041621531559974	0.6592691041702532	0.5871541788714506	1.121055946029273	0.5767824339056903	0.01137831238238562	0.049367553462611555	0.3291988121552928	0.6065529987088512	0.1860724526081346	1.1711949893451474	0.193783702603972	0.3012715364960356	0.27173944699237573	0.4081933099277347	0.2214461549930296	0.726551508355646	0.4051148312541353	0.5884303694211316
3.341963386024645	1.8956306602497013	1.195235795436769	0.6056662256248303	0.02626495612451035	0.08877099204046109	2.948037373608149	1.5131031237572763	1.5563948740510019	0.8898552571996211	1.7068157978676943	1.1022637619124054	1.1972432198828444	0.8801419958209188	1.5459258634256157	0.8645983144824653	0.9560263543437515	0.7031111339961519	0.938016567203286	0.5109044884047514	1.1691308526010935	0.4435582974612873	0.7040462997288298	0.5178572206255377	0.6723965175433204	0.5875895595440478	1.1317143064262711	0.5791982473732219	0.012332558324783784	0.05137037711858437	0.3490053584594446	0.5895373184181886	0.180159222041048	1.1715798258825376	0.18726372824873316	0.30572085789230163	0.26184540206790174	0.39839969222182325	0.23423129561681766	0.727833611386375	0.3998126106838185	0.5904124801260726
3.395338770533084	1.8811701495865472	1.2950049608598968	0.5938417964954844	0.03438853865019054	0.08095634500473729	2.927554720464916	1.5112256241870048	1.5628609729384668	0.897818784818321	1.7164835783332437	1.1116322492832644	1.1905157672929587	0.887786754922919	1.5222792870330226	0.8818180062687435	0.9715852450109407	0.7186906367818386	0.9633057210639931	0.4922038227802576	1.136899521715482	0.4725404883729501	0.70449043910973	0.4931851128326451	0.685728296559793	0.5808830540662371	1.1849035823408574	0.555297313183005	0.01339979954013849	0.05237548089879039	0.3466476559031237	0.591948038545239	0.19269919560509446	1.178594448822891	0.1824151185052447	0.3034256318778722	0.2682167045768095	0.3940926152581708	0.22569743252100008	0.7355858018336452	0.4028819148705747	0.5925531596226619
3.3064964238346617	1.9504621328095628	1.207395617342133	0.6402905014384039	0.02483922888096529	0.07470858991251703	2.9256273594742197	1.5197266457465008	1.5606378855218084	0.929322750636748	1.6668652460524915	1.0975318998390597	1.1521916889639192	0.8969290814574256	1.5761090019631128	0.8893018340020729	0.9989342004641701	0.7197099843982105	0.9256966624629782	0.5095609037691562	1.1405011772040523	0.4826156092126338	0.7130953681753739	0.4959878576436591	0.7025481958601281	0.5896342504392602	1.2114122024391125	0.557826256574076	0.015983772642074078	0.05285724854899569	0.33027661986508416	0.6064804881006092	0.20318518498819704	1.1777719429982945	0.19381455922759602	0.3067522586785362	0.2697951847660693	0.39436031943190475	0.22412733277332167	0.7360915338050432	0.4058065474588552	0.5946861371339537
3.2862354473191084	1.9314420915492234	1.1798668044556977	0.6077308517056459	0.03384989317036244	0.07404539959846997	2.933165496842879	1.5309104073394224	1.5336426191847128	0.9257394730183347	1.6253306194951547	1.0738884107967999	1.174685447919501	0.9178727283013967	1.5730822176423582	0.9023054919806159	0.969429075392702	0.7353333567833095	0.941269909155848	0.49454273931947945	1.140294271432128	0.4865031869707251	0.6706013301464032	0.5086356419443226	0.709415105657487	0.5982323995174129	1.173007564866413	0.5876406772867561	0.021214624264471665	0.05216643016860959	0.3157945520663392	0.6107010497620766	0.17387822998031283	1.1749446938557264	0.2040733924635305	0.311786581208771	0.282115770147964	0.40738544618833744	0.21492537390573993	0.7406397427820205	0.40182683691261484	0.5940626815046104
3.303746709019407	1.9049251071536744	1.2695878432426282	0.6318432954755259	0.04153994241688036	0.07837925131003727	2.908133978554581	1.5819603142707945	1.576385343008147	0.9186217027391894	1.7089918992810011	1.1089131568304653	1.2108680932872797	0.8978337745707685	1.5579189698504992	0.9418254200187326	0.9726728315446149	0.761946019884021	0.9732910510211131	0.5064154802507591	1.1479508554620108	0.4963316169363367	0.6762599497716014	0.5072077961567976	0.694991738992341	0.5921397041871039	1.1656100743086892	0.5854641952862887	0.02152769525259052	0.05295660743441386	0.3036284217862707	0.6029170725554885	0.1697154885337876	1.178937509824235	0.1985663269491446	0.32414725523275323	0.2721241813127402	0.41468839984619965	0.21192585223271063	0.7416917279407674	0.40677632398585006	0.5988654657677944
3.3450427241861593	1.883394992009005	1.30621746079726	0.6074111874729793	0.0381054650841173	0.08444163884287437	2.995073968488891	1.5454361946604633	1.5477091426490552	0.8980146160711695	1.7600066775043564	1.164422883076065	1.2046200422708335	0.9284438514638609	1.5963115243890769	0.9183206785249282	1.0589348377289798	0.7910915356578714	1.0181906833760865	0.540970621720572	1.209255921362493	0.5323773615619705	0.667858358070297	0.5013330913267836	0.6913660790774884	0.5886653603784822	1.1828076066470965	0.5834553722195445	0.020128584078792287	0.053252155699247024	0.29713426293768813	0.6120780087814968	0.1622833204178005	1.1969672416721047	0.19973731128687341	0.3167973504251874	0.25493214508246836	0.41352425673381477	0.22005377236949103	0.7452273349077895	0.4136514770681637	0.6051138320899747
3.311414742744019	1.865194293989846	1.2131273488350636	0.6051530934796806	0.055494601164609476	0.09083315919096029	2.9193242473480083	1.5892053955757035	1.4803155588738475	0.8800865130013187	1.812645713145098	1.20395928543669	1.235606203842397	0.892352112466565	1.606246301434573	0.9459012807702187	1.1169270996977696	0.7763594720581245	1.0659787743286697	0.5444967754095954	1.232230235363715	0.5389339191454786	0.6763544575086288	0.5119660793978984	0.7068213891692399	0.5807352063944037	1.1892995211704063	0.6120091188298742	0.03312387240837651	0.054304345490747905	0.2861855890815388	0.6230323128901786	0.16945051088778051	1.187821044977559	0.19801849560509993	0.3129290084020231	0.25950592848562265	0.41892332429928736	0.22881409692737195	0.7397013434270774	0.4093658757985483	0.6228709712767082
3.204337608436978	1.9619604289037338	1.2668923142059827	0.5813090292489602	0.04419857190402932	0.09593598898252322	2.9562753436664964	1.5525955513030891	1.5311918765618981	0.8995876316278013	1.8982473699368918	1.1824713821013844	1.2225936221419744	0.9149595445761636	1.621183337270864	0.9711399553365985	1.1092452729264501	0.7724306918466072	1.0722296516884775	0.5582336522126486	1.2512648134636821	0.532042938171953	0.6869166473690395	0.5016117294155077	0.6953172591027482	0.5941198881859955	1.2062246538625057	0.6252723829365261	0.024988925265203094	0.05432033155354468	0.3013876721263287	0.6235216380017226	0.16762618469919557	1.1737648709462583	0.18779364649881589	0.312823731164961	0.2569278578507625	0.42349203402241925	0.23169652172547744	0.7429920149991247	0.4020928245917741	0.6362493997362935
3.309168636972637	1.9280894227870047	1.1836102453415718	0.6024426590452888	0.048885475022797525	0.09044194552797488	2.9209040957133507	1.5851583431188625	1.508436811015266	0.9150009418663345	1.8506156392990445	1.214670468494587	1.2422703087768896	0.8988838058814964	1.6285444837166476	0.9777028112502439	1.1031109211332055	0.7846300762446086	1.0447037675855955	0.558570072820338	1.225146987125164	0.5504632019927677	0.7277558137646871	0.4863893042181506	0.6871922050797935	0.6110732186591986	1.2251423917851254	0.6277598124419059	0.021577187892492588	0.05658312984757291	0.32680528680716087	0.6217853180166906	0.16791403703164628	1.183215147619272	0.197067280953559	0.3138133044315923	0.25143502910834403	0.42458982779039817	0.22329732667347474	0.7618954717274384	0.39011595406684835	0.6417966450598259
3.230265639502301	1.9453411218570429	1.2110110994414252	0.5735092469515031	0.06315262971566064	0.09708891172805817	2.886637042199562	1.5922798163667102	1.593793763615472	0.921319450267383	1.8179199734264353	1.211568407393264	1.2782560444195885	0.8777117462417325	1.668556337049238	0.9607103842070186	1.1088239925535361	0.7919962259762661	1.0827868951570987	0.5517519147096472	1.2872023077793089	0.5277061715822126	0.7255305986424523	0.49281558416746984	0.6939907208611691	0.5991813571424908	1.2381624042075692	0.6178442068247291	0.025000429326292123	0.05705155296666135	0.34278872132017785	0.6228371281910939	0.16814552472769892	1.1870264133770156	0.2029895072989229	0.3136802975786664	0.24944065858063325	0.4169160968434053	0.2134237535218168	0.7702741755639505	0.38641642047015273	0.640276357259092
3.2505989088012313	1.9144830834792899	1.1985828045609423	0.5975880938282503	0.07001708739902465	0.08650115728644346	2.927972706835173	1.5767344856889172	1.539867840485317	0.8991438028661539	1.802445320026733	1.2066049164608614	1.2716515839070652	0.879901997481323	1.7030212894643129	0.9561098282874448	1.117265131400607	0.7902896583029465	1.0848723009613834	0.5585247784457168	1.2673282975585123	0.5369071967723048	0.7314098954072741	0.4963606352085073	0.7051007359613193	0.6076092830130609	1.2440837717196775	0.608653559837355	0.02412631040533133	0.0566644871201712	0.33409661158708126	0.6297737105913135	0.15506259982640513	1.1897099681456471	0.19909529203597792	0.3174243023124405	0.2652445196886275	0.4176392612368471	0.21301566460378765	0.7741574697799918	0.38712062094436056	0.6387451453095389
3.134440376226309	1.923553267362797	1.1767060519215455	0.5913227926128138	0.06468008242615435	0.09864503553662446	2.897966741977641	1.5912477702646501	1.560215773592496	0.8602422799968118	1.811412797837059	1.2288435853283288	1.2640477953576652	0.8790337860424816	1.7049504208341018	0.9648507500928687	1.1575184049189842	0.7875420688689349	1.057246026316535	0.5714334497619457	1.3017914793301542	0.5202999879983763	0.7440436793004069	0.4889595990126117	0.6995935766733206	0.6248417239858703	1.2267145716410137	0.6253675637813971	0.02527380048372044	0.054696839484515335	0.33667404626622716	0.6405617755299258	0.16353967002191933	1.2007792477897647	0.19891110287831756	0.3212405815922129	0.27096290678255314	0.42309932341673123	0.21110082122572174	0.7804169280132905	0.39039214287602914	0.6412826876787404
3.199254337656885	1.983741378515919	1.0989824723029613	0.5785993395735409	0.08040555303304009	0.09917457039994765	2.9069526763521623	1.6090030247473475	1.510132373021435	0.8634919773782401	1.8726232714784452	1.2056378171121622	1.2591159257756808	0.885263530689137	1.7641922648278086	0.9306282308647389	1.1659900988767826	0.7771148251693673	1.1046806475994426	0.5888486525134122	1.325670219685533	0.5167551358006314	0.7472646097341759	0.5045446359815673	0.6821721453816402	0.6348850631226245	1.208094915868589	0.6356937291406517	0.02909155371326581	0.056425127496847804	0.3391350877470263	0.6434462426460299	0.16179937031369568	1.197704958463779	0.19688321987049648	0.314671443355322	0.27538626102313096	0.43004237439858295	0.2326919612655217	0.7792400983423686	0.3864684239866664	0.6512516944723267
3.1288774398864154	1.9858149393179352	1.1681510285515744	0.5913639255474201	0.08434548148157739	0.11021336256052752	2.9304646062890933	1.571843684476436	1.4812414579570545	0.8863355763594356	1.8504581702486713	1.1956670211264067	1.2653153087400677	0.9207437119609768	1.7329106383760557	0.9731066363969835	1.173878697494574	0.7884867286542445	1.1216329985847304	0.5986000532205472	1.2814865497997623	0.5546367826678396	0.7536048162090642	0.5242682741692941	0.6947954341319023	0.625645858241588	1.2457177649248208	0.6230420070446709	0.029861667619973692	0.057589067093556705	0.33517858508920634	0.647701527398706	0.16916922476780993	1.1990706058857408	0.2052561993250121	0.3160435777300043	0.26855799431182814	0.4322334508351241	0.24949492715453525	0.7742523540484921	0.38440091233002205	0.6584901144516236
3.1840775565132162	2.0214167882611878	1.2138622974836741	0.6025048505105927	0.11220837793209171	0.099376580813253	2.909111503781264	1.6263529288098497	1.540493893408986	0.8764102817862776	1.8657968878817501	1.2861884921701046	1.2566444994429307	0.9383421082130049	1.80952108636431	0.9719935415894605	1.1842552377922497	0.7830588464807252	1.1001861770359629	0.620574624739034	1.3132588680017228	0.5357813226223432	0.7580308578018309	0.5122096315576959	0.7097337353833756	0.6152589810825816	1.2526060737218832	0.6146227968916937	0.02851172301963452	0.05671878407963507	0.3231321376578389	0.6519605203850709	0.16431861315835905	1.183650672864548	0.211964655271816	0.3131834463330578	0.2734746341824273	0.44385940631114357	0.23611679484137585	0.7907899465601026	0.3849338588130907	0.6616989487393191
3.244596447035626	1.9854077821028646	1.1995634861698332	0.6116760934782565	0.09739552851735651	0.10803182339580564	2.9524969878473235	1.6027975198496893	1.4687002897098176	0.8904823161973765	1.9752849630387912	1.2712659205447978	1.3341408611569483	0.9355873148743612	1.8150213432893822	0.9519244022216693	1.203169067402551	0.7686936812590949	1.1176240651746423	0.6205350852858357	1.3146289996341627	0.5263861954483678	0.767017729946529	0.5255223314668162	0.7046679805461284	0.6426308505870035	1.2367200824776736	0.6291702881363482	0.029606504088232326	0.0553187727833345	0.31687677369691303	0.6596820948760823	0.17736788817486665	1.1820381642782618	0.21059643770227465	0.3227965309036684	0.2721802560401149	0.4594052788342583	0.2285082718972935	0.8034278301096867	0.38437122015529457	0.660647077744616
3.2252055325897735	1.9863769948574899	1.2558201020979047	0.5936606286128198	0.09819815949386221	0.10367862889996395	2.961531028006771	1.619520082406204	1.5363974403364753	0.8912211439617779	1.9488172980362715	1.2942486633216774	1.3349976634754823	0.9320087916168684	1.7649527989666385	1.0012058852944934	1.2077376638266821	0.765099960073665	1.1548579409908668	0.6199117444546252	1.2996812388442733	0.5450832544728862	0.7366265081834316	0.5364831511853585	0.728384322286639	0.639922831468124	1.249839787256873	0.6172749246127585	0.030178118880835547	0.0564369028580383	0.33032664006117335	0.6657559020587329	0.176223947681175	1.1810663416514935	0.19919039818209244	0.3308279979290002	0.27752941920556257	0.4639625935848957	0.22126104704497868	0.8063068684070965	0.3857070003133157	0.656481620611619
3.2085090802815506	1.935740723217745	1.1833451227496	0.5945901060348386	0.11304369463401831	0.11213361255108381	2.9209223202865684	1.6251083629821723	1.5498268574479177	0.9027330080443188	1.9373726599937324	1.2720970772667324	1.3353252524922536	0.921015303287527	1.8007381789772599	1.0120092473911027	1.1985663102042994	0.7703615047701334	1.2027307440378467	0.5965816778535225	1.3170865526774274	0.5543310933215517	0.778643817574283	0.5108366826239441	0.7417453167678173	0.6149166509936229	1.2535970114944202	0.6309712719901462	0.03240428652123991	0.06029145081600371	0.3373580926066867	0.6766431459237465	0.1503575273371914	1.1897882630954932	0.20319202071407053	0.3242700600396696	0.2849828210020543	0.4676844044975688	0.22414222214400842	0.8072416924216756	0.3941500285041478	0.6577128609962717
3.1532965025397917	1.9578138363975017	1.1868926485048228	0.5733188626323993	0.1196840477448548	0.11399537197236716	2.929097560034007	1.6202825720529106	1.5302100372007683	0.9252374056812493	1.8566380887566114	1.2564735996352554	1.37193074988315	0.8866120217585208	1.8431681583300763	0.9976541576601984	1.2387419296461555	0.7723796077900251	1.2133552270452739	0.6217486225169859	1.3530387852486239	0.53817250410037	0.8130637849549086	0.526844467559524	0.7611139445631017	0.6238687734387641	1.2479256719334868	0.6334048285253936	0.03213936497198216	0.060813917581836976	0.3554742749067517	0.6765173609628815	0.1515877819781179	1.1936375161793455	0.21256770564642785	0.32344852940558155	0.28681898511834214	0.4680049629760882	0.23733759023890458	0.8016101581008028	0.3960766489617426	0.6582229246153711
3.230192689664976	1.9478682665571485	1.1279653772015017	0.5918922819720691	0.13925097884147966	0.10789744060839725	2.931413670439737	1.5918795583953536	1.4823407989673723	0.9425429738208619	1.855370499106011	1.2506170320751402	1.4141420284473416	0.8947803830891587	1.880596238871472	1.013385303396832	1.2400436212553696	0.796900395257117	1.2070083817777686	0.605684827480759	1.3495203266573932	0.567360798877872	0.820346514861012	0.5337378973033315	0.7525131767050388	0.6478260343600475	1.2508217056011781	0.6488874230535556	0.032057360352246156	0.05754735840201431	0.35992308524206296	0.6732332409404679	0.15497731741252946	1.1918816693478647	0.2123333123238871	0.3325005072817965	0.28973719860036307	0.4682572179424315	0.23438116704693143	0.8053064716763662	0.39191421835252593	0.6583813951772369
3.2095666509675014	1.9816228082879954	1.1566736296407893	0.6182477199126541	0.1048355692163703	0.12910076883355998	2.944112786968048	1.5709437069095948	1.5365419500926154	0.9481928112044686	1.9258815600930108	1.2426144037017102	1.3645313193572755	0.9189483191873671	1.8623687251600982	1.051096834356278	1.1910815303120939	0.8207356647512969	1.202244135396773	0.6153177869140204	1.3741217044420742	0.5844890920348317	0.7919005638791106	0.5440736288973309	0.766324293279385	0.6367797633716666	1.2823687498919956	0.6311906643510917	0.03186784134739352	0.06055365380157181	0.3457262016156491	0.6725380542900263	0.17321243584302506	1.1921767090540887	0.21743589806889124	0.3289532868669038	0.29019157355936215	0.4710737874931556	0.21376173940251483	0.8141109354379124	0.38643271321738415	0.6643207529768771
3.252739929325904	1.916983008434852	1.215473133425116	0.6141067122712504	0.1588608785048522	0.1144919536739647	2.872604568261094	1.6594385229847033	1.5818159881418756	0.9075567623534165	1.908327949502287	1.238885962883268	1.430885947896535	0.9090701709118194	1.8530199052549126	1.0238475608985071	1.2657492346855577	0.8142322452410634	1.259076477570636	0.5975612379122095	1.37002666963195	0.576092582509458	0.7772735066590243	0.5516000569265279	0.7202155895663945	0.6498416453587361	1.2507120494551642	0.6854616050991028	0.03262057184252705	0.06372677814570649	0.3469542412892804	0.6778052833291585	0.17158150728501334	1.1918948338978188	0.23329895737840825	0.3250970448483207	0.2780770939649387	0.4718835949709872	0.2136232597093412	0.8251589388818691	0.3835200461258469	0.6785783988418861
3.263269292440481	1.9783870329048725	1.2285362909810675	0.6274940535433314	0.1522956470845324	0.11729992585714498	2.971719274225783	1.5851711573233436	1.5860575391496334	0.9144629906425092	1.9659018360032958	1.2229069195917948	1.4168094557203972	0.9208756083793403	1.8368920008662397	1.0411766307010564	1.2866003556874885	0.8246330763520331	1.2121588792707394	0.6306966370199831	1.3513743219679863	0.6074196430624627	0.8027572829646437	0.541061524088259	0.725391780085839	0.6905980578137637	1.2396275577116227	0.6859382684825494	0.03557638469153622	0.06429789396844021	0.3605621766461276	0.6732658556724408	0.16212305157025292	1.2107444855440277	0.21428530493542328	0.3280775283495005	0.2768642070782599	0.47008490568481737	0.21306230336983698	0.8260163706796863	0.3779685529283673	0.6860630693032699
3.329563839744653	1.9850772883547936	1.2422025209097223	0.6413018506826057	0.20144375260158814	0.10076387037092764	2.925818302823265	1.6358502390774732	1.6330471410172558	0.9194105604206168	1.9566051516570335	1.253968171895413	1.3745542995699396	0.9346822205238976	1.8503552439376085	1.0457442310380778	1.2281962498412724	0.808681632162205	1.1888313490085152	0.644368504109089	1.389471556362273	0.5921412811772787	0.8255178424685008	0.5507476205414257	0.7627349961799323	0.6725050965177918	1.2695932340039564	0.682435501453604	0.03879516749896693	0.06313707633902366	0.3611874919453927	0.6734119806866413	0.15336956779479086	1.2134392875562476	0.21863040093314323	0.33256427653372794	0.280080446218198	0.4692152141254392	0.22822637935214563	0.8208979697602312	0.3831597179302882	0.6879067766491477
3.3257169588074333	1.9770608561350809	1.196301236778525	0.6317046965525254	0.16805666779608117	0.11223284835271298	2.9017450324697798	1.6183931679719086	1.6268637052736066	0.9645943740885736	2.0141419807734415	1.2883679811608093	1.4072579319063934	0.9520263015033795	1.841373641694415	1.0447972390661882	1.2145875789157417	0.7987265543746652	1.264929529904081	0.6133834244304989	1.3970805280011922	0.6035588980594958	0.7961176688573807	0.5872069111278929	0.7616206015062068	0.6839949468769457	1.2722650345216089	0.7048368075662409	0.04001481971319523	0.061660778163863915	0.3607953647506514	0.6924591051002502	0.15110775069784207	1.2240430413107175	0.21865887551932764	0.3313571453887834	0.2828367114982635	0.46523864178531643	0.22494055688461953	0.8214166775937309	0.38138296820778755	0.6825341977442905
3.2912392499080982	1.968019777218044	1.164317238832976	0.6106650097067381	0.17906821101789916	0.10214235207649307	2.954789058027707	1.6259580299732952	1.5555387934469067	0.9494900089202044	2.005850249907148	1.3021176308467832	1.3882967844837566	0.9754526996086107	1.8596370793191739	1.0632238998649626	1.2672918474304415	0.8032564032898295	1.2297411315039994	0.6530435251646938	1.4127152219301313	0.6031055116124258	0.8222063713833162	0.5651879175538416	0.7453889529349618	0.7145138709699689	1.2847383042762173	0.7247380494970983	0.038737388575792925	0.06463145488895108	0.33250400291602067	0.706829164529848	0.15949987602113438	1.2298215707067428	0.23617255504023918	0.32636618091279573	0.28692836822187173	0.4645652121184996	0.22290722429653237	0.8310752965639794	0.38773006747322714	0.6778116632773503
3.3555503783241494	1.9952017947174652	1.1735914905712177	0.6154078468752233	0.17271026552589372	0.11403036506900957	2.973519230466654	1.5969997419189992	1.5530474505390883	0.9121942132576004	2.0034952053675243	1.2892751126170185	1.3990657608627297	0.9744805294653404	1.9297554627930464	1.0357862071386785	1.2531695898819561	0.8303987483976148	1.268347699099203	0.6333265241221415	1.4241917990307147	0.6206792857416452	0.8227169601939314	0.5608970006803948	0.7868800893181136	0.6895933005790489	1.2918105884256588	0.71581338439039	0.04051590079940071	0.06152243620648506	0.3436637247145337	0.7098715973588973	0.15359285926313007	1.2394496486093898	0.23826036375463475	0.3322414692644877	0.2872525624511447	0.47038382851494176	0.21764383164729692	0.8255422363807096	0.39646479490719966	0.6822371818159649
3.326436605950607	1.9842745136286866	1.183123709741879	0.648951239557583	0.19801955918572012	0.11644021440683294	2.934124220521761	1.662640129594883	1.5008431027684732	0.925927737177674	1.9970808881436877	1.2850142380178249	1.3862794675574233	0.9936696455845989	1.9525601382437854	1.0656259873231348	1.2571545907700652	0.8202240331409077	1.2927288848500833	0.6425812203889816	1.442825267002369	0.6365808171884813	0.8313846378491931	0.5778812766768537	0.7841004537011794	0.6654087397335161	1.285654131523758	0.7261315261420423	0.04291795772114987	0.06406194656801358	0.347330805788273	0.7223323921346884	0.15403451499263257	1.240459829951821	0.2298663335729608	0.3327610612406892	0.289475978869502	0.47025669613118115	0.21852205201249644	0.8315636613685169	0.38736217965836633	0.6901522799187326
3.4343686567358755	1.94006212832819	1.2177718231545875	0.6439056575900558	0.20905832169910396	0.1308399086471964	2.982756555237283	1.6126059828670394	1.4777289837672962	0.8929428016319265	2.053532700808962	1.2681870816214997	1.3985411637273704	0.9747150954324614	1.9697466301846296	1.0443531497223562	1.3124214434737236	0.8287864070274578	1.297545575452837	0.622067616544823	1.4521052300712367	0.6093327370000414	0.8535734942579186	0.5836906549492016	0.7460729303815902	0.6946614409668327	1.2787521907270367	0.7435227990366493	0.039193997531991875	0.06385769284774655	0.357331756962071	0.7131559563503721	0.14330999180793905	1.2423471415326197	0.2189819152960311	0.33511028604499393	0.28788900929834277	0.4661531817321263	0.2209881554903603	0.8350392283047444	0.3824147667656908	0.7010882090811271
3.3952415286108475	1.9971238456561875	1.1917335766103425	0.6311045063880959	0.228958167303392	0.14864933646590958	2.9752490711831143	1.6031652119002586	1.5246687299850932	0.9194037552221566	2.0334908130117206	1.290250088366318	1.4295871747934845	1.000658217524827	1.9743873943835444	1.095326456482257	1.3413947666826898	0.809623610321775	1.2512768398461855	0.6578305971111669	1.4025156946048956	0.6400413446959416	0.8636423881525186	0.5612845004839061	0.7532007978778097	0.6966336572662255	1.2998415049207193	0.7329483934853017	0.037166440944639674	0.06523895942612214	0.37761896322634203	0.6964369551385514	0.14263111744901186	1.2489079295268424	0.20705690650191322	0.3401652786002714	0.2831693424857754	0.4669747232126851	0.22386713311892648	0.837958795952542	0.3803264265752781	0.7019295134692191
3.3598852575600815	2.0011454508810202	1.1637926930200557	0.644663405723023	0.27290026666364703	0.15169848750401663	2.9992396952859175	1.6059616813694835	1.5439698559313249	0.9136696822525754	2.0912009291833793	1.2976059983268324	1.4389224330357133	0.994461036953019	1.9828722350621313	1.1177532939374668	1.3669832181267854	0.8300985481890766	1.2797500619757252	0.655474588500791	1.4243123223612582	0.6234308984820475	0.8248120693965547	0.594963541044034	0.7809041548467731	0.6705758163002676	1.305798408747342	0.7228280257846139	0.04089299767203416	0.06468090435156396	0.36126399881064725	0.6909340050270892	0.14463787117128193	1.2536577193302854	0.21490404046854583	0.3413375842450227	0.28170907954233126	0.46853126289106767	0.22113345702932483	0.8439301945160326	0.3786191567941652	0.7068309088937884
3.3327724824216496	2.0350920607220377	1.209805033244763	0.6571898156868177	0.22311401358332894	0.14376458910838066	2.955455569440377	1.5782194589777434	1.5848309256601545	0.9075438765508118	2.1104194595950982	1.3292032990140714	1.4209517142985095	1.0066164195397822	2.002447346344259	1.096336496231355	1.3299085173996281	0.836772645640305	1.3098392948006992	0.6412277779821172	1.4607992340837272	0.6549338950971908	0.8199078161659757	0.591512713202959	0.7681775407157327	0.703060460413352	1.267411361737458	0.7712657754385569	0.0450436296208381	0.06484925412544532	0.360539967346961	0.7095296600861509	0.1414139338193282	1.2440310705304949	0.2292994169629603	0.3326656171735847	0.26844250766884736	0.47280800274671164	0.22176414181127665	0.8490544148180514	0.3704140648961496	0.7061690841861802
3.401863161067054	2.0309236266228115	1.2399604393444998	0.6555254232614874	0.22858242627637407	0.13824520296779333	2.951165113204407	1.6265724573794018	1.5557131970249314	0.9300612629062932	2.153677272643072	1.3525709457047626	1.3986344572106857	1.0025303403237944	1.9640404818943478	1.124787028228794	1.3618748349815348	0.8290304826927757	1.3354842383383108	0.6663044498477855	1.489515847505927	0.6780383451708623	0.843865169671399	0.5913968969948675	0.7371678361450508	0.7144138078402869	1.2393100401706478	0.8053911672200601	0.04787742048796967	0.06569920630418755	0.36096728426204616	0.7151832588602729	0.14351432302401743	1.256668944369152	0.24671564503453244	0.3307809907702093	0.2646137159493005	0.47192840425921734	0.226101570369515	0.856140711178572	0.3684329618904414	0.7092385244882413
3.2683837153735205	2.0297880995226505	1.2746110619214552	0.6948852049852521	0.30397729508087384	0.1407242502116037	2.927886740628875	1.649816540130327	1.6045681189108427	0.9449095434757823	2.1554462372763923	1.3449317439479715	1.431574471917802	1.0147127761781127	2.0058340796054535	1.1249408087175075	1.3906152354124361	0.8420465411019927	1.3521994798743382	0.6833503960189532	1.508327943618432	0.6608011635110622	0.8335913149320756	0.5991213055022255	0.7766419410365903	0.7009400177842551	1.290802028631756	0.7992914945810542	0.050602155509030196	0.06279272704201969	0.36611318066666626	0.7108654676844993	0.16202640125468226	1.2521922988440761	0.23989918507938035	0.34524455753014893	0.26850247202266087	0.47341132673257014	0.21449569193242438	0.869384169281731	0.37070631565996703	0.7111381722600706
3.2869656394809637	2.057423561640982	1.2202962623864395	0.6946922966304561	0.29871760390562235	0.1495686913769476	2.9459640223146453	1.6827971444357903	1.5650318731788129	0.9548422357941512	2.149888743382657	1.3804411969656631	1.4889825735605542	1.0176572120379799	2.0602898596049317	1.0999289836065131	1.4139195952995594	0.8525835327851099	1.3789168446428601	0.6908492997569079	1.4879662119667387	0.6488920561714462	0.8406913825535173	0.6121315355117853	0.7958150243627353	0.6824592595795069	1.3094039829882953	0.7622598078238949	0.052354819019333386	0.06450617666973414	0.35764033656544375	0.7289427559715991	0.140291984715954	1.249755312654407	0.21974797554954348	0.3484138262915724	0.2594025006445945	0.47462668594722	0.21362837514303248	0.8798646339154108	0.37546018406315224	0.7100104266646713
3.2163020899192127	2.049827490765412	1.280990080020925	0.7165618049744745	0.27607271633645736	0.14023238647072034	2.980403912206499	1.6306784929388476	1.620159782717806	0.9635489541715866	2.1692337444622596	1.366925391494018	1.454290787881619	1.0700552507507135	2.0703357826721605	1.1066803299738883	1.453276225737053	0.8473995162137051	1.3842967550895264	0.688192576948079	1.4902326873509604	0.6604523294467689	0.8697222876920582	0.6030156733752333	0.8002966211199165	0.689457128550963	1.2947156008278315	0.7837155957626127	0.05201539090901419	0.063540819343195	0.35049631726990466	0.7458752645766692	0.12998880059324694	1.2646513171128395	0.2213964278268034	0.3412891875678864	0.2579828082807765	0.46470497012984946	0.21781508846148273	0.8782108468214452	0.3663686164967957	0.7137755468509608
3.2259152601274783	2.065897243389712	1.3659831938970104	0.7212327052688844	0.2805502672288147	0.1425104957192053	2.9391584436663543	1.6688241028520405	1.6196011407133468	1.0091756544244086	2.205187760797801	1.359358101554801	1.5038221094617266	1.0250801503185	2.0404476987457687	1.1622015810008324	1.4807586737417895	0.8487788977869316	1.3685395630956259	0.7015178189537431	1.5158362967431915	0.7005533044602342	0.8638548131608285	0.6133730058051201	0.7931151316547148	0.6888002188383485	1.2686628942753342	0.7947200556035586	0.052213934916175715	0.06889612439429112	0.34725420998145445	0.73736730994471	0.1293079678542587	1.2516688869599955	0.22371359826832957	0.3492862386393749	0.2552115845364822	0.4622693395876424	0.21639412231454805	0.8747425393888087	0.3587011509724117	0.7256088611336677
3.2133748257581205	2.0830905352466957	1.3483104624091446	0.740702181531719	0.31148952006334846	0.15340909026703353	2.9634179686672124	1.6370547855583513	1.6384440238541136	1.000226775868692	2.1724849395831667	1.358144823817644	1.4930432483197853	1.056274854474353	2.036001617033688	1.1711134993520704	1.4891433918197694	0.8528976311570302	1.3692662658566712	0.6740589236247408	1.5368188717194944	0.675248731147177	0.8511763657633723	0.613391368334427	0.7778449155621292	0.7134611883973501	1.3003235957976884	0.7597971645123394	0.05540638643804611	0.06523492826160047	0.3495869665940921	0.7299091865997066	0.14443536207878738	1.2664934849818887	0.23753683051525773	0.3430475140566894	0.25397040468756854	0.4633310241618509	0.2176841072607983	0.878448428309916	0.3485814783925619	0.7329311384812386
3.163566923759152	2.0770533851737323	1.3945232292610186	0.7317602141281813	0.3028112912528223	0.1414919300519873	2.9950701283435928	1.6804402603682258	1.6671295612028696	0.9870085891081024	2.185683203511872	1.3710536611228996	1.4948010976594863	1.0511212742836904	2.0577566052063245	1.153852685188182	1.4946701383605296	0.86287411832614	1.37295912804127	0.6927537628061946	1.490526124124127	0.7146426314999187	0.8433043655308115	0.6386773504875666	0.8434894982325317	0.6967882864515645	1.318235277653525	0.7444430918231498	0.05166191969162098	0.06909334285357961	0.3402744481924609	0.7443395823674998	0.1438998229746545	1.2772276389638562	0.22953694753380843	0.3544974548151108	0.2636512549205041	0.4729389363739548	0.22155887357610893	0.8681995044001175	0.3565863975006138	0.7347007634696471
3.186713332637533	2.001155061890003	1.4257476298949208	0.7256731225208406	0.3133250045653333	0.14920511838712908	2.9693872468590117	1.6785075288158966	1.5760475645740748	1.014022762181611	2.1510528328790484	1.3631088961995084	1.540322968705426	1.0613092188637316	2.1144982432612554	1.107098175041818	1.4826405977943422	0.879332149695237	1.418599440416704	0.7044304002752738	1.5302710436882798	0.7069269800116356	0.8471570853676237	0.6352797891745526	0.8306818929683865	0.6959431409142273	1.299531161929812	0.7915157601914832	0.054604038570755874	0.06950006992210128	0.34487546930289487	0.7657250749073272	0.13304742595267355	1.2595701589913628	0.2275581662185828	0.35931305023043014	0.25745147794950574	0.4734541762989448	0.22887211765734014	0.8699930249859485	0.35794204749191777	0.735815997152497
3.1707281597377452	1.9689745089634272	1.397495106386989	0.7482578435314303	0.30561191593824305	0.14301291456187434	2.9391206269431267	1.7280619729079978	1.5972797169452337	0.9727384576321361	2.297193000429304	1.3546422612138267	1.5471648060356418	1.0411686149520005	2.1074505968015016	1.1540598032528921	1.514714556296829	0.8780697369727374	1.3577077616233526	0.7307380053062417	1.537370285072434	0.7335504705023705	0.8600932316966018	0.6270058679019238	0.8099159559779185	0.7088698807653072	1.327054263119429	0.802558971504866	0.05210902908331046	0.07301100991562433	0.35081680742830873	0.7732391382355599	0.12569150093684753	1.2641296840967675	0.22226493791431454	0.36065292732866283	0.2610233290852657	0.46538213254850264	0.23918570009060575	0.8765785323337718	0.3663155450822795	0.7390984196838389
3.1691278392008853	2.014448188662714	1.3423501557262267	0.7487622684699302	0.2434721157205978	0.13758974664110982	2.978380136158423	1.6758596349739068	1.636937086537766	1.00677996587655	2.182273147060607	1.3667679478595802	1.5456198987043421	1.070140182601431	2.110185297749549	1.1229164092157513	1.5508162705304638	0.8566694513865282	1.3856621500865824	0.740430018782291	1.5603233437003559	0.7445925967294302	0.8521171540862794	0.6538487027933352	0.8252116823062035	0.7030604676032098	1.3270883181885167	0.8019129101612319	0.0539340317435774	0.07941064818361873	0.37684116432747344	0.7644231423087434	0.12092285723982607	1.2737298862386277	0.23006226902075178	0.3651373762933653	0.2720516255512895	0.4538552133961392	0.22577940925153497	0.8773645482187289	0.36566900791989865	0.7438846771227746
3.2187026758663664	2.0413065530148296	1.3736673473903434	0.7059853714360987	0.25919177799869225	0.12134787913333217	2.9615291015661604	1.7150850074992563	1.6101785246880278	0.9767578230241998	2.1744154358418095	1.3851536212128728	1.5514100746825013	1.0875299461731296	2.1127622603005727	1.158966553451526	1.5341721743228671	0.8489094294184071	1.4310613578083455	0.7297686255031262	1.5800842150696182	0.766965505563398	0.8369163237973869	0.6519671165736055	0.8554643056889784	0.6956610193642033	1.2945387399866315	0.8172743067049903	0.05496126544911991	0.08206834823783282	0.36812365148847204	0.7641385085773756	0.13285143619626058	1.272109527094437	0.23668178902594403	0.3615452359971927	0.28519421422543223	0.4474694096009571	0.22547437632662967	0.8774522370756518	0.36039102030941683	0.7460939820713416
3.2096047819928555	2.0362804378337693	1.280987714864724	0.7497658921768882	0.2691230862584533	0.13933890029142496	2.9909235906871694	1.713998229927384	1.6351043119082673	0.9715682596075186	2.2778245542875366	1.432240363557938	1.5802922576587164	1.0505442885768546	2.058398954222429	1.1664731140795301	1.4442769177041692	0.8794470744200441	1.4759953524824743	0.7433866212407066	1.6417114457739845	0.7540328368019931	0.858972078465153	0.6620819807396043	0.873480378109965	0.6749890612648641	1.296029767844312	0.834348359076709	0.05925140979586457	0.0833511789386738	0.37577088033597206	0.7687590385980636	0.1402941050556811	1.2816774625036949	0.2371507435197774	0.3549270281648643	0.2686383454473475	0.4497864543919868	0.23239858964408566	0.8821756868504455	0.3499223421160311	0.7451413793939539
3.2208370039322993	2.0651530548660126	1.296991666813506	0.7111768911875435	0.2610373631957723	0.1408018462706587	2.9465572092503693	1.7618096228230313	1.5469962580111947	0.988851548368798	2.3187626739234584	1.4095005029191967	1.6002517713444955	1.0455376924912445	2.0840263051346426	1.1400482706592736	1.4406149314159198	0.8536813890575706	1.4389243335800972	0.7813195081211692	1.6356730807633753	0.8148875021394533	0.8701769729454962	0.6547883952350491	0.871795652643898	0.6919128268862828	1.2939178404312393	0.836772691416085	0.062259696073296567	0.08648682539608789	0.3597705470993377	0.7864956002688736	0.1422563686572388	1.2958529269843637	0.25320093641723895	0.3544733167457618	0.27051538851944307	0.4571379596992871	0.2535444829702454	0.8836079599244492	0.35441543132803865	0.743713833313854
3.2001813445721576	2.142622860598157	1.3277927910506717	0.7228979606251806	0.28176941203776895	0.1481488233276317	2.870237380302667	1.7998377672826473	1.63971064876745	0.9454611716017103	2.260561932294469	1.4448644917383684	1.600772654260817	1.0558007042043482	2.0847698742698992	1.1400751835115188	1.4695958780938065	0.8693576638134567	1.5214268360516339	0.7507222080465225	1.663175819788457	0.8056529244939773	0.8531278714284128	0.6911497611966974	0.8588172979579233	0.6786793104421115	1.2829481947705237	0.849595413390193	0.0603278449904014	0.09560329933054268	0.3603199695948514	0.7826758214116557	0.12887264839178267	1.3115209311807225	0.24816360329626894	0.36170954889262336	0.26636000647577135	0.4668604340839134	0.25371449012458236	0.8863317299551609	0.35431312120263286	0.7403206722405906
3.1565465635359042	2.1604634895982735	1.3945113250783094	0.722447176218526	0.29206000184368497	0.13411305192609904	2.967338702444119	1.7326095834460093	1.5893293690117807	0.9702466402173343	2.2947400787768255	1.4517044306297509	1.5650269764082239	1.0630793041589124	2.0950091337828556	1.1499786954795501	1.5221418643788716	0.8513341859423655	1.5373230542638887	0.7381265315911746	1.6420173563172253	0.838950837726998	0.8273178037940041	0.6992320729485578	0.8788870733523002	0.6848190547328379	1.299617877971875	0.8447427289858274	0.06015122723758684	0.0935429914225844	0.36492886236937244	0.7874085442404516	0.1222394681570141	1.305213408882901	0.24911148581303316	0.3621823140696097	0.2482317017895451	0.47787555977843915	0.23081294537150143	0.887087558846088	0.35626280157253626	0.7419292228274701
3.114468495510486	2.152956915809492	1.3471851707364288	0.7160043443377058	0.29386982836019493	0.14295657893332844	2.854599912355271	1.8096738868487663	1.5684557934197594	0.9644915583893048	2.3807378908823997	1.438581640639807	1.5637302893606855	1.0823318632433954	2.1157918634029054	1.213230269866335	1.5163017153366662	0.8853197938017898	1.4590929347015265	0.7745730008212882	1.6453915788338829	0.814903441127482	0.8511074900261508	0.6874858713227527	0.8800586390595084	0.6828904844046116	1.328724528690596	0.822096684314149	0.060896008189216075	0.09562652726972701	0.36841524632470163	0.7801181089936982	0.13914413463964964	1.3020242796532835	0.25794104095138265	0.36218986886012794	0.24622467204951579	0.47458926691204645	0.2214184068122105	0.896540709779485	0.3528658500473388	0.7501935415992442
3.144957015076296	2.158743166518614	1.3607777931549463	0.6798853425334306	0.26366840174866274	0.15259505555982944	2.829061860095388	1.7583257169597033	1.6433223696740176	0.9644761299480294	2.423524507498738	1.4234015255470873	1.6441108231049533	1.0578882670505456	2.1208448579264063	1.2127473316885096	1.5744049481497957	0.9067079419380893	1.551773856773229	0.7569401670420681	1.6557602682498749	0.7961060146143194	0.8623996526291428	0.6878688800230406	0.8796483068350553	0.6822574848790027	1.326926645133922	0.8425455120991788	0.056663975382292925	0.09826092959098487	0.36549296582793006	0.7815542644108384	0.14727642978254926	1.311157050781064	0.2522664451582886	0.3654233596117853	0.24211555347496963	0.488494871537566	0.22701184984598768	0.9035617227497412	0.34767305673447874	0.760234090890924
3.1553385741362914	2.1503725044706594	1.2782045828582995	0.6688856913279531	0.3291945553741505	0.13949592010057285	2.882799802264399	1.784832355927742	1.6331578067481607	1.0111650387315938	2.4619242845155855	1.463678878192828	1.5956100957173776	1.0893499673160822	2.101487621995231	1.2863567238788818	1.6218497310343711	0.8990409332127414	1.5577240975343314	0.7735559500292712	1.6749745055675085	0.8199237458507845	0.867786221834486	0.6945511984849384	0.8468438513845521	0.703427902896412	1.3247222471563558	0.8377280247623023	0.05782924679323551	0.09231031692702592	0.37598920615261466	0.7863528940576627	0.1453732561331491	1.3143646466469272	0.23932749424639088	0.3790458996136938	0.2453905550131771	0.4755966051914197	0.24357269739776335	0.9044374760884836	0.34268546428715363	0.7635919854563716
3.080518715669309	2.2149533207919507	1.286744728145497	0.699488219613493	0.3212315346076835	0.16144765260493696	2.8779820158682603	1.8187695060609261	1.6824026694357421	1.0156306053584392	2.4657305278486312	1.4540709750288117	1.61978464044983	1.1172382196217239	2.15437723317905	1.2705008375841647	1.568311385930577	0.9170716102181466	1.5742557600177816	0.7764224911663008	1.6877971079091245	0.833145195684333	0.8459118440372976	0.7192393194353099	0.8915788391320143	0.6693865132784268	1.3114218928268155	0.8585368896267042	0.057790788029207715	0.09257644511163686	0.3786250485557869	0.791624570208826	0.14804041924398828	1.3109512964472274	0.23356739322542136	0.3781726647808317	0.2537160104251551	0.46493951186994337	0.244508217346239	0.8981572976679526	0.3440811659733957	0.7711435123539492
3.1279714002113552	2.1808844994471555	1.2981733466617902	0.7039936540540065	0.294052232326045	0.14643397728284696	2.954462064308662	1.796779954314019	1.746808977986477	1.0371124869423127	2.417423128775197	1.486934109939553	1.6182791931775402	1.0759444319644793	2.1396123481889058	1.2860684230325332	1.6367223002090592	0.9214406597568755	1.5895575758652518	0.770075606679743	1.7057536089676402	0.8567157898595972	0.8617567274026725	0.6857500621777988	0.9084141790026985	0.6823250329796423	1.3045893604414853	0.8791371002677311	0.05879912396741532	0.0975354600960003	0.38273503494802025	0.7915015796236937	0.14437456585617905	1.3184232738455317	0.2546237643997148	0.361990447157179	0.26230630304247693	0.45821876534821165	0.2373725857122871	0.9004506832281918	0.34057727308976876	0.7718486523761803
3.081894398720776	2.2018318222710667	1.3824034964807863	0.7401477747364973	0.27005566124835106	0.16190960355083062	2.9605646702715624	1.7598216266839168	1.8165070196130724	1.0487635933274493	2.480705403560789	1.457688045087708	1.5229924908532877	1.0895757746554684	2.135486368793477	1.2765080819345977	1.6768225356468547	0.9423873006345909	1.5959269571740806	0.77974403007955	1.7210780153615892	0.8437744219913345	0.8957276574497689	0.6801619573551391	0.8963082015799507	0.6993548437397765	1.2964744185978905	0.9102997588386236	0.055406528211286575	0.10528565618453294	0.4057499583392155	0.7816032192429085	0.14851452569968573	1.3187443537385282	0.2810192375389421	0.3613943919419634	0.2642301225796311	0.4549854677324301	0.2271009168151148	0.9083365014332804	0.3466334695763273	0.7756742041573793
3.2034416439204656	2.1010074328551442	1.3731784686676343	0.7032830408345395	0.3343600899959347	0.1499333243193221	2.948991186857021	1.782959796067981	1.7790369961617924	1.1073778884997125	2.5159046072718843	1.4860311263848631	1.5355228344439558	1.1129536153635913	2.1606115216023234	1.2859666639936707	1.6613363910816448	0.964704716120295	1.610463602643685	0.7631704917969453	1.7154493428908317	0.8595555139426837	0.892340227089435	0.6903260692971441	0.8958899737102809	0.6919467849448274	1.29911100601346	0.8997568685953715	0.05813994688074826	0.10075764752093165	0.39261966163087275	0.7779167361686536	0.13813152245423777	1.3383813555521298	0.27036112879771884	0.37278637080607896	0.2661947926819017	0.4515132355085582	0.23213903291971538	0.9071594886529315	0.3409703670225297	0.7855089519669012
3.1880127149321837	2.114460568331066	1.3067042053066675	0.7054287467228877	0.3474582743618123	0.16007366821197974	2.8952397793796707	1.7736394640661648	1.7910466018525033	1.078197752934942	2.5613337825855713	1.4729318566853833	1.6505584764422903	1.101845895799622	2.1726279793000596	1.2957070299789462	1.6864722835319337	0.9610727605545357	1.6051501682383564	0.8034054578775067	1.7148808302250076	0.8915250623633914	0.8742889753627713	0.6920432643725176	0.8908155649063886	0.7129453233096936	1.3021134073336762	0.88040532047524	0.06501963458962001	0.09388938194584229	0.38913912802900624	0.7866794630792577	0.13908242746232072	1.3407226700034933	0.25381545384495785	0.3816360328446745	0.26969925220562135	0.4590977081109101	0.2290958267052584	0.9224918325650122	0.34298063338789425	0.7884205261247934
3.189374069365446	2.154507482425704	1.3894588988448118	0.7230550976199616	0.3590987376561221	0.1499104142380039	2.836391331368946	1.825963174894318	1.7595182632357615	1.1021705119010805	2.514442151659269	1.5049475698342505	1.608466089496426	1.1337486872355758	2.1470833251554238	1.3465784191107721	1.7263437642393482	0.9354633691793892	1.6476415864312786	0.7754230885018188	1.725994791255719	0.8609880919676777	0.8630524084232938	0.7032953198243628	0.8956273266451998	0.7266616941061783	1.2864829732348237	0.9303145699920986	0.0690683571198047	0.0937269695375896	0.3845633608160953	0.7922985601143842	0.15197645546593025	1.3341369304453736	0.2630515693470383	0.3828503456468721	0.2638059003480905	0.4602854900645329	0.22875796601224424	0.9331528434620533	0.3435294917138127	0.7854439611421096
3.3203737192849565	2.0367100359818338	1.3751087949808833	0.7652214249452126	0.34623682292643043	0.1477501463905269	2.9080549229351846	1.7497952182145762	1.8007506342888746	1.0736872693414488	2.6021392660887237	1.4598096479636338	1.6312028977050195	1.1224360740103227	2.1869538231995076	1.3320123009266496	1.7299903433521266	0.958082710512412	1.6287774757059854	0.7816822103793885	1.7202442745234798	0.8840799405893616	0.8588829843766826	0.6931139821547128	0.8964151282030691	0.7133515875310293	1.2646475886503237	0.9565325648298261	0.06734814742619814	0.09920415380257258	0.3810470784992839	0.8031128043285403	0.14448481172597374	1.346673940459493	0.27522273551262344	0.38378877772739023	0.27454299947800703	0.4651217805280454	0.22123324865233615	0.9475606298910252	0.3467711829612267	0.7841628358265368
3.2843299181288126	2.064608649196593	1.4835148394104942	0.7420932773428327	0.3087284968043035	0.15885957739986037	2.8324829100685123	1.7925269042063812	1.7649341136348193	1.0850578793581016	2.590360969573757	1.507721122433272	1.6363967767014114	1.1046386368132128	2.2126081782047216	1.327699782256215	1.7811771969816668	0.9543590986363271	1.6188473954157367	0.7992577073392414	1.7393513489821801	0.8685179073987502	0.8614152980104792	0.6889881833680545	0.9164493538211549	0.7084017215367611	1.2761029482604367	0.9548195958699541	0.06950096078977876	0.09786858159437832	0.4163827587102376	0.7948885994971112	0.14599797141330417	1.3579360137176277	0.2594874859844433	0.40125020585292387	0.2713387111992776	0.4700451293859347	0.2269417265590662	0.9479931404949772	0.35285197027951487	0.7830181290018157
3.362013978883056	2.045395321011368	1.417367551341743	0.7517243760978121	0.36642335399989107	0.15534749871363332	2.9155473637931197	1.7511469676524496	1.7951247780255548	1.1031253021770286	2.6118303342157163	1.5106220630560236	1.583549462898064	1.1480585701597659	2.1810270084440186	1.3511266197872618	1.785871100272722	0.9486539714538902	1.666722778003792	0.7911019754926872	1.6809033258806378	0.8941302787045755	0.9018153422230536	0.6799577680385173	0.9132764339555267	0.7198502943390499	1.2788796042997421	0.9532380357833281	0.06900932907703021	0.09721463903505372	0.40557305571505686	0.802681870314437	0.15590643691235204	1.3528801827361945	0.2511359918875882	0.40574806379499584	0.2687515976527737	0.4866120609869111	0.23888191775800677	0.9507163016600587	0.3512725992776495	0.786711061733326
3.425044958447879	2.0988676635260153	1.4174337821389864	0.724655467504277	0.37725395654129995	0.15354619455159127	2.8984161512439535	1.7956619218920122	1.7913006349402263	1.1082748913116647	2.627806990619237	1.463169583100368	1.5669525543992748	1.1405938278210317	2.2066113136963383	1.288264714455533	1.7381603164791417	0.962220855086813	1.6320865285280195	0.8146085038248603	1.674788731605232	0.9277663701232518	0.8826163458867076	0.6859604445146478	0.9247964881925977	0.7214003029508959	1.2648249269587868	0.9527681335868423	0.06478913557082724	0.10466311212101526	0.3827095023378615	0.7994831275804013	0.14312011723133394	1.3609322924765392	0.26141486935777225	0.3966801253780645	0.2503695447101819	0.5023895967876996	0.24083344001680246	0.9650014328252228	0.3448936138959151	0.786444622659777
3.358450771391647	2.1492755202053266	1.4622028596114578	0.7139650938574773	0.4073703747021478	0.16823892827839546	2.878337070899574	1.8245503514590669	1.801723467929313	1.1276846746587768	2.6023056545198586	1.475197568430222	1.5895939599220896	1.1374845890743017	2.2409689787238087	1.3203903071279723	1.8263739827099115	0.9502625787671864	1.6160263641748247	0.8026171926882764	1.7457294123262914	0.937972025506163	0.8814307773433514	0.7041500505828345	0.9082591489028048	0.7308947915981386	1.261392732888708	0.9673200704043295	0.06383565268132022	0.11372061710051823	0.36368172977093055	0.8132523025117717	0.1442170695287558	1.3518947940699078	0.264519004489492	0.3933875100019652	0.24192691880201117	0.5088178572224492	0.23835824783471593	0.9640394261108104	0.3504573901550183	0.7907105454921735
3.328663657112662	2.1098516358978525	1.5036892448212196	0.703177240044589	0.4924651414643676	0.18285887554990432	2.9419311043347975	1.803788047503529	1.8702783115230412	1.0898669099531622	2.582308676707216	1.4360653871630658	1.6411778108552795	1.121600946450849	2.283489384043243	1.3209576519575341	1.8477803016588106	0.992423534748863	1.64348164095054	0.7888890109800953	1.715848704882569	0.9801058867123679	0.890671598511148	0.6968000954410078	0.924078225552186	0.715962414526692	1.2723831252305842	0.9675511639600884	0.07148547512226565	0.11070516336642096	0.3813105519670167	0.804205051355791	0.1546155053166121	1.3632206094396573	0.2639618227563368	0.4069429405098966	0.24466696173560215	0.5146040860703652	0.22660874637513959	0.967782304821645	0.3474782201761972	0.7933294983700573
3.3030146220832584	2.1433999093309257	1.5256663684719325	0.7125755714498627	0.4421105870896879	0.18722596088213275	2.8432625552995825	1.8700140697125884	1.8526493552845644	1.0830057661773538	2.607184368272707	1.4040092963867623	1.59612990945767	1.150746540428578	2.3240277851201485	1.3410161049328941	1.8310417610553926	0.9773192451723155	1.576293095392194	0.7757957617282782	1.7778208538502156	0.9578934588329846	0.8643010109924031	0.7294812113686653	0.9442521632762874	0.7096686133000986	1.2795735585888137	0.9591458498228819	0.07367676913104795	0.11326400571916935	0.40929588304342224	0.7969270940918517	0.15952664928398744	1.3601149958807601	0.25527294144560575	0.41424579194797767	0.2574021015158272	0.5179611675048781	0.2309098266550257	0.96421838457066	0.33901919753815285	0.7978928987588417
3.367912621535814	2.1113605051530793	1.5369056584094711	0.7243682344760081	0.4441948871624616	0.19245433417323207	2.812024465013513	1.8549933391267621	1.9612207901063068	1.082313595091017	2.578231092050414	1.4768663376637798	1.6268504790067322	1.1282237993362416	2.2933562855816696	1.3332022888949049	1.8939800482376914	0.9895470235503974	1.6399645580747713	0.7878445496142386	1.7603566290860735	1.0007218124428865	0.8926601400416015	0.7116010538088958	0.919840934096358	0.733580151125162	1.3108760976603047	0.9483175858691014	0.07272163044730193	0.11215622422940358	0.4043374331713964	0.8124556716874987	0.15274226632321872	1.3664772027839904	0.243333584782897	0.4081086888856483	0.2702669556817377	0.5142652476625473	0.2393427792037283	0.9638533642906979	0.3362075318989212	0.800253279697674
3.2817979282357994	2.152976570191696	1.5452909221596962	0.7309062686317177	0.41471363213881873	0.1870468538016283	2.838133503159594	1.8539773086563622	1.8717713048105866	1.1078733418113818	2.6213129386088054	1.4755138749587517	1.6937057532112703	1.1627449855183212	2.238781707071391	1.3797628638430242	1.919888927957495	1.0126100122285275	1.6688096365287646	0.7926276346878577	1.7420953854195032	1.028838655480197	0.9055401641855646	0.69202035010926	0.9134627281008665	0.7308266016202849	1.2979953393690793	0.9495384255632936	0.06955216643638136	0.11632423502967454	0.4192621060404532	0.8239846231282273	0.14158892900520503	1.3630207908780363	0.2442494045065745	0.4109624572198763	0.2773542182511724	0.5145232657893163	0.2381670474742446	0.9651439671126221	0.33667928974501626	0.7965108232911315
3.235851736163489	2.1762548792108154	1.6193194395092594	0.7543578980342538	0.4821585095279413	0.19833579189394768	2.8201102091380386	1.8268643460313019	1.8524301184728642	1.0808129015918062	2.5400193296022	1.4970082852774422	1.6977017127731127	1.1619442237189483	2.245537932467641	1.3385411624142822	1.948974444117264	1.0472835408749457	1.6361336862707536	0.7928805038663715	1.744073309329062	1.0010637449957729	0.895096863161913	0.709171557732273	0.9323574995388703	0.7478481852854559	1.2620406744173538	0.9715194234150822	0.06772740955482143	0.11641247970576983	0.418538083644571	0.8253859621694625	0.14763837669702948	1.3761670792867577	0.23179159224417129	0.4144039825154789	0.2735048265440777	0.5167346090724774	0.2398634442416153	0.968114735614627	0.3339768264235811	0.7958106423551254
3.2733004530700427	2.2175021132707524	1.569596824236285	0.7696001398339273	0.48162771591442327	0.21373386952217996	2.862439812436721	1.8132100681850856	1.9852329606947134	1.0448370176917425	2.604298958855829	1.5217615058864487	1.6782721170372499	1.1938155246145699	2.189296600294258	1.4153223541025735	2.014389219327338	1.0369294237897853	1.6764307198852533	0.7746042405557635	1.7764470691904022	0.9636991417767168	0.8755374966152174	0.7165956557329458	0.9385292110406984	0.7484436072819671	1.247130144282884	0.9793641940598197	0.07225962668140562	0.1143013379532377	0.4224616380036125	0.8257501802505526	0.16075903733079555	1.3808594273778567	0.22289206004813458	0.4187265206691548	0.2764003012976545	0.5213844326254977	0.23361025083344442	0.9817388081296424	0.3341311065919677	0.7995402043568339
3.22533570886837	2.258334403857073	1.5733548964286432	0.7753961490502069	0.5017592431185888	0.21941284513280987	2.7948725981248472	1.8148592704238506	1.8507232554113189	1.097877237135981	2.662734072903713	1.5352577575239643	1.7244644833264613	1.175914980846355	2.174573275146125	1.4355997589331178	2.030056090136478	1.0485458959976437	1.6058898082379578	0.7999677177523278	1.7255540510246774	1.0094832552690323	0.8849823431928604	0.7196860786776212	0.9390688404568076	0.7540333217374806	1.284704652489972	0.9482765649885124	0.08112161309392543	0.1166687148938441	0.41158369424211705	0.8306949626802496	0.15747300070919087	1.3759204308203938	0.23009287100377282	0.41611324467269317	0.260595485368811	0.5130572441920973	0.2362623144265339	0.9816852571135929	0.3297810957982098	0.8042158783312944
3.229249770401714	2.2628629447497155	1.592313545814531	0.7983614228071331	0.5181582176282392	0.21960705434518693	2.842511480128876	1.8273753043543703	1.936296210795183	1.0748513394386647	2.626468230357753	1.5257228449528153	1.7159572441982582	1.2165601275915547	2.2060164668368873	1.3896108339906852	2.044178806922995	1.0277963005887423	1.6557630420838714	0.7977063040497139	1.7041813639810255	1.0022146501590052	0.8929582683552616	0.7319865866993214	0.9436867846088939	0.7564210166467515	1.2646662463727198	0.9837998943155822	0.08026426774173145	0.1187783756954095	0.4015506920332327	0.8429824627840896	0.16208807336106273	1.3950270533917726	0.24574396046110183	0.4078081848465136	0.2471579663393442	0.518362059279602	0.24253469613248513	0.9836911645040781	0.3118681903893239	0.8044837982884182
3.244514280246891	2.244361098654643	1.6120257068287795	0.7654490037879726	0.5004298243352372	0.20070097757339458	2.907147751609055	1.819113837734874	1.9667346576458962	1.0756778272615568	2.664566311200534	1.5606941169624353	1.6896886848790962	1.2010136178099597	2.1778484788377894	1.4289895173927156	2.029174418272284	1.0167930868875121	1.6563709489774183	0.803578925814735	1.7444819401807454	1.0067688767870928	0.8953179707129539	0.7368900429653741	0.9343616426328698	0.7852335953117561	1.2449038277957922	1.0024476174743797	0.07525464793626607	0.11978684787808616	0.3937888229416995	0.8480695392990274	0.14830303031896	1.3875592551743672	0.24205104594416216	0.41190121960776416	0.22768985515506532	0.5210059198614362	0.25167967404797953	0.9901470068652736	0.3068413934812074	0.8117936170913197
3.2398688887399687	2.2558855863857903	1.5292981258375367	0.7991562796106946	0.5186146350608037	0.2264941928118529	2.9348993058870176	1.7999618027741922	1.874422502024541	1.1094107669908366	2.6196443523743755	1.5638532429492753	1.6824055248879728	1.2004410992638372	2.193208229162458	1.4420065387350378	2.059020830375882	1.030120713458095	1.6565734046315106	0.8225951629935409	1.7161100178774182	1.0369136808596016	0.8935561634016314	0.7169673154200336	0.9569059119832167	0.7759364761035767	1.2522267472950537	0.9842494590814033	0.0726359134566927	0.13168384933047622	0.3950633913696893	0.8531570530129086	0.1570370782958896	1.3919724694832942	0.22557478465719172	0.42188966630657027	0.23229167768024436	0.5299939674210243	0.24828953580178986	0.9949660113543295	0.3097536044146879	0.8207170513002778
3.233745933247212	2.198933826838468	1.5898646108026848	0.7775237967462371	0.5310739466471308	0.20693368205366944	2.793802576807149	1.8662327720295693	1.9410011040045703	1.102927094079912	2.709011156675981	1.5626422664035204	1.7376168142004798	1.194672187604586	2.2314927050822786	1.4303829273587196	2.0054923536444162	1.0424459344515817	1.6694098491872205	0.8102233252163298	1.7095233226491728	1.038628252344284	0.9048725389639188	0.7271081820314297	0.9688452209636053	0.7745887588439005	1.2990470998642714	0.9761416926916573	0.0769854844676875	0.13299217094238264	0.3958894094450035	0.8538989584246279	0.16476939147363331	1.4028370085570983	0.23317188044474	0.4231254608721702	0.23822695808837174	0.5349044143626739	0.24461902092110005	1.0062410309227519	0.3178876561888045	0.8168802285604606
3.1458762227119696	2.2500135428280035	1.5788404948977948	0.755499991808348	0.49367203194734965	0.2043079172220177	2.7895514723032955	1.8340260479623187	1.9898913558913913	1.080091786432336	2.7305155851463785	1.582335979893817	1.7414374098262688	1.2115465161842383	2.2368776053769053	1.5021161876303202	2.023301087003039	1.0304954037418697	1.7059985789581702	0.7981045997032109	1.7399157631877817	1.0171854695331728	0.91085001278462	0.7336700577520733	0.9615614540396785	0.7560632880484038	1.2757472069021463	1.0126173512193755	0.08465952750534038	0.13414130830293094	0.3877906981919452	0.8710190047421408	0.1557502911645169	1.398174079543259	0.24365108742953015	0.40979420081562323	0.2388067397031972	0.5392490454963903	0.24297073261642554	1.0037564448047684	0.33670953841222273	0.8168969304692564
3.2120221467822523	2.201385318665991	1.5425362514152128	0.7412737768704605	0.4872858754939912	0.1959099526425796	2.7846781188342264	1.83453240513669	1.9087217799098715	1.119292707661766	2.715948433271463	1.534468074543942	1.8345286212572556	1.2115618438519065	2.2743262492311516	1.5010592854578733	1.9837777683407007	1.0293712993106434	1.7198557705209299	0.8177272119306708	1.6832563982554913	1.0876299517731278	0.8607002013149898	0.7540227750896125	0.9587276176281336	0.779103972063951	1.2727088619403923	1.0204815344914175	0.09094749645402465	0.13370913756916497	0.39423046096338105	0.864503409481286	0.16366452600565257	1.3938109490832704	0.26137547790345483	0.4099967058142669	0.2404640976507638	0.5388465804938686	0.2476859995732898	1.0059242797364796	0.3383930529956111	0.8199671293725866
3.1675490445840557	2.243007455928423	1.5309569048894625	0.7646626516751401	0.5033969634200468	0.20166766261006633	2.767542009323904	1.825050413486863	1.8954084161567295	1.1022843216972733	2.6865426917293163	1.5059069678312869	1.8200818609134304	1.2215615088533416	2.2254667444956207	1.5630103942640834	2.0357676583826665	1.0125914270298995	1.7423852312496182	0.8264687662933179	1.712280602558641	1.0958971745513728	0.8846512692173186	0.7078063746901451	0.9375640381266268	0.8203285940331587	1.2552879096750258	1.0394567366454028	0.09257599766876813	0.12860552418210874	0.3970313410439375	0.861746750650861	0.1713801491118358	1.3954282833814273	0.24707456726259547	0.40697153148920195	0.23189730193834265	0.5399959849303506	0.24563315740633979	1.0074114173476834	0.324776783232437	0.8228096318233834
3.1831964945482834	2.2451637558650406	1.5978652764187007	0.7582635224110741	0.5228044096124945	0.19315395963783585	2.806579266225053	1.8250758279843118	1.8749415809447705	1.0866010880079224	2.6351175577112835	1.5078783030535157	1.7987014800875742	1.243771678155527	2.2296940988265104	1.590246429781696	2.02597056891736	1.0023435161908194	1.7266034453059325	0.8461481296450196	1.6998401769473124	1.0804300075441704	0.9000631673933	0.7156116420423851	0.9620218315947531	0.7981764965365887	1.2415401329174962	1.0597880586375956	0.08850835616084929	0.1336984740688063	0.3959735673462319	0.8813115085685368	0.17532888638830696	1.402989984572501	0.24057027510062032	0.4096181179756015	0.2336908044150966	0.535268016433989	0.2397111475425685	1.0180881916436362	0.31214072978565754	0.8260579302682257
3.1835722975193326	2.2615929719020547	1.5164707499204941	0.7903712578100892	0.5457598234840315	0.18605303071065282	2.834607285458281	1.8445593885925093	1.8537639890417135	1.1128163834749907	2.608737082221759	1.5090673990572099	1.8513176883122575	1.2370575060395583	2.2560519132750816	1.5359299917594509	2.0704968112425592	1.018283884266416	1.723473212668003	0.8603027511219116	1.690032864886138	1.1091362549001336	0.8808131793112695	0.7356594382260992	0.9931616368169215	0.7765333024984393	1.2325396151609325	1.0822615688625217	0.08557214663925097	0.13872472414440443	0.39119568607491656	0.88959080011606	0.17158575700192066	1.407929409073028	0.23838786964078143	0.4057552920569009	0.24815421458290815	0.5266464164720595	0.25080275682831454	1.025966767587948	0.3092960641260061	0.8261437052403438
3.14949503455249	2.32725137148108	1.553752080295009	0.7565517650889452	0.5437424662573594	0.20223343163121288	2.792083728212563	1.8803630391634238	1.838519873685569	1.1106792414847497	2.6430739037077577	1.520319913974696	1.894002701560499	1.2197222952964903	2.234191944182117	1.5537861383041427	2.103267658905324	1.027614208842165	1.7667815793506516	0.8810369221561672	1.7272402842834351	1.080396705871311	0.8574639110123204	0.7763472600675838	0.9834446414534707	0.7921802427793704	1.2361155809362305	1.1013460840281601	0.08454793383238494	0.1430788103641261	0.38347238328911776	0.8908327516995475	0.15710171103074866	1.4024207672383897	0.25024100902930774	0.4019721722368707	0.26104841448998256	0.5311726951454668	0.25894219953658487	1.016639199333694	0.3077427007434491	0.8312568283741737
3.202230158400624	2.313537346972071	1.6067838046846699	0.7834379222533163	0.5583053647792265	0.17763922956367262	2.8883190357571404	1.8504204221758487	1.8767318653330176	1.1202048988311184	2.714180977819771	1.5628360101682066	1.8718847351605257	1.2315405670589439	2.2632096907845574	1.5364711142194587	2.1291328092792545	1.0252066677925382	1.7865545774153355	0.8753382185336855	1.7450339014190175	1.0978758975199747	0.9036376016305708	0.7584963690995271	0.9663278770275676	0.8084202877779553	1.2241582256407948	1.110418087307278	0.08798844231998566	0.14491934702726564	0.39523722959346197	0.89760239877528	0.17555319890718385	1.4115150009973452	0.26197483977092867	0.40597237997143637	0.2698896248511243	0.5247393323199651	0.2556896353391164	1.02495644085303	0.31945448156494816	0.8233555561102808
3.1822232702738114	2.303593910954084	1.493691545641538	0.7668335981020458	0.5517405772297426	0.20256928972156737	2.869948404393178	1.8706182283805488	1.9493632965546512	1.0894197960027479	2.7015331930124526	1.5746149955922768	1.8711452240639124	1.2468791553252516	2.2734226519140557	1.5747050380189278	2.123978154247083	1.0257471716816706	1.8100611195028742	0.8354060727126209	1.7410681573035178	1.1051578410329008	0.9382345163902795	0.7499580636118858	0.9938855264457039	0.7949138008668964	1.2632106982606788	1.103567560397706	0.09560916914517148	0.14386076134236542	0.39873028546071815	0.8997030119022357	0.16757825612747151	1.412832513847327	0.2623194841680846	0.40725729545490735	0.276778111392311	0.51932030171257	0.24417620603195256	1.022395580398031	0.32975253651240427	0.8191303701608754
3.1937918167049055	2.325231901156838	1.646194260799281	0.7456438755720035	0.5897602257971024	0.19361964299013534	2.920742604661042	1.8018025529375639	1.8562785693006525	1.1448598872687905	2.6714042865024674	1.5869787126669785	1.8946585482116056	1.2842264153685548	2.31918928032435	1.586365301910579	2.1486664618743014	1.036586130151853	1.8046023328686367	0.8272207850592211	1.7436282156069456	1.1087587790299416	0.9195516875870794	0.7898839026261908	0.9887545981807561	0.7790989275871539	1.2644197955227332	1.1274858041375337	0.09309037774570766	0.14782967796703972	0.3909809971539266	0.909219185248231	0.17030411327507528	1.4187507851615213	0.24552480255461168	0.40026072109811767	0.26662047863837857	0.5218612593970537	0.2519131063475688	1.0286155564545247	0.3271422371610315	0.8242087444167057
3.162208137557816	2.3540260584371593	1.563875579057921	0.7917901733530295	0.5755584900468441	0.21979752032743108	2.9063723542550957	1.8102815117864914	1.9224494884851258	1.1371148451004491	2.712939139066062	1.5977629499145594	1.9334510922501773	1.2708425151581806	2.3098920769693216	1.570250671330078	2.1588751643088155	1.0683397906970777	1.7606388604195562	0.8594851930921807	1.7783923812294018	1.0853421703015698	0.9318181178263776	0.7877707361428178	0.9519360317916893	0.8025293653383057	1.246945662100912	1.1680251458391304	0.08576435616471953	0.15823568002689534	0.36822929274909505	0.9280183988015033	0.15523777522295298	1.408543845119333	0.23318480892765514	0.40614689519362657	0.2577772430923018	0.5293702043641213	0.26623303836187556	1.0291390405967844	0.31289106259820626	0.8221095784770228
3.186446353096999	2.3270581134703168	1.664724022974669	0.7857706088680615	0.6002025276972328	0.202330382390056	2.952351175542387	1.8167553538138743	1.9945671871772181	1.1503925015609748	2.7386411529534738	1.609186283477784	1.964324768427139	1.2805062176875823	2.3127831791841102	1.5770823662834774	2.1608864729701542	1.0841965484099743	1.7386751692887548	0.8843370110024159	1.7800160426847167	1.0939350874530684	0.912178257645941	0.7664583981223468	0.9741838918678717	0.7840192569578288	1.2149484712154572	1.177985304457081	0.09043471987109733	0.16115019888917984	0.3562999559397093	0.9397117193425315	0.1645019277664372	1.4234011000668303	0.22555189544568294	0.41983975070684665	0.23437945206689953	0.5345711559475087	0.2732711281533475	1.0348162910138483	0.30759938510753176	0.8250616360313333
3.1001170217695084	2.3969377288658973	1.6922682173901349	0.7713820359327135	0.5749621809426363	0.21816111849744457	2.9789582594542003	1.8581156418470175	1.893442177955363	1.2101884598909511	2.7220816724523704	1.6049403048012825	1.9842762476740163	1.2916343381066322	2.302280268287501	1.6148599436750093	2.1589582053046503	1.0831471328001743	1.761498603422124	0.8751161048179382	1.7685825006425617	1.0948010920421694	0.883031428159229	0.7777390737785339	0.9803125909025576	0.7875074217776887	1.2258124130075725	1.1953119315282004	0.10133310194984002	0.15141864337848346	0.38244135357321035	0.9252331701362689	0.16567515971397498	1.4322244536306843	0.24800482196509543	0.41895624632654344	0.21647709950180488	0.5338972985298553	0.2594534079251099	1.0265803010816008	0.3045394935971275	0.8341088128101183
3.1054027742841894	2.4107515093170453	1.674686479558979	0.7946743161252706	0.5443304689252982	0.22226561151188326	3.0332173504664857	1.8202140513048692	1.9901203593358956	1.1519312639017085	2.704392861406385	1.6150923905279053	1.9723716274659868	1.27663125441876	2.272786054613433	1.6442986675594178	2.1971726202065827	1.0937770798938602	1.8061169026192012	0.8686028046901814	1.7516050638085714	1.1064697550343754	0.8955627582458832	0.7678179958655693	0.956052181741929	0.8113654952911228	1.2505223263238259	1.1908534757217362	0.10347673531404326	0.15873679074364302	0.4210522465833794	0.9192685399539325	0.1576608703897299	1.4319580646410814	0.2555198495674741	0.4166913382992912	0.2082405435653595	0.5252105323706378	0.2640136202239157	1.0380275228194233	0.29994881908721177	0.833244495477701
3.1185822037275033	2.371187809074556	1.7243779715453467	0.7925353440942844	0.5694990980743079	0.19667420898399632	3.0014490719405567	1.8932290283404472	2.0256651793437954	1.1958367520172715	2.645455132977196	1.619566184336949	1.9985027670203188	1.2921742741124234	2.3306010804688944	1.609748615637104	2.1310147467114695	1.1105043634229461	1.7815203318232786	0.840384332073689	1.7239508739606832	1.1336941444285733	0.902301724624149	0.7485115778719698	0.9802968870640756	0.7867849555555901	1.2400749654266103	1.2229143444200123	0.09843034531996614	0.16096895429340166	0.4369172108747805	0.932089806099863	0.15639665184752116	1.4474827136115742	0.2613068963574468	0.4194037201648575	0.2131662604711368	0.5165773115831808	0.27522583954195423	1.0425896560064818	0.29639911648325784	0.8365901495311077
3.1004653337743138	2.362721978418425	1.67952812154412	0.8095014836055805	0.5442204909868162	0.20611629505019638	3.0738930397339463	1.8641226229443222	2.079893259631735	1.1733954486861848	2.6688270416900473	1.6356512061456454	2.031899778191645	1.2842744345028758	2.2902436029433337	1.7086073909668746	2.188009178069682	1.0816320398121388	1.7977295605043575	0.8587199283762962	1.7647011809009372	1.1252564868826969	0.8869659036482489	0.775947741721226	1.002533465583561	0.7874146126133309	1.2191844786460668	1.2432843313485964	0.09887171366378295	0.16586968085285939	0.4028640627582969	0.9391047654591513	0.15566697222880213	1.4642075111138249	0.2567837933754721	0.4243183464572331	0.22544673775103244	0.5160645553552096	0.2864818819485055	1.0361879958673343	0.30047783627255514	0.8452275341109936
3.07442229033306	2.360061094445135	1.7420266927047137	0.8082450231924446	0.594214031609863	0.19999829017977178	3.0099816989366164	1.9145711713087923	2.140580181871141	1.2079021135888863	2.7725494037340233	1.6383082228391486	2.0895563612800516	1.281422148662703	2.3338209857889303	1.6580628397555104	2.246799087129437	1.0856656765715302	1.8145048370548902	0.8616429132724959	1.7790858754037366	1.1748166305971568	0.8801688466830727	0.7829421015083692	0.9853433887679747	0.7789004340333354	1.196210350750167	1.247589683107002	0.10355154888299882	0.17229040381338845	0.3634586733845556	0.9499475300968967	0.1737838344993468	1.4595797147242737	0.24290928365165618	0.4232332718208684	0.24693308047488752	0.5239121479790728	0.2892112990546255	1.035095699011348	0.3027919108431553	0.8450069648196357
3.0594829805721417	2.356096527754122	1.6854078149692415	0.7946714120480858	0.5715434432895867	0.2189202300965663	3.0467919025009675	1.8835230775338054	2.1307104992678045	1.2107395466801616	2.7283400462937397	1.6650597062592538	2.038634033307282	1.313617274767024	2.306309431572208	1.6791550018042085	2.197967667287733	1.1105926299926814	1.8506609289678744	0.8737400424863513	1.7633233256468117	1.2006379151531361	0.875929332314984	0.7951121320548081	0.9828534993666341	0.7829131149514936	1.2146783840065594	1.2567650196898956	0.11617708955094123	0.16876963323419483	0.36243112472249495	0.9621918147956166	0.1766258941732897	1.4756254543593113	0.2402535222841921	0.4265141191156063	0.2517993743891467	0.522004899969858	0.2761220966837104	1.0424272595969215	0.3146791691459192	0.8471421304619008
3.083616187213995	2.3209623379638478	1.6485473845199774	0.79712530380518	0.6279551991437107	0.2028363988660404	3.0232010934774918	1.904550872392387	2.075864758446843	1.1887006260239457	2.6632203785809283	1.6946135608564807	2.005778544236433	1.3061455416844674	2.3111692175708853	1.6718449237897814	2.2462210179444853	1.0700196273890987	1.7867744463056867	0.8751662450486739	1.7711290624904399	1.1594539079894892	0.8844414876280695	0.7959047569097563	0.9939422828103306	0.7936930062863408	1.2242600579294511	1.2533156986489524	0.11699593190136212	0.16242516493547815	0.3823291227618528	0.9628933115785655	0.18110021401877535	1.4745135143820798	0.24700485892336055	0.42706264959819784	0.24922593588539554	0.5275494301610211	0.26723015254913707	1.0447504663157459	0.3098495995743815	0.845417232235551
3.015635915866084	2.3130432322519705	1.7071374175612624	0.8110864500911195	0.5981689758251056	0.22322633711929363	3.0197813785049377	1.861665340291619	2.006781149384658	1.1841515210341027	2.7770008930274495	1.6860507091460109	2.068185374178634	1.3149111574006584	2.316350664468949	1.6430018056074585	2.2860028079964607	1.1038398570278298	1.7430990676426468	0.9113271982779495	1.755486763497161	1.1728759863494627	0.907481721199038	0.8020868693075316	0.9488706853868173	0.8365440819680346	1.2128303708502115	1.2570605191185855	0.10463107510026833	0.171757497142769	0.4018041797087284	0.9510042579558562	0.18647306749623901	1.4813003630097614	0.2491076587429479	0.4334334621233235	0.25220220223393264	0.5323777288452228	0.275506814381605	1.0512012841440348	0.31156434867811184	0.8409340157602101
3.060226163933414	2.3273370988494504	1.73858650502781	0.8209700724227876	0.6282760480281734	0.2117389956809703	2.955475798623178	1.8849524921414786	2.018328780993306	1.187482096927877	2.7058152309410866	1.7062750520486902	2.1090457329714365	1.2916318418678172	2.2791232666048518	1.7282102240705992	2.285414680308293	1.096789414226708	1.8347777811935115	0.904585789832384	1.7351025201464392	1.1737257859406778	0.8988675521398521	0.8305489411264931	0.9463407385439027	0.8271422282010072	1.1905591041420513	1.2866175037588687	0.10376626426950541	0.1748411909213829	0.39001412771515725	0.9709957943010178	0.1815510434154883	1.4942399770475385	0.25182952799550684	0.4274021710423401	0.24855320911860784	0.5319617515816784	0.2854558785066531	1.0470542486264958	0.3134019906148028	0.8453138621229993
3.069629091899624	2.346121746033343	1.6731229614043006	0.8070291749038192	0.5779924003439114	0.213217750013846	3.048003478439589	1.940848987591634	2.0443037473316026	1.1727499506834553	2.761966219060739	1.6434133301619123	2.0570702797357128	1.353442164340321	2.3278715533781384	1.7029158950414016	2.353508821473564	1.0907108724891224	1.869666065440113	0.9031654885632321	1.7686109526854321	1.1486769205914997	0.9161439284839816	0.8012226212004591	0.943022255869114	0.8396521590833664	1.1872513091387946	1.2787246543864028	0.10436340540687179	0.17388103986486075	0.3565876020530785	0.9792322011424373	0.16270573540556427	1.5052983224247445	0.2385562031355076	0.43700409342806046	0.25255453362936187	0.5304216336078827	0.3005507902776684	1.0434112218268796	0.3082186796583412	0.849918496405735
3.077988793739327	2.3181359599809657	1.7683334102128012	0.7931383195984234	0.6290013002819989	0.187757425021772	3.141530989291624	1.9270928159288416	2.0783280137267397	1.1924647128350037	2.793228037169907	1.6543149294260098	2.126045901044803	1.3394114837593167	2.2622763416128047	1.7961889898378227	2.4057014539707477	1.1320158625737615	1.8386454363100961	0.941253982595103	1.7968249049911063	1.1328253364471788	0.9055501327253684	0.8210415117159807	0.9472016014033123	0.8520311492167296	1.1960052222233757	1.2662610358442394	0.10779387448687684	0.17462212417824893	0.3351234434414497	0.9830877698717424	0.18313517723254547	1.515368159549872	0.23514123070097206	0.4457939662424273	0.2585664324121656	0.5316208493121465	0.2858151343021142	1.0445294822408497	0.3197721812386266	0.8458934748144379
3.0905240721794924	2.316440511336414	1.8514333530564873	0.7908681958498038	0.6126570340527486	0.21190806167839088	3.012646068466019	1.9739798652204683	1.9965706004633303	1.204956590474692	2.815912719943174	1.6707337416653187	2.114375468994254	1.3680206583881196	2.2808553365090942	1.7797439396207957	2.36587835936123	1.1473981513842477	1.850000027271396	0.9469548075569925	1.790856913611354	1.1740605108003832	0.9028730409907219	0.8364293788503473	0.941419067349787	0.8673311289974001	1.1852207700155226	1.297020361451821	0.1086292718921595	0.1821680169214215	0.3527303396928086	0.9796105853519347	0.18819042861250274	1.5042436363779492	0.24730331255286844	0.4395692575198009	0.2634534282249952	0.5361164742924813	0.27074338797932507	1.053376991642881	0.32544151499233237	0.8440139663074459
3.146493937587116	2.3797952236169313	1.8050183911460358	0.8220256607872121	0.6316281482221828	0.21183219537342737	3.12865783434991	1.897059306543811	1.981225731275409	1.2187542855495619	2.8909666528999325	1.6474309306039907	2.116521095538172	1.3389952297920695	2.3215091535796097	1.767605548410525	2.380773858093133	1.1553376363434984	1.8903932360966937	0.9399385588012058	1.794885508213309	1.208155636182877	0.9135168863346208	0.841085355311948	0.9636967571711154	0.8761656744288648	1.1743308239419987	1.2966085636352307	0.10932954911722953	0.18070154298654154	0.3771070490572306	0.9709345229479998	0.17118847894584885	1.503123764787001	0.2644143131266775	0.4341049076217111	0.263445593032259	0.5404159053010972	0.25828912996878817	1.0598675504188866	0.33122479212253986	0.847500852793196
3.11733092722007	2.3361252487133872	1.8481550533904612	0.7911455612761781	0.6103572345496907	0.20556124432167747	3.0153950483773984	1.9660239034990254	2.010834483379128	1.2318417660986967	2.865749499710792	1.6415955016608976	2.1798363793989215	1.3285028663346057	2.2878903147904532	1.8083451737965326	2.3400638008201633	1.1534970626147967	1.8681340920509697	0.934162858577145	1.8005875270982872	1.2267256485625013	0.9395164271233502	0.813213936473894	0.9868995910279896	0.8805594579947668	1.1859461580884325	1.3085274077608864	0.10733222713752949	0.17942117687476658	0.3968489573152457	0.9671050237371237	0.1682029266717018	1.4992295915818092	0.26954123794249074	0.4431629903778955	0.2702970218624591	0.5386350255492367	0.2707569452248853	1.0635951000811688	0.3301984749714641	0.850556112573718
3.0323157304215624	2.4238921234868123	1.8380385818491909	0.7925923303246771	0.6413348343383067	0.21166575897297735	3.032287709561608	1.9589364512369178	2.00079386931695	1.2348051316216206	2.828580288362769	1.6551029339713106	2.19630616859943	1.33927810551807	2.2841862807315705	1.757388317133129	2.3227099777006104	1.1702861203811799	1.881797109741756	0.9713127368446084	1.7612365218368566	1.2328007219120567	0.9243398299833177	0.8077177835370404	1.0144665594913451	0.871343482568274	1.1759836881861183	1.3038154439498453	0.1103828956308675	0.18231272880899888	0.3913491246346502	0.9695467716147451	0.17463842588264616	1.5215128377132254	0.24873059571967004	0.4422928921159364	0.26766767591904445	0.5357589349316838	0.2836992064911953	1.06210842683824	0.32041055348723263	0.8553338972402699
3.0773687768216456	2.3834206306846464	1.8275704004935316	0.8039485449115514	0.6500365356489671	0.24118476527202867	3.1038301893056293	1.936874122206132	2.0328460837189817	1.2073202937777692	2.781695863770762	1.6624515547199514	2.208345765703556	1.333722093923705	2.2624925716123605	1.8104504431899706	2.329400860284287	1.1664076409090094	1.9404040207926663	0.9350224482298135	1.7998588772409017	1.2495906457801176	0.8975167783196673	0.8165091008019049	0.9971918243680987	0.86675127135756	1.1781747507237597	1.3021508931863537	0.10877682858133869	0.18344780998821442	0.37844074852568305	0.9775631353444363	0.1701725766646715	1.5212430723297081	0.24153075284544143	0.45034638554207523	0.2647971851634425	0.537311494299613	0.28399956680474514	1.0646247637664057	0.31141262737636943	0.8647024883479517
3.1499612105433834	2.362847807904485	1.834832164118935	0.8283991052363769	0.6730734318221299	0.243852562765325	3.056812903004281	1.9741104165528511	1.9995189119834595	1.2176260728774173	2.748685623284496	1.6896283673249184	2.1773191742629154	1.3092786419321103	2.2429173772538613	1.8530919408430246	2.3825743119961778	1.191790900463406	1.892328905174665	0.9756643129108373	1.802419073963981	1.245514037765914	0.8865055200572496	0.8511212090460049	1.0177197936833888	0.8767628967771516	1.1974126816882544	1.2932284012302229	0.1086632524945928	0.18911063428473818	0.38657548027848065	0.9736939435568944	0.16832866052377357	1.5204217651566059	0.23660906376849822	0.45840073339289905	0.25299164761534354	0.5360623735629636	0.2720403917965852	1.0731897687851555	0.30781027480075585	0.8615631501116542
3.091570769339941	2.3573858097278038	1.833298887054544	0.8153587820168924	0.6944666936225385	0.2712867903345169	3.091233264098973	2.0060053073311344	2.0667391959093644	1.2209124493481527	2.7794413725195124	1.6681341226548345	2.128311453681536	1.3130586316025112	2.237501550175314	1.8692405064243907	2.353403590033524	1.1960701266335783	1.9134515997274233	0.9622667135231405	1.8108132577387395	1.2584998827118354	0.8846362653174802	0.8327778130309	1.011130393314648	0.8693265128427031	1.181694942010375	1.3171291204506574	0.10785091693384762	0.1902153419852791	0.3915980712989527	0.9757509175788086	0.1720627072242086	1.5310495202484682	0.2344034734777947	0.457082758996841	0.24839712601030733	0.5350153269403353	0.2732240505882598	1.077165700305511	0.31836659901526193	0.8579445105663066
3.1234076192921645	2.295443147363173	1.8393180527096977	0.8120063592438446	0.7309628960204463	0.28492388118489476	3.0550680677260265	2.000660149837708	2.035455647276289	1.2465372887411605	2.812349534085623	1.6980851933771672	2.0981081495669325	1.308246158017031	2.198420710041141	1.8792468338823272	2.367331855207446	1.2205561777780014	1.9560211534760328	0.9706934625915807	1.8457343755926259	1.2386508810046284	0.8739337990175425	0.8425744746719319	1.04867122340687	0.8579306388179677	1.1509668235460417	1.379563022222359	0.11205530792877758	0.19199614633643663	0.4046449743766837	0.9692821975690402	0.18746158287417214	1.538392369635899	0.2397448267227709	0.45645075717790784	0.24561371756990938	0.5335225693968537	0.2699568073921118	1.0828819566529682	0.32575431257977405	0.8621840816124269
3.1316208875938196	2.348916252032847	1.734088859558876	0.8442167461025464	0.7502095238043814	0.2655112192235923	3.1318212357075335	2.024963220288357	2.085410810709496	1.2156375977985356	2.82922455134598	1.709512523051833	2.0924388423422924	1.322304161871987	2.2332880436141624	1.8900063783953858	2.404685447217238	1.2444364747507195	2.0129072979340785	0.9849147811847317	1.7895936951987927	1.2708302236503937	0.8675415949743	0.8539226367991822	1.022721944892593	0.8491714612503427	1.1325313391375145	1.3988755866895046	0.1201854005099729	0.19587468446874984	0.40276396723399477	0.9600804977653369	0.19249655317684092	1.5358418916484482	0.24625411270597802	0.4467972916249295	0.24592281142804331	0.532923654189582	0.2779551728674748	1.0772083668135535	0.3231001658904526	0.8619100696421378
3.1117074630433406	2.285425803829407	1.8627493750186226	0.8005679969975901	0.7202226436848349	0.2708178719996942	3.133892034624692	2.0188388662726973	2.0890922901571183	1.2380772195513368	2.8408496091079587	1.6883910594470786	2.1317100257073314	1.3229964673787342	2.1937141900902124	1.8915156504989712	2.47111729424568	1.2197023930788098	2.016062316591054	0.9541941173942041	1.783183286740717	1.2850545541889145	0.8921789982567419	0.8341201835523893	1.0073113163521465	0.8921371031338745	1.1562501397241833	1.3752005985194815	0.12413680524877388	0.1947843030524985	0.39000261940658815	0.9670450315230801	0.18624531348419393	1.5532851009284743	0.2465715304890331	0.45017788146115006	0.2511353024337933	0.5233438497402862	0.28703821298059445	1.081698444254597	0.31645252197661783	0.8654890447911682
2.9776894114870016	2.3254571321245465	1.8356860580548489	0.8551277818375798	0.7639274598041461	0.2664357380778073	3.1776982620809706	2.0691230029744316	2.1401376352822243	1.2771261303314332	2.9177382276583774	1.7088448237012541	2.110802773140172	1.3853655126319395	2.2183179850967996	1.8303428994903959	2.4338807676623593	1.2093381811439274	1.9943656557837817	0.952388183350296	1.730534161038642	1.348977415415397	0.9232571637298123	0.776730460673109	1.0018291670509902	0.9082039640159256	1.1739833338660461	1.3922159185144087	0.1243064804511131	0.19583118728839788	0.3979725190405596	0.9731759965764898	0.1683018347317313	1.562008337624517	0.23842658869182243	0.46421905577777406	0.25084273565627796	0.5106045737491143	0.2926312664943677	1.0793831313109734	0.3049674376309398	0.8710851225617285
3.110724174780797	2.33672361780829	1.8887817382790462	0.8565457208463558	0.8054814313623705	0.2764139726134022	3.2484552927739974	2.016190352830394	2.22008070100941	1.2253101655542005	2.929824546265988	1.7278097582280127	2.1834252269348817	1.3891580978740308	2.2024142376431883	1.856905253908147	2.4836040840884457	1.1992700260486984	1.9582144921674565	0.9664703444494918	1.7302208181655623	1.3304870545958631	0.8957413992613608	0.8240842659719906	1.0235964454236015	0.9029497399321821	1.1715863897056267	1.3971331587396054	0.10957109238833163	0.20079147801618355	0.3959703835139183	0.9770560001961865	0.17595023707310156	1.5631256612209634	0.23862190961996058	0.46606280413187984	0.25623158925183376	0.5166848751836229	0.2882383696098602	1.0725329992211163	0.30408763786781284	0.8752920762587318
3.0510289424300816	2.3824129888308785	1.8688054046031706	0.8744651294090917	0.801050521275512	0.2823991030408305	3.175764185572712	2.0432793980214625	2.2057195703709134	1.287407246221255	2.9638535620995126	1.7510466893059116	2.137394110137909	1.3982643154105847	2.185994633719844	1.8956429181995034	2.4754967694171004	1.2119271154948132	2.027076446482772	0.9731838462488224	1.7440489622691615	1.3329640940592988	0.8794929971659732	0.81664045148767	1.017847026512525	0.9341604564892011	1.1503147269659604	1.394453591583612	0.10865701252102304	0.19829093956069244	0.40108874274265716	0.9850720307210984	0.1713373370059934	1.5795621107380176	0.23911294570371663	0.4623810383590238	0.261125311793594	0.5080653958303557	0.2892793019979452	1.0798781052541218	0.3017667402775577	0.8774582531952972
3.0075822912555057	2.345969964565183	1.9287495354613324	0.8595850384296421	0.8254720345222006	0.2628371417416394	3.1761960930191924	2.01772912188365	2.2368591832796247	1.2852524155505392	2.9915872464128497	1.7416243016481288	2.1221930951526455	1.3834600448992183	2.143000103929785	1.9295463853605195	2.459622859073775	1.199416829648559	2.0458374486506146	0.9941458057172158	1.7634564682088067	1.3327093845839404	0.8894914910980265	0.8273424195780119	1.0174783774881608	0.9171820442564194	1.1410717189996813	1.408161853816214	0.11771627300758668	0.20240474424789262	0.3831631050215898	0.9880393511467127	0.17827986288196523	1.5976106044504501	0.24438914668906916	0.46810436298573466	0.2630333689143026	0.511714593096647	0.2715985452363423	1.0945486740368815	0.29994474493310874	0.8819620260895032
3.058555850539683	2.360671285452582	1.9043072360170268	0.8552345842704971	0.7982107254199065	0.2737043437487167	3.199054154178874	2.0272825493178472	2.203930329070374	1.29803718004978	2.9521879993561977	1.7805407080879192	2.160526284177362	1.4085746014742393	2.135389693952092	1.898877604040722	2.46846154437975	1.1839728629411759	2.0767386314657372	1.0035226927766403	1.7442748408601436	1.340968148064188	0.913709591971591	0.8233023750928026	1.0204849648211014	0.9117744331180401	1.1506276578146422	1.427547918908194	0.12259964041512608	0.20087549269445754	0.37302456975745774	0.9868091151874576	0.1895332973551822	1.6008213639822062	0.2547826664418577	0.4765409095595352	0.2575556741147006	0.5136195560817263	0.26242175018330965	1.1035700600219074	0.3081497415299468	0.8822905364323586
3.049110216217975	2.3679695527444786	1.8659302299144036	0.8328449019822918	0.74555274367856	0.2702435136761926	3.187942455485426	2.077879905776916	2.1434674029809426	1.3453334922557405	3.0526022849291032	1.738455812979691	2.1591379800460953	1.349696705899544	2.117057768637927	1.9102092360442882	2.4506213647444506	1.1957523723014902	2.067823366848474	0.9965817224914229	1.752377394636042	1.3233823700607714	0.9004897458786358	0.8531175588430009	1.0168259522308232	0.9235580449639776	1.137531481195784	1.4535907045268066	0.12042693544829451	0.2016385479188162	0.38974277460044054	0.9805503687725656	0.1874070607244838	1.6032992350910733	0.24199160527509167	0.4779434470819039	0.2603936642350514	0.5112213410074545	0.25872122630591093	1.1101345133220026	0.29867910422903704	0.880115541774126
3.1323178549469115	2.374362210052644	1.9154191165088728	0.825671510770737	0.8105390159016715	0.2624337539687121	3.187944515505499	2.0682024016204754	2.2311413894765715	1.346146529529795	3.09747577471727	1.7533651266405372	2.1599110667660506	1.4107163844157649	2.082314841493646	1.946131094862314	2.4263152423555385	1.221562651689911	2.038819749999627	1.0004942341179508	1.7799703108635345	1.3185657725522213	0.8851069139795551	0.8832103297480691	1.0354770894632188	0.8934648446891911	1.130583490500883	1.4500536127365606	0.1306233673880999	0.20265433142144088	0.4076637379261713	0.9748282236829651	0.18278400539871387	1.6018759462456884	0.22855618838865321	0.48418594128795	0.2598132619254284	0.519093429695007	0.27390947213916433	1.114782697044249	0.29438216619260266	0.8787333589766179
3.1421630876797892	2.3686364838066516	1.8682024271855022	0.8332689241277912	0.8247587696053862	0.2618236219306906	3.145094859393399	2.0755309215341273	2.282240458245024	1.3421453695744483	3.082239201346849	1.7708488985675066	2.1797331708623333	1.3916027730710745	2.1334155885088926	1.9460885755005137	2.4577391606787007	1.2265357369768248	2.063506110337664	1.0040443519997115	1.7873958316171383	1.3125554493679534	0.9085664805001491	0.8490115178939196	1.0374291826769175	0.8950854384118945	1.1320406230324052	1.4583381841644543	0.12672414901762302	0.19904429039881444	0.4158882903948919	0.9848945946777738	0.17473520448829555	1.602657708631682	0.2187618885682921	0.4861910555233421	0.25704299628130217	0.5336799980022784	0.2966201479352686	1.1145503264154957	0.29243666326667567	0.8784157478985628
3.081578494280744	2.4230611296083158	1.908470105559526	0.8299300345210927	0.844548908737678	0.26397432009534094	3.1269814712856703	2.064263269692995	2.262580838524375	1.3422967055612411	3.1021596228217283	1.750310962033386	2.1555491698506795	1.417093646286274	2.1317976792374838	1.98226361140484	2.4955661369633386	1.2251816483896545	2.0486038400753444	1.0195847947969987	1.7698469699330395	1.353341330842088	0.9342300588303307	0.8513348183022679	0.99885834873728	0.922659180800839	1.1364457326388107	1.4392521298872043	0.1300920398032145	0.19965643463498406	0.4144419208700267	0.9873094497114044	0.17541017389932737	1.6165873109260485	0.22689555506146453	0.48651514291254505	0.2602784100475736	0.5457424696002368	0.29171560182004674	1.1099461160135122	0.2994265935357419	0.8777805622855197
3.1535680504235932	2.3744542185478905	1.936393476142151	0.8624082216756173	0.8625805632936199	0.2668521876501443	3.1124312863334787	2.063927410706349	2.2915735272622166	1.3333373399251518	3.155683686946376	1.790723998966241	2.206074064205726	1.423120392579919	2.1590806632685804	1.9642911975101462	2.507726387373847	1.2080255655075312	2.0333228429960224	1.0228926623179926	1.75080706577771	1.3715900636884515	0.8964956523071235	0.867644913137496	1.0073457829278358	0.9254424880073058	1.1306746720419694	1.423455432032056	0.13303285263994055	0.20375446173264997	0.41613602476703876	1.0057010088557754	0.18979965276098826	1.6173213447218484	0.2330194672696359	0.4875097684588898	0.2635994605073929	0.5420586444238987	0.28907664452389853	1.1116176027528728	0.2955891234194391	0.8775822856207746
3.0682331619656384	2.4786461394393338	1.952222024395375	0.8880623638716989	0.8882255054640006	0.2699360761251371	3.136331270538902	2.1099736421785846	2.288046644526441	1.3951214206743647	3.0602451538113016	1.7990970835122553	2.2243606672323373	1.4277908121724074	2.1529915221944442	1.9845223824227065	2.5227342458645245	1.25559015477129	2.1090923619705815	1.035052498535148	1.800930649343454	1.3298042298016393	0.9153892186981394	0.8852926148326955	1.0240399756450393	0.9372494543874434	1.1061758236685033	1.434576814438148	0.12931133841799541	0.2092602133483015	0.42154043924690243	1.0076897658583126	0.21026599885033814	1.6228893521548604	0.22715467385684163	0.49851610878828273	0.26032261938971313	0.534892843046157	0.2809910878882314	1.114711280860427	0.29898916554435373	0.8794268657582827
3.21382523106255	2.400377257552887	1.951258678770323	0.8937052399109549	0.9293408714101735	0.27842692774057093	3.2344914246063765	2.06861861868677	2.319369679815692	1.3897410744208412	3.083899285492983	1.8301750190573713	2.2027463640312117	1.4497092470147528	2.1770591194691815	1.9905062375874327	2.6059561385777488	1.2549144527475107	2.1646314818107606	1.0626996523697043	1.7775109006752572	1.3505071345963517	0.9190334026070666	0.8669891100633953	1.0264625694544964	0.9426605563734142	1.0978504265515046	1.431043928444297	0.12447706669033551	0.20996983628492039	0.4293361396396992	1.0043600575992921	0.20681914641241736	1.6211334012122645	0.21842343679226953	0.49758053461792867	0.26270323249925315	0.5292964321496163	0.2744138249337194	1.1156445401664572	0.29607435880293725	0.8765025645973181
3.192939000521438	2.4214187636164852	1.9846378388931059	0.892799041396351	0.9418926803633159	0.2915938240747299	3.1007125371478588	2.056183680576875	2.267741524370332	1.4301202395000474	3.028808285454616	1.8256538957955974	2.258468622466263	1.4117060781685289	2.16926819267709	1.911816753105427	2.5447412714743174	1.2375920178126278	2.1826762306963463	1.0712452907282735	1.7982464493311359	1.3596741384732478	0.8901247476269228	0.8789096395938574	0.9937800905892813	0.9608505925316272	1.102829566820625	1.4363272220583918	0.12274147540825507	0.20538780425763853	0.43202237674663846	1.0053590562650234	0.19647867827139004	1.6275607104000944	0.2157188588092719	0.4998691518594966	0.26287641515703825	0.5386679035802086	0.27562492241214687	1.1118078069109054	0.30499123947698686	0.8779867577130661
3.260689894703787	2.4501647157299837	1.9891478298753833	0.9284988237362249	0.9270035985100011	0.2787660040935447	3.1696608371979944	2.0104425591925223	2.3231019364996586	1.4128569868264782	3.0058266376053386	1.8266592962530026	2.2399400640745006	1.4287221383650779	2.1374214638681774	1.9237537673227556	2.5302612912024016	1.2708487533408173	2.160788310045592	1.0705595699149655	1.7919641167025606	1.385411889886673	0.9047595165763274	0.8850518051150819	1.0228304212702424	0.9425242649528859	1.0948969122202743	1.4579271065791213	0.11928024899178137	0.20362355303014487	0.43691545510853547	1.0040239102886248	0.17027783908546487	1.624521157450309	0.22410692976092325	0.4983904021493227	0.2685892642166552	0.5377271064687446	0.2747616489386804	1.1141738834877417	0.3043724425573128	0.8765728790486333
3.2841564417296234	2.4297287319769594	1.992643484480905	0.9251060883460145	0.9058697863434726	0.3215263104663127	3.0915338344834833	2.072599773107881	2.3435946522002493	1.4213262632859056	3.0572436615282315	1.7875558911298064	2.307846365895985	1.459943554628028	2.1551138934061056	1.960832118763016	2.5978717936534896	1.2394595342586023	2.1707004515594486	1.0740278837422106	1.7651622154465185	1.3934486680708693	0.9172605075800783	0.8881802703681969	1.0158145571486863	0.9417218091594285	1.0849787153790844	1.462469166733044	0.13030556228893536	0.20604181679527228	0.43943902671979634	1.003978234205372	0.1686181600996509	1.6147288998009024	0.24225088135995443	0.49588385412886427	0.26655050567291666	0.5509838772937122	0.2920572807120402	1.1163065506650995	0.3042184253220219	0.8742015792545109
3.298174805438387	2.3927090131638367	2.0044546890464336	0.9288244798493959	0.9173088212453634	0.3212172285819798	3.1064787671485314	2.0683831537784116	2.3606534486360564	1.4389341462000262	3.0884997690017992	1.778956405479421	2.279731199451468	1.4406587331345377	2.1583717324244627	1.9436176112821126	2.658456747829377	1.2255752609060397	2.219949715938534	1.0683180000034016	1.736882472823887	1.3854260547997939	0.8891225545616531	0.899085050727971	1.0222629495351956	0.9422051467761083	1.1133272428125882	1.4292652921263094	0.12891769917145943	0.20371599424617926	0.42202122500329525	1.0151166380764896	0.19130524273405367	1.6260237604244234	0.23939362652154667	0.4905174752164614	0.2572734779676615	0.5597963716710432	0.2800266010663248	1.116742478290911	0.3092036974861735	0.8767257023608305
3.2150040550243237	2.4481133783544102	2.0985979536945303	0.9127306368658215	0.9687917371506561	0.2849856353851057	3.102126906932474	2.0871005096652033	2.360587701659438	1.466631466034435	3.0988331584069813	1.7980103651421282	2.2558665783560627	1.448970016541917	2.1096238856757816	1.969757669210378	2.667191542990222	1.2682824622603432	2.2241888459545596	1.0524600336747545	1.7237409754108797	1.387799992964515	0.8591530791189328	0.937189264348052	1.0052928474235638	0.9444998998983891	1.1112273866109947	1.450726974679691	0.1264462530772485	0.20411146427214089	0.4156915249850309	1.0291519475983204	0.1931398354174339	1.6348070607545582	0.24556253491798907	0.49770618973248004	0.24043797755402582	0.5669965427673612	0.2818020346294501	1.1220814589870463	0.2997696590246325	0.8827500264933943
3.3015195927723355	2.423682346586194	2.0705218770720433	0.9190148968738242	0.9032696299679089	0.32075121113189803	3.144876461696094	2.045476548885684	2.4356638972428946	1.4403476005458902	3.1408975981927645	1.7941296746330668	2.3020829533033624	1.4191487784120589	2.1323179507594507	1.9888517840920157	2.68556312345935	1.251321213626483	2.2244356578227142	1.0776143096759039	1.6989017381037	1.419406109013239	0.883508056465988	0.9464463478934253	0.9987858702845169	0.9858067360474929	1.0594076611367533	1.4939940075288642	0.11917074129530766	0.20549971297651545	0.4192333591216305	1.0364536637926216	0.18361777827883893	1.6536146837607386	0.2482719298685032	0.5027967927037016	0.2395919425823925	0.5636782259479038	0.279641612432111	1.124417583746998	0.29439929202249626	0.8843035802067556
3.2338740432586897	2.4304055124670736	2.0494033801201854	0.9198872507561352	0.896712448200849	0.300744505229615	3.0219234320671364	2.139882879410979	2.415847719199941	1.4655137105708769	3.128405105448424	1.776357008148365	2.306892361600063	1.4546896526640152	2.1742817598170787	1.969665102443605	2.706409331242994	1.2792603732166217	2.1695859130405513	1.0957138879642034	1.7292174195479386	1.368198953631912	0.9161494674067859	0.9288163556236397	1.0243260870512123	0.9794596318976158	1.0841718182852031	1.4796528957248507	0.11517827682533398	0.20942383026251346	0.4261680346962048	1.0470977473101715	0.1749939663957372	1.6581072379758084	0.2445886305572407	0.498275958940609	0.2526491497820014	0.5577586936885478	0.2927396998642515	1.1362446969881839	0.2901031548391572	0.888363962138216
3.238695779693994	2.4237825158381945	2.073706108726534	0.9318693556635492	0.9402487449617623	0.2865864335639341	3.122206059301522	2.1079751945833025	2.3860734727775434	1.4544648643714932	3.036269272253968	1.8009102435837252	2.2709279893338534	1.4749948882816126	2.184713324490847	2.034410044711199	2.782706636485292	1.3009998717666862	2.173968860807023	1.0760668925667733	1.7522745657245198	1.3996316321334104	0.9254113834218314	0.9240922928572647	1.0398548933139125	0.9749212172939458	1.0916180060768383	1.4678972098722853	0.11608244685139678	0.21274406836666834	0.42950112140506547	1.0552961877977023	0.17122712060972234	1.649204106394141	0.25181860289846836	0.5060073568954248	0.2548196257514103	0.5539294421316285	0.301011394920594	1.1432252792368176	0.2914079447361056	0.8882032878527668
3.2359590313697404	2.41864043727169	2.1159760915402526	0.950577477190697	0.977243867020866	0.31914753306084426	3.100266969854633	2.140264293336455	2.3705154611606463	1.449089488162546	3.021225049450798	1.7876536611854512	2.3060091677120678	1.4931482775551739	2.1827387873529696	1.9607090397714892	2.7640891890593724	1.2955205011372102	2.2028601396230187	1.0956038733007345	1.7588891204037314	1.4253371415155442	0.8942002125844827	0.9425758645304254	1.0455534305686718	0.9860959010232253	1.1050557031528907	1.4791743421293355	0.1254470094728971	0.20734049334345087	0.4153998648554678	1.0523776812390275	0.1810960582526336	1.661615372344396	0.24161035936309508	0.5055510094639579	0.24623642761333858	0.5437019957164155	0.3049749652569457	1.1463813150836732	0.29351197284381525	0.8818528572537593
3.117927563180706	2.4901935185403623	2.054001010271164	0.9603463923999196	0.9748061584236983	0.32309702973769583	3.1038635330168862	2.1622336760417973	2.384874689709777	1.5025036658716353	3.0941469673893756	1.7690640672653968	2.353307375924617	1.4977782222047589	2.1486067034312826	2.038978463835391	2.787351516620071	1.30817251204754	2.2368770510074385	1.0850571308904244	1.73823708085783	1.4443838608019135	0.89904971935754	0.9471299641055638	1.0444559799751623	0.9671743082971653	1.1106888540664734	1.467071129983848	0.1309935678544664	0.20829100299317563	0.42905992316451247	1.048720926685374	0.19292313425894028	1.6673246121141847	0.23334324612239868	0.5157608458773806	0.24576642758366601	0.5416616434812199	0.3093788171211414	1.1439193414358506	0.29995062848465054	0.8805262698520515
3.161843527790342	2.4827530308013777	2.094076389567138	0.9409421526406947	0.9723986446433064	0.3260711220891076	3.073792488843717	2.1214750805520923	2.377600412343948	1.463375582299329	3.102282582214057	1.7602942653485953	2.415792635364616	1.5136814563026906	2.119768513010433	2.0445318743567675	2.7678617783021	1.2860946122859738	2.2118706885142503	1.0921352036541183	1.728013554864664	1.4579895240414515	0.9440412387939312	0.9277921088272033	1.0739562171191879	0.9423864086398827	1.090140109750414	1.4965172748679456	0.13083050369921753	0.20965466971805694	0.4616282085311475	1.0376639587808247	0.19053249357997853	1.663263312551939	0.24817858111055974	0.525675598215952	0.23873935018137893	0.540191722247145	0.2952512059175586	1.1501937655837904	0.30612964708747864	0.8878990808408915
3.158714741975663	2.5034361213475935	2.193800489828965	0.9384602200598916	0.9780485700066481	0.33126604583351293	3.0786416826435095	2.134463574195624	2.348416647112465	1.4905918578525297	3.0614420523926373	1.7440857756163222	2.3906880295772086	1.505965006526271	2.157468231398117	2.006878775984194	2.76448752295112	1.3112709857982963	2.2389658270371005	1.0697612030986452	1.708443998949822	1.462583920615904	0.9252833368768825	0.9559702819150875	1.07455434866287	0.9542819964759726	1.0859688010842645	1.5348315345036458	0.1314857029270764	0.21078705766562617	0.460822663473409	1.0375154941801044	0.16321440776069732	1.6684575295734632	0.261015904638141	0.5233717401081773	0.24263972697018796	0.5482231897881261	0.30119670833773987	1.1570135873200722	0.3003960517401851	0.8876292999600339
3.166737423273115	2.4662002685876634	2.2318089950919027	0.921043142343506	1.0103315576928948	0.3414826800822578	3.113170206219903	2.095769999824103	2.3516535390417976	1.4787113324914993	3.0709239973585767	1.7897134001821688	2.4511574728636147	1.498801768708132	2.1847928152678353	1.9693931239363656	2.77969983255201	1.3192193796805687	2.24806297562116	1.0642698952332932	1.672438539678919	1.473265692020221	0.9161751804535636	0.946253213835516	1.088396738394041	0.9299221633826384	1.0868077820836857	1.5105659259201072	0.12924732199945121	0.20815352367828655	0.4158347975745879	1.0434710857583285	0.16236055846837769	1.6735016006102645	0.2673922315413497	0.5218426871960683	0.2484516838092497	0.5431995017123126	0.3195632609575647	1.1561044775215892	0.3023949905529124	0.8852722846821462
3.1790231066106056	2.400864633152609	2.279430436958522	0.9399128927911912	0.9967157288419347	0.3113185558508517	3.0303680463252465	2.1873305588270524	2.3423427417070393	1.4917634725753564	3.0518306127201305	1.7926895260715934	2.473213381618487	1.5121020408108305	2.1489016814218656	1.966203613991145	2.789661209926141	1.3237099546969557	2.2465755036130126	1.0706113526601986	1.6946068524624314	1.4779506698425393	0.9532662560630564	0.9265267374181705	1.061397371570709	0.9350769993005379	1.0879570957690339	1.4835160353671117	0.12703293934956236	0.21009141436587425	0.4191101124583178	1.0435491202747569	0.17062683563321096	1.6646967859086275	0.2465885893866949	0.5293872353282899	0.23884479791197077	0.5351201126039256	0.33232510014754213	1.1595294232742301	0.3055040267892705	0.8813875511952945
3.143357934943039	2.4432647267713175	2.182804457318947	0.9634065686677216	1.0003915983606089	0.3311433778271423	3.0585447663000545	2.1450227993017412	2.370259678084153	1.4873601101471705	3.0604603483710897	1.7896723215968244	2.422967164942154	1.503283930570972	2.1787535126522655	1.9855304826649744	2.758353546212172	1.3058654048611493	2.2452607011737675	1.083316307907836	1.6965323114574504	1.468751047546632	0.922556745065871	0.9491671552836934	1.0940544721834118	0.9617282721262398	1.0740484525111718	1.4960098905004107	0.12311620053827803	0.21458160777500312	0.42596880697478456	1.047879923092102	0.18991099822410343	1.6866312540080863	0.23254164875706232	0.547860670817874	0.24259533723600127	0.5287542039239209	0.31729769672502967	1.1600142679193142	0.30685586562549294	0.881814122362014
3.2076571847355906	2.4695145614732024	2.16198165521768	0.9789140869905936	1.0181127362000422	0.35328511260214746	3.031666697369745	2.1333179683952856	2.377507337536021	1.5063827033314632	2.9910781050685395	1.8244914523977942	2.453891297926221	1.5047793446183308	2.1697151616015646	2.035782879200428	2.7777910857779204	1.3079673485585863	2.289970160147423	1.0615391206380245	1.6849676314369655	1.4942533148808308	0.9071436852133903	0.9594715552425366	1.0869609035158538	0.9647518584458491	1.082892495859608	1.4953949601943062	0.1310353427944874	0.21218008907457853	0.4333980096010941	1.0599609962379182	0.18536429534202326	1.6932639836486518	0.22234896008758934	0.5507683955223706	0.24961718964043575	0.5314453356306403	0.31883805697134815	1.1568776888236212	0.3053342047825115	0.887932342670872
3.2128299399530382	2.397357839978539	2.131331134491997	0.9655702241441823	1.0041259882532605	0.3779960500245072	3.056198123206998	2.132441137482416	2.433313658737015	1.4699092242136207	3.0284904218466293	1.8265120492198665	2.4590580033876615	1.513654080376527	2.180216194838469	2.059317529452522	2.764198151391333	1.3168884472000184	2.2519604147993113	1.0782324662638412	1.6801859180847196	1.4785604327288588	0.9113708101672051	0.9621532800587218	1.0335894338631546	0.9770094952293014	1.1044586609167182	1.498381151046442	0.13978387168387607	0.2067276778231205	0.41612749562952434	1.063522030619621	0.1966393265121839	1.6996879665864777	0.2378382285848354	0.5521283529207791	0.24730357249250218	0.5211884076118626	0.3073062594976997	1.1652339981482454	0.3014925797985637	0.8971662978458373
3.18232042846996	2.452747660443396	2.081798897340914	0.9723244406126945	1.0460075129117286	0.380283310270885	3.062081680048522	2.114055054479685	2.4664386789078865	1.4773744217578573	2.9618163192496962	1.8257096803730395	2.4535737381421496	1.5287709179629787	2.2249236850882004	2.0288636267190916	2.747387403716533	1.3044798980363361	2.255323591356511	1.094236416188042	1.6692962963438418	1.45971525302663	0.9342710524402636	0.9677223769807295	1.0765419070285531	0.9502534616678718	1.0899136798716424	1.5184916006743125	0.13723157719002033	0.21098528243074516	0.41066995309752546	1.0704351702728738	0.20257984081296462	1.7139511052125527	0.2426089792007762	0.5528203681234943	0.25478600925262457	0.5231658877324683	0.30720633680630066	1.171213327091001	0.29586755844876694	0.8971244520510908
3.182652692442974	2.4285226218072515	2.087060095042067	0.9472392375668695	1.0057058508346737	0.3856799926864702	3.150549846905124	2.0686630437151488	2.458993935779799	1.4795827667311254	2.9237872124411015	1.8689530687201892	2.4757537340171387	1.517817310485537	2.2065952043565793	2.048559786531219	2.7593875245707977	1.3061787923523251	2.305723054622644	1.0880888276943317	1.6639604739728366	1.4837104462755772	0.9327604939194756	0.9615975809536915	1.0931221539932507	0.9264919252138745	1.0818797711115313	1.5361829255772552	0.13946219753752853	0.2130923817736964	0.4236757484361011	1.0680838424626538	0.18608413682346536	1.7180660995812922	0.25423576193397107	0.5525300416621854	0.24031578080907248	0.5220873195651738	0.3046936755981403	1.1793671285763165	0.2959700890907314	0.88907447639488
3.231058845429512	2.468329712031443	2.0463775168750775	0.9636371600456537	1.0676276837080076	0.3731944442530209	3.0891157936543063	2.1411618621445876	2.45265290432556	1.491703868529838	2.959125049608532	1.8635363354752357	2.465081247167691	1.4837247123780202	2.229992939259282	2.0103820101322643	2.7773060187103398	1.2957543843773038	2.3442185329795877	1.0721158794231167	1.6686390507017752	1.4967332838397291	0.9428607167580219	0.9640421268798642	1.0833377029208782	0.9198032712852869	1.067644409298572	1.5548034186477446	0.14203736405730802	0.2086055037273238	0.4509763449054819	1.0789903115389459	0.1659821330273333	1.721380015028513	0.26002569104774725	0.5514361543124056	0.2493887131572207	0.5376493759440502	0.3034140412974881	1.177564011938494	0.2995820854800026	0.8911805178218758
3.158460009263566	2.453416553717977	2.0846904127231514	0.953896150217574	1.0495751581163657	0.39499246600562116	3.157222270230804	2.106008169909229	2.465327830924682	1.5344110885230589	2.9691220755395453	1.8786604362231865	2.466718721791063	1.5143187519219543	2.22777210782694	2.00833872222597	2.823694570175663	1.308921181383255	2.2727847964240815	1.1011067095475293	1.6705322811357413	1.4881640820466022	0.9478692604456515	0.9719606304402315	1.0528660753470578	0.9436954782436461	1.0712207897271175	1.5673344005080443	0.1460991482934776	0.21134227688873836	0.46869525623280994	1.0654216993146524	0.16642937584545356	1.7229547897235873	0.25596480689934603	0.5531846400277453	0.24025995415996976	0.5432433551018678	0.3144851274155218	1.1820329369769083	0.2936880957228969	0.8953345693762601
3.1772770434517916	2.4765687676913126	2.123191522042196	0.985968779016501	1.082851450397386	0.36239195635630733	3.072090638964974	2.187598002742969	2.4657882736284797	1.5655636627189735	2.9941307009545923	1.856347778195824	2.522469856238364	1.5035598089013669	2.2467165810049305	1.9935110922641015	2.7683194067107117	1.3053830865645846	2.3077528607043494	1.1034273381020623	1.685721161323534	1.4909699796726237	0.9222641844410089	0.984586453747631	1.0590312511879396	0.9275208280591635	1.0820772994480858	1.5640610771104853	0.1466914765130712	0.20967998073218694	0.4373611506997978	1.0788204536421586	0.16428863129220472	1.7227616261836736	0.24566663947130363	0.5511901316279465	0.2432912349292581	0.5456143864727674	0.3263996453072815	1.1920520713856175	0.28385220031378117	0.9005432531314966
3.102140690235184	2.523451940294981	2.0637912872157664	0.9715772088131925	1.0428522155244526	0.38091464990757523	3.1107860784070485	2.1840028763017245	2.4361866371737486	1.524141716525126	3.024212431361693	1.8420990780094673	2.465909108052691	1.5102797232904073	2.235944532497873	1.9965159705357312	2.6890599741456067	1.3083877722693344	2.310909555634821	1.1241862463486132	1.6738005803598661	1.4937738487286218	0.9359236109208967	0.9654760051253619	1.0839452768940667	0.9220185766981122	1.09501489650298	1.5462600796348958	0.13977490405773121	0.20988393521542761	0.4291002090779873	1.0995048655277786	0.1689398699383009	1.7374524312819675	0.2500348083318604	0.5490513740135794	0.2474378188786927	0.5391086195471504	0.32058837882438285	1.1915952509623582	0.28055814307309335	0.9028645688520927
3.0973535714984095	2.5113450568045192	2.0339220567639993	0.9907066364591932	1.0804940744717813	0.3467596461954579	3.0085864898297445	2.136782326548894	2.4677687368169563	1.519860900200316	3.0180375554204586	1.8453023890278997	2.4016144701697764	1.5322557329754032	2.2038886991568387	2.000051907062058	2.6545193915866125	1.2968806772463084	2.2609464496776988	1.1544148238396519	1.6885228149041218	1.4909136562181848	0.9522131844125878	0.9568700982935298	1.0953263184509192	0.9191974393963047	1.0778901818030662	1.5729164301776801	0.14458161022321614	0.21100769845137216	0.4474180327297859	1.1037544135835111	0.17172500485229852	1.7443098401921544	0.2526641159357708	0.5533739647787315	0.25854962689852273	0.5336340284909886	0.3126844528531014	1.187236678627869	0.2772175576318081	0.9033741688153814
3.1545035309641682	2.481646183649601	2.105703846753794	0.9947764755185329	1.0702704145016748	0.33690126611916665	3.046409345219605	2.131624629079214	2.521557820170733	1.5088804156005375	3.0223444206107164	1.8738021680186399	2.4493585277986814	1.5446411001144928	2.1829544754090993	2.0271496771298634	2.7078624100660926	1.2706059238195402	2.274267925933716	1.135155860582581	1.6781764084630808	1.5205073170527847	0.9637958109397704	0.9620398373482072	1.065167131258013	0.9060060170175187	1.0664310460713273	1.5907060817516943	0.14620104612597698	0.21108114337218903	0.45328771861312356	1.0876762318225472	0.1669543895923718	1.7389162413684727	0.2458714819725651	0.5549919073584765	0.2565939361934121	0.5276468298089232	0.31352710243589677	1.1928460547891022	0.2813839329248766	0.9048527962126239
3.118634504636284	2.519420290062366	2.235676205249897	0.9985445877863605	1.0851908990069818	0.35493811518461443	2.998191512763154	2.15118669329459	2.6081681259760976	1.4832510941621444	3.0141647051358613	1.892149582049957	2.4898102312724344	1.5368519130453362	2.175491632078283	2.013172432983002	2.6797476509319282	1.2961004399051852	2.3144087677373215	1.1230122649999068	1.6857612501736252	1.5292365224185687	0.9756355653053337	0.9916842605911155	1.0652316437437892	0.9239236385687261	1.0615771680798218	1.572604525257489	0.15240690001356583	0.21082922242891852	0.4608795684107134	1.074941961094405	0.17999196691143057	1.729664688676335	0.23185352469795506	0.5588237340841595	0.24733010299201647	0.5282274928936996	0.3152440667196908	1.195762733555348	0.2811861436062568	0.9107131032504993
3.127002227729271	2.536069080777436	2.2851786496891964	1.0309715639684254	1.098626306759909	0.33382680776352236	3.098460553610377	2.064817514941841	2.4920540336407506	1.5268845531042368	3.0252550930336772	1.948605113823143	2.4767188943096725	1.5262981477334876	2.1621791810553446	2.0263722172456182	2.6947924184013146	1.3274210059972524	2.274243153460745	1.1207595735093785	1.6799162888916965	1.524649984924129	0.9445279689666091	1.014674540121655	1.0594557748490032	0.9243362028935105	1.0644286598481105	1.5810543653308808	0.14857946058285168	0.21824819867045311	0.450302992192921	1.081989752855303	0.1897554639408591	1.734832169799153	0.23004198291229622	0.5585974223558352	0.25907761234200255	0.5339427703495371	0.31354923405696555	1.2041811097188486	0.28175277886036754	0.9086949277533365
3.079893689655003	2.5573849268623556	2.2377788335287523	1.0432597167579287	1.0894435683494283	0.33761015368774133	3.1223086688757284	2.1288450895114504	2.495416011295924	1.4909822958890921	3.0104476965070446	1.933706185755855	2.429082206160933	1.5300410188301306	2.1591814795259134	2.021028449919046	2.740800478713008	1.3050416151791207	2.303690473682943	1.1311687881022128	1.6857048554337497	1.5459911052699375	1.0040204549112428	0.9902832997890157	1.0600846631571161	0.9619554016396084	1.0349716248870107	1.6263899349698476	0.14756350089007095	0.21991776346978795	0.4369300379777333	1.086774404104633	0.18466359836249666	1.7437746849160014	0.2298343547986162	0.5724950240113182	0.2707298398229893	0.5403041549084744	0.328614290848139	1.1968821520448922	0.2844029758273742	0.9059871949174488
3.0871134279618837	2.579619781032136	2.2125265635647082	1.0235467102781237	1.0718315171955843	0.3676848265822497	3.124050997562471	2.159518818359125	2.547242763142193	1.4981891250110781	3.052778217932882	1.9539919855340169	2.445936458620363	1.5218448667044329	2.1641947794935352	2.002702042447127	2.743457700810268	1.3312487360388736	2.334555649143675	1.1156168483068432	1.6684816396537827	1.6174794020495027	0.990386311726806	1.0019338924571715	1.08151398627636	0.9425955268050509	1.022230234287565	1.6350466618869408	0.15972307394414195	0.2181922288236418	0.452505351290787	1.0840657681276966	0.17471760303806808	1.7357735816339017	0.23409417363626178	0.5850576380383746	0.25451187604146375	0.5477326963811185	0.35489980156252143	1.1990095693697331	0.27747748120527993	0.9089304215508058
3.042401818372053	2.597361853060768	2.2157879712531754	1.0463676740297334	1.0754437451916512	0.3532456094042726	3.0872465204142383	2.1316612633715617	2.4495930166292545	1.5219367401845634	3.0015527176982344	1.9132597303058416	2.3902345806246426	1.5491768832372945	2.1393715161955176	2.041019563414579	2.744747210132065	1.331889675165301	2.3164877525751906	1.140752545124064	1.6935953393541976	1.5162459709724476	1.0028078550539195	1.0165363016063784	1.0777113644284797	0.9334132527951426	1.030806061029266	1.6240064982325326	0.15882911883534317	0.22035178262023503	0.44552076011104597	1.095496252917042	0.17047176186854338	1.7514734116375605	0.23295182689967864	0.5792736526487744	0.23713934637681106	0.5603031621527901	0.3521509541844003	1.1981024984255888	0.27403928638984737	0.91653575914132
3.079423714607373	2.615056702241961	2.2430825790712485	1.0443694586090322	1.11405601137738	0.34118481606561196	3.109222227408258	2.1700444494865576	2.4728462874656816	1.5452953257245983	2.9816928187737983	1.9475535858782524	2.464912019752744	1.5558869269310638	2.130944831953033	2.0415201026988914	2.8291590561133004	1.3402649566515503	2.3095396722889463	1.1222330519470656	1.6645311073792095	1.5456699750919627	0.9414295255444362	1.0162107491185657	1.0758719562998813	0.9694954537439301	1.0428293433075624	1.6421904593005259	0.16405213386176118	0.22144104880300158	0.45935183266534024	1.0977975359080303	0.16933527583663718	1.7601162727419857	0.22739900282649367	0.5799747127633481	0.23516695873119978	0.5563227704028897	0.35621734572484764	1.1989819675029862	0.27485098431109495	0.9230849982392612
3.0385756195630456	2.608474359281629	2.1592328408422183	1.0796076526869787	1.0997476701012578	0.3516193411200242	3.093580301970662	2.182120619466824	2.5421974433842722	1.5490443089691468	3.0328282252353227	1.9565215527200692	2.4618491218035667	1.5801924513301093	2.2019970149533554	2.0280219975544265	2.8588652220379216	1.343151847476397	2.3062033138208307	1.1603263799476768	1.6496340072416145	1.5954517946219273	0.96208981373942	0.9942487100661316	1.0567398336835743	0.9795302952132847	1.035500209127184	1.6491589280116308	0.15313183528236038	0.2242105690768267	0.46237775893039385	1.104967267808638	0.16897197561949576	1.7641922863170667	0.2309456677339915	0.5782939014405986	0.23482380745600487	0.5590370776603972	0.3430849766945828	1.2033964103818826	0.27327439081598837	0.9259365879580895
3.0222027343151927	2.5992847096289706	2.236660851778557	1.0206527462748913	1.1401360472194269	0.3544593031410489	3.099762314543147	2.1902259867282114	2.6118944441529495	1.5779151384865675	3.067695930398653	1.9022487644672987	2.4673253039704988	1.576438737982427	2.2072856492313706	2.021151238787975	2.8175648929908244	1.3449025953661002	2.3026258083959186	1.1682203640604454	1.6549681177189144	1.5801599320081778	0.9673432417833048	0.9978299632880512	1.0723649906082406	0.9734738000351811	1.0548260316349196	1.6518086872572468	0.1519820440127729	0.22495291825233762	0.44116671605723157	1.114874845362699	0.1699219194546073	1.7791449205952672	0.24446781854383234	0.5787773555471459	0.23671972048276518	0.5559560622905442	0.3326217021474678	1.206275234153561	0.27311797046154024	0.9231834330129705
3.012831655063052	2.602937571145991	2.22872602071155	1.0284668587818708	1.1463683565143405	0.35294221304517	3.1087434263940277	2.172222621302584	2.5458256818447706	1.5992104083971548	3.0476502587541026	1.913154350969319	2.5075867437972503	1.5595437010399535	2.1761739332055523	2.1060052126869286	2.8216783377105132	1.3398778335562997	2.3127959961295206	1.1712694331487365	1.6785301033295101	1.5848300501418737	0.9798680473774248	1.0110146425270388	1.07260379682471	0.9701716447136279	1.0346686896837582	1.6892053344260587	0.15060933310733232	0.22516029383101213	0.4340473120503138	1.1184090114746787	0.1740512419998496	1.7649839599184787	0.2517916977317664	0.5796541720491885	0.23776945151029913	0.5532594734047432	0.32390553696454605	1.2156184587096945	0.2769680481567535	0.9254696173955741
2.9492421579854895	2.671892052031787	2.190746789044197	1.0115780683196485	1.1219967055937576	0.3507079051969777	3.104311848041206	2.1725070606383303	2.5481927096936206	1.6076283300385525	2.958216147464347	1.9207599851758599	2.4945292028584283	1.570418423810175	2.2175374709575006	2.0689308928200045	2.791984899009346	1.357023225196207	2.313604135083765	1.1940729206676612	1.6829298629044525	1.5702215499669525	0.9679781345879095	1.014139430208444	1.0972388472721537	0.9612963157756905	1.0313522132514787	1.7130844831243073	0.1513744634350937	0.22101724012767196	0.4335004321141439	1.1234926589758436	0.17660147371172896	1.7699443533097312	0.25221174520192674	0.5759750872251412	0.23305298749818185	0.5554061566560047	0.33963789289240115	1.2143630379492558	0.2763024483740613	0.9178149694165643
2.9812076612542646	2.6283796692967325	2.1985808005714076	0.9963422806656299	1.142493325408841	0.36753394824843233	3.186685788436963	2.160781324380316	2.62382286759732	1.5416491296616626	3.0047444016091043	1.865215873977	2.450791013680045	1.5813551716704908	2.2359166438076277	2.077432833195583	2.8190516017196594	1.3409737485779298	2.3228373600809187	1.2227917545772684	1.6642064512945511	1.5757900386117987	0.9235115286843807	1.0158421131716033	1.1025358675218049	0.9722316480379873	1.0433458345486188	1.686149299654645	0.14748447759427658	0.2260120742354989	0.4506924921430273	1.1213808027934886	0.17695655372305652	1.7672024710118233	0.2478231475526224	0.5831406384232429	0.23830160938023026	0.5593933418836444	0.3447152221949038	1.2164178870879252	0.27343643729493206	0.9211126612997299
3.009947364692118	2.5765432843316334	2.197944169821214	1.0052518087241316	1.1777001554101585	0.36667809541582935	3.1923869345159837	2.1197940510031383	2.6131241137823396	1.570646862464935	3.0519639984730618	1.9244485668138513	2.485164470703358	1.582661186980387	2.2313535186232154	2.0870318213197767	2.847024440668597	1.3423408145642768	2.3721366653865616	1.1808089416377796	1.6805979657266814	1.5424493964324162	0.9251645680384635	1.013840226657562	1.1247106703589367	0.9416481750115859	1.0570277188178911	1.6381094662114595	0.14817039262717463	0.22728586946797613	0.460997438538035	1.1206597910255958	0.19303641002357036	1.7729246924099586	0.23565863774604226	0.5820327105840969	0.24562806237032367	0.5627260990190054	0.3488770309593156	1.2201591922488124	0.2676791351395271	0.9191427485827249
3.036097534973925	2.576721717439084	2.2341211731990853	1.0000556407819363	1.1527440036759773	0.36021053848507484	3.1631950360812757	2.1264045678190557	2.610385075243224	1.547200971967142	3.10200416553699	1.9386099674858082	2.4634920020159576	1.6285211568751712	2.2124771025388674	2.091420184202801	2.7919692267335416	1.3971299770062546	2.3354891281125916	1.196457339442907	1.6828372400262424	1.6092156177741082	0.9281835823993357	1.0002240288529398	1.1009878623577847	0.9763872355898967	1.045745907880195	1.6583927168734605	0.15517961790639642	0.22559546868221317	0.4703529549664676	1.1155666776229596	0.20009456424316144	1.7686228465196012	0.23829128926866294	0.5833201773749604	0.25357596882432676	0.5586863954962067	0.3463349489826163	1.2187188727208274	0.2662182139205933	0.9181513506129845
3.0784628488581123	2.551143143223425	2.2913115479374664	1.0093423907940045	1.2044134319153033	0.363334713601362	3.1524254791226065	2.1050653454198174	2.5930397717545843	1.6362337448029405	3.1352726235141035	1.9564339524206127	2.449131072452601	1.6179682947302143	2.2099178833110895	2.1529091732166163	2.8288225843595294	1.355909772313479	2.345500419369238	1.214608288754592	1.6956309256563193	1.6223022895115966	0.9164870784942305	1.0214249497270427	1.1140568707169218	0.97321242332545	1.0681493080028392	1.695684742881368	0.14657657263192916	0.23257958442593255	0.4409263272544785	1.13637504541145	0.19755968675312838	1.7837242359686736	0.2446101340893025	0.5947214754964381	0.2487032773886394	0.554365453665396	0.3507131028325315	1.2239398952803386	0.2513536696265986	0.9235095536369684
3.043436493148987	2.5710764398808745	2.218070775719855	1.0295405903733197	1.2325660395342786	0.37931515234902236	3.1686544181347602	2.106091161547773	2.662181450474445	1.6092535364538672	3.10892436417911	1.9278325711528916	2.4230162682760317	1.6445669566015502	2.1704897382338944	2.193833049987668	2.8944102133085137	1.3497153297585662	2.355568114855628	1.208607634098012	1.6898189941307844	1.6114498725357016	0.920014905030636	1.0139111986241092	1.127480298430264	0.955432454701463	1.062606489187881	1.6741573061124984	0.1517821121990838	0.23291801339044496	0.4262880899895669	1.1471518556365683	0.20168990402161818	1.8008050684575045	0.24229248226518776	0.5999971293319102	0.2353772725927853	0.5546035496687168	0.3676500226954784	1.2171135377255844	0.24746523061853323	0.9288364412514645
3.043195667872962	2.578993205941696	2.2201883306598003	1.022080478732671	1.2751215930166402	0.3680799087172089	3.1967114536575925	2.1008727428678893	2.6321659819047483	1.6245862025514473	3.1652296355859013	1.9046130101305714	2.496614818355009	1.6240232315477021	2.2193004064795296	2.1990938266130815	2.8847904595329603	1.3844771047854105	2.3912296133898447	1.217414087689907	1.6951907432240558	1.6015971361249983	0.8962805069389238	1.0082430032619336	1.1246945726961481	0.9305213348520978	1.0583741393187869	1.6781454167482313	0.15339234503511345	0.23664848376116526	0.4328330228803785	1.1477177922833115	0.1862547599076304	1.817256482369653	0.24155672297540084	0.5960710099589248	0.2331755684888389	0.571847295613074	0.3746072081002725	1.2106276047745637	0.25574192180378447	0.9313669061186124
2.9338343122624138	2.6844943337388485	2.2292542057199425	1.0122398763260647	1.2286126381504827	0.34845882733305755	3.1666866355850702	2.1105026249262058	2.523870619246322	1.6783184364952484	3.177648207936433	1.8940876884757938	2.444069088905501	1.6434312491965124	2.23771612210206	2.1591879535729492	2.8548594881748857	1.4019502456878488	2.3920439904667026	1.2015679772290402	1.681418202909128	1.604546421328367	0.9069356286612836	1.0267853236202455	1.114950106521297	0.9571716178809396	1.064615709952178	1.6682409530585802	0.1616561414349628	0.2364732112290249	0.4265526361971665	1.1526521364139313	0.19571070770106241	1.8109188717326168	0.22587507689753158	0.5950717170701632	0.23696330168528215	0.5760953732585249	0.38334307576176885	1.2111095732077213	0.255296081864156	0.9313015076224104
3.033321691189519	2.620726363958305	2.2163163539982156	0.9905959692860774	1.2714168363781673	0.35240200551275946	3.2154108910140287	2.094466864809235	2.5995312720956454	1.66670183744149	3.183025087688118	1.8871155275983431	2.4580219179687712	1.625721142744067	2.2331813219367698	2.1459063187766576	2.897072177866429	1.3917094422099614	2.390147849200117	1.228474035625243	1.674672481296449	1.6043115525361473	0.89799205407717	1.043954804567461	1.1547707432561183	0.935162351472839	1.0652523570561159	1.6739696039754564	0.16571441055255876	0.23611708120229657	0.4173835143425176	1.1652458066881313	0.20945837025368796	1.8142467763007457	0.23932356079045555	0.6030727163317579	0.2369768151899783	0.5759074302196301	0.3654639578180215	1.2165726145938354	0.25663307800540797	0.931292126452489
3.0127034559340755	2.6135215063822677	2.201268808466655	0.9759815658274587	1.3062631705213699	0.3509427605562017	3.2646040019642757	2.1069068260854564	2.548915750255468	1.6893556012351165	3.2517163982949144	1.9009965341508495	2.4697698934207004	1.6642995337122313	2.2323371331984316	2.1795877802224086	2.8608947654900483	1.3608752330411735	2.3788849687875158	1.2330215592598681	1.6780781387743404	1.5991286380540255	0.9136604569357875	1.0241302334833733	1.1492013060857869	0.9229920742552044	1.057839101428522	1.6706183832528714	0.16104288230778835	0.2369751377819561	0.4081148644782956	1.1775865524168387	0.2251959950577504	1.8095121356257609	0.25706003561377494	0.6050519383166967	0.24146994066719218	0.5750679634606866	0.36349773892086773	1.222041647868996	0.2609771944663599	0.928510058356271
2.9905266772763897	2.593861484760242	2.1313011876092616	0.9972127571934132	1.204286049482501	0.368795074832129	3.3000603612205883	2.102590405821772	2.620579163510267	1.6673277028584148	3.2774251462915323	1.93707861404811	2.50534370020442	1.6231798306358212	2.216548127694182	2.1817830942204828	2.9080579348383715	1.383106435088212	2.425533523017782	1.2057250587846826	1.6718619956737388	1.5561391499051123	0.9277757460751158	1.0471444716306175	1.1517512657833748	0.9295601534440723	1.0611756648154227	1.6216144791135283	0.1526827512425038	0.23567708839570797	0.40938461875362797	1.1873742507974963	0.2212254287432152	1.8220085745656347	0.26239005856148817	0.6018389955718348	0.24249745296946565	0.5743525713390887	0.3606419794234181	1.233705297295557	0.25827281709591515	0.9322843153288694
3.0289727880323034	2.600157726758979	2.1855080523399346	0.9822047714143816	1.2788299443804378	0.34198485841998555	3.3515880368626987	2.0728032538776873	2.608016760631313	1.6800540719867674	3.221320750616614	1.9496010687076124	2.499292694339259	1.6360273946111732	2.2036801630927876	2.265576044066265	2.9220188568099053	1.3976130823163329	2.446716364402714	1.232009942986867	1.6602045830258072	1.600765326168004	0.9152385043541192	1.0385347194882528	1.1037722084874544	0.9769265378520915	1.044311848345224	1.6364397057831894	0.15411510980483092	0.23447679424472484	0.42752657676407263	1.1689747709226481	0.20804160638044877	1.8126010579304939	0.24212017548461767	0.6122308078376418	0.24463199947996203	0.5748459856244645	0.3510307539412877	1.2318874423715116	0.2599218738695868	0.937074885980583
3.0134966587383767	2.6549238696006645	2.2642157439568096	1.0012397444577996	1.2501101904696548	0.3534753739630494	3.4123863813107427	2.0566531802176984	2.5960739415878025	1.6414815859191543	3.184213709861273	1.9106241661117942	2.5053193274017493	1.6213409008111737	2.225641418428772	2.2386980846388043	2.885966208544728	1.415128507998684	2.439310155329418	1.2527417965266638	1.6758170431720054	1.5999348716679138	0.9535735871187263	1.042531705569142	1.1054559894315532	0.9699386538695794	1.0599201441613844	1.6141054698620672	0.16531842533405025	0.23819871720372324	0.4158541011176578	1.159523536677636	0.20674856967800118	1.8180006423254182	0.2265881975683494	0.6187451865993487	0.2430941772036256	0.572804056858514	0.3602904230210247	1.234372352450271	0.262239478760824	0.938958737027772
2.998129555318473	2.648673694257596	2.2708818107964843	1.0293405000737736	1.242772978554098	0.35224909989699965	3.3508592205326786	2.126711773249728	2.537403320854776	1.6591518510217858	3.1288263572929966	1.8683279878156653	2.510358665320426	1.6192084282123829	2.1876709463395483	2.2947874453891455	2.929434639588017	1.411370498005744	2.457133732132718	1.252445245402403	1.6646403671859802	1.601879754817638	0.9665833554121784	1.0265670961031794	1.1466186731331038	0.9742544085819044	1.0781061334872881	1.6152398320164807	0.16987923922870657	0.2386780082246608	0.4122814530586892	1.1831834782462352	0.22321279882785489	1.8169209815081466	0.23286471836756412	0.6262273666586684	0.2422381791797916	0.5828324572378157	0.3431485051833539	1.2365308568855962	0.26454514151800185	0.9373607692722785
3.0571705575075603	2.6328923380751013	2.223966044678445	1.028582394669995	1.2238403843018701	0.382932646896215	3.3974637198952706	2.0932805119025235	2.5935661652370743	1.6195435321006892	3.165327508986444	1.8872048310719656	2.4362530847591497	1.659414588632016	2.1884095188348556	2.286999935486464	2.9094301740744952	1.3969350081082523	2.424127937142225	1.298590612251823	1.661588991394795	1.632848752776887	0.9497349740450226	1.0367967752523037	1.1566563811657504	0.9617194822818839	1.1013220992117216	1.619065338057806	0.15912258509120342	0.2357795529875751	0.4113262366072491	1.186533633432441	0.2235028986580758	1.8224245645630262	0.23875041491059565	0.6311002428605204	0.24048034013165395	0.5840329661076082	0.34363312992502243	1.239716003996851	0.26780217781733046	0.9347653158516439
2.9379630854278203	2.6311052975315694	2.1774191379253582	1.0341877800804924	1.2430812966467433	0.38720849097147153	3.342759952080262	2.1061959529501855	2.568606696842661	1.6175037628007451	3.233870884435387	1.8272718355261777	2.5086044072010556	1.6120400874120633	2.2379904302853726	2.2903322496528538	2.9444463835957384	1.4236542508026282	2.4120458443371926	1.2820317406294748	1.672169578726195	1.6519211753969885	0.9453151160908584	1.0353519660219954	1.153411562756122	0.977059815851245	1.0984312994278562	1.6177663362144017	0.15542780900230718	0.23717329010174823	0.4255945586294403	1.1843027444666654	0.21259681151225668	1.826730248389163	0.24885068485015932	0.6203421555623082	0.23219348410716348	0.5815997461350504	0.35576224497714537	1.2381211876492773	0.2731286543070888	0.937401355412531
2.9333514364376234	2.672364540663725	2.264014226013243	1.0178805100977146	1.2745171654289191	0.3986154664495814	3.3500545133844484	2.126495098703787	2.523149249613053	1.6253473589696978	3.217683682723605	1.8273444437592956	2.4733095437078387	1.6090688028403093	2.274773667940538	2.297523528017399	3.0421312862528076	1.4191542790130482	2.442340808722265	1.2688327508172443	1.6724068790214863	1.6532691007084657	0.9439392137730223	1.0490593356842066	1.1677653235217986	0.9715609052495199	1.1042509998814396	1.6123989038851456	0.15481814037067626	0.2451236787907045	0.42157608595317314	1.175283371605954	0.20957932305486177	1.8306303138459898	0.2541165286109653	0.614948124799685	0.2248734346446532	0.5853886944396153	0.3555608873933099	1.2515860147086149	0.2684097092411265	0.9400725938990708
2.921678552571771	2.684610929288755	2.233111843325	1.0169327747514005	1.293941451898047	0.4016293128711202	3.350894216535725	2.1426468678287494	2.55608422635447	1.6290637725226256	3.140826172861969	1.8472594343818698	2.427254180659566	1.5988362374327856	2.2912665427738808	2.2864122485899667	3.101973553110586	1.3996085947464532	2.4352387048871997	1.2665215380003336	1.6743544119289189	1.6176034118083504	0.9448541569310535	1.042648986817772	1.1842480116341472	0.9496327106203294	1.093160099470369	1.6185393641711785	0.15444834893024453	0.24413349107283513	0.4216126284004645	1.1715103888824459	0.21788629058092757	1.8357300949227795	0.2635549150457863	0.6105418611329408	0.24039513638811	0.5894427173602208	0.35167431697953255	1.2537940811152386	0.2603552470721915	0.9442452966676199
2.9759340660432	2.6823060300433115	2.233226789153668	1.0160818003595407	1.3026549677682775	0.41476717724661716	3.413336663375014	2.1094946788045768	2.4962672887978274	1.671803440647551	3.1621932812894014	1.8609537343272904	2.505386649958266	1.618806767759331	2.2913268498390704	2.324682355457867	3.088855774439903	1.4357238988556886	2.4418341458794695	1.2708970583455899	1.6858634388077407	1.62154352559503	0.9393435416679972	1.0437636554581495	1.1794761509050522	0.9735674274269974	1.0872483921006164	1.6368809544528413	0.16272541183608466	0.23940126781995863	0.4209259979410125	1.180863997443195	0.2360768132221015	1.8279814371119174	0.2616619587192691	0.6209800169540094	0.2389163755744658	0.5937980445988661	0.3613645693140729	1.258745069184475	0.2611052419403055	0.9416877738944556
2.9192700334330475	2.6675025668426846	2.2098855129381394	1.0186911107913845	1.3243092254986688	0.40429253288151573	3.316159247778194	2.107158452197964	2.578337180484686	1.6469543803914313	3.104939825631091	1.8657707273063975	2.516584219624516	1.6507126893853337	2.3142494953973713	2.321697641040405	3.030252024156883	1.460088771695629	2.422810371469239	1.2932589648769206	1.6499474093365072	1.6410337624525246	0.9229904241081175	1.0651757881149908	1.1468757943173584	0.972314014264255	1.0896825014124876	1.6393835798891454	0.16480833148519894	0.237859607612367	0.4180628122549155	1.1954100623551627	0.23756659933087246	1.83014445612553	0.2665120757736778	0.6217923463816122	0.24705645857379235	0.5952518067222453	0.3625680385414116	1.260485228849306	0.25892043851416024	0.9432671275171151
2.966500039595819	2.6414180656454063	2.258247248905708	1.0307798967690998	1.3214882713850955	0.4281626528300614	3.28792770572018	2.14281525446285	2.4580514833988536	1.6825783960871106	3.064712502356159	1.8957738168705802	2.4720649762629794	1.641012991773385	2.3977253990044907	2.3297150671134323	3.0170077703521736	1.4836534261898142	2.485924921720211	1.282128706456218	1.6392164816947512	1.6875389774876588	0.9350556475426677	1.0441113186488888	1.1285367946859726	0.9789538579336348	1.0753172954895562	1.6685791746610834	0.17821687561033792	0.24413843581716882	0.44232827073047665	1.1983874913337549	0.20278845547066102	1.8436105358755817	0.26032104237469594	0.6214425678342198	0.23472342689155226	0.597961761409983	0.3538970944651407	1.2545558096486682	0.2591273732971889	0.9460500241389915
2.9999499530202973	2.598132075486742	2.256809234738772	1.041141777799343	1.3433965705027902	0.43009589314745245	3.198850336501939	2.1500390092793396	2.482558597672886	1.6433908937999713	3.141604900151182	1.8610889197988616	2.5043298268958516	1.6374281696640103	2.366359984226753	2.3879484478890536	3.068458335911136	1.464719728598621	2.4473253228052867	1.2851424824762396	1.6232037728093232	1.6618049479970716	0.9538497841979893	1.0396313925546472	1.1653032892202146	0.9951690148903722	1.0800318988769901	1.6537849383603953	0.15726134331705696	0.2471089736756906	0.4372927645986591	1.2000627746170858	0.20423785024203064	1.8554939171844018	0.2471944926432117	0.6258569821968104	0.22245690111297342	0.5936844510925882	0.3530039028130199	1.2616585565228606	0.26440029438130275	0.9421535812291139
3.01097751464469	2.599948481048817	2.2490623059557713	1.0320583537502033	1.382390922670402	0.40043012668734373	3.185993046287316	2.1680177515324943	2.5773109914027605	1.6320167819888904	3.0484165716078704	1.902364416816959	2.524351056443763	1.6438473956125546	2.3861227646334604	2.3354375790137705	3.087453160760942	1.4951930004025584	2.4220078371819733	1.302462386701213	1.6404210252185063	1.6515004286021833	0.9785927997066182	1.0324583528265172	1.1846330020615934	0.9940189020723237	1.0899050984816279	1.6649641801601283	0.15386028419929845	0.2470969767302689	0.4405568026827742	1.197922938451162	0.2130481737598304	1.8583829623503971	0.23920197554234376	0.6269058458278596	0.2111096932474693	0.5901826860560804	0.3368366724114478	1.2653314724780909	0.27127374620900474	0.9437552622234485
3.0324383719474732	2.6602517068876144	2.2842220776337614	1.0134359395311343	1.3577725860721739	0.39586926423375984	3.286836327080435	2.1079137221199167	2.481684027780097	1.6581897209101761	3.003153401620009	1.932728419377936	2.5254419318490555	1.678157091144797	2.3853651837093115	2.3319278108612718	3.1032034960813526	1.4867791833738244	2.527237766465337	1.278432104858951	1.655980614385394	1.6182632072847547	0.946091705912323	1.065033690309522	1.188607712585784	0.9978379431125265	1.091347920632345	1.6568576508429387	0.14972141564697958	0.25014349520272483	0.428389080203301	1.2003170118593505	0.19732576446829211	1.8596201387188898	0.24200273635884548	0.629868407764837	0.2100951467581965	0.5875693512346868	0.33098432733260397	1.2681540682955235	0.27482562150572054	0.9430672636231854
3.018409368707213	2.6448827945321853	2.293435741400142	1.0609484271899734	1.3375565723175882	0.39082594998537257	3.2006761917068074	2.1504974945949984	2.5409594805568605	1.6309901176931663	3.120260464323748	1.932396434030078	2.521587682600612	1.6477311258029073	2.377659082062774	2.3500030620984336	3.1125514292070062	1.4568468808534936	2.4845338121097638	1.3240596531598157	1.61585182571538	1.6245674383894562	0.9438278359144522	1.0706503688705251	1.185252210202207	1.0302381563497645	1.0793807939965172	1.6906100399828567	0.1603793643410262	0.24923043123237926	0.4214677026406618	1.2060239727141255	0.21218558334511808	1.8537593347616894	0.24880774839828576	0.6292468657411063	0.21947220657794772	0.5874022219321622	0.35346388080599944	1.2773188494084802	0.27805657863472916	0.94321815102763
3.050795180868236	2.6590693573945883	2.3539393453161472	1.0701564527060876	1.3676305246809932	0.3678576257196607	3.208408853857379	2.1133260897845854	2.4733429122412334	1.6804803981250955	3.142071135423242	1.9559087727420346	2.5480251057385552	1.648114065029942	2.395718067516506	2.338325624862606	3.0732547279900424	1.4789232956984324	2.399211666789485	1.3270596415242355	1.6340614490796417	1.599891494049693	0.9687546121782571	1.0460970283333333	1.211217739700203	1.0156521249921817	1.0616667158326918	1.706986900796872	0.16404964214950207	0.24585498918429177	0.43774569586616824	1.20229907037296	0.20224806622824593	1.8694332118831891	0.25400658771367535	0.6329002774307818	0.22136226425743213	0.5902393637804966	0.35001293034973496	1.2838414241146043	0.27734342807230233	0.9404779709785316
3.027264887746934	2.6149497454384196	2.4340404685333916	1.0800815059980116	1.3281624819351738	0.394521769628642	3.067952762524669	2.1845947436096247	2.530359266768249	1.6643705475178288	3.1078845203188172	1.9933025756452174	2.6084553880751753	1.6685100826282904	2.3686699313433808	2.35299061811557	3.140945011589466	1.458165858320832	2.476384703478194	1.3094286714223766	1.6380379773373233	1.6398464912314257	0.955415261192754	1.0566889048701633	1.2234927508448745	1.0188876661979003	1.0570059820238185	1.733544590516114	0.15629612782180982	0.24586630649934663	0.4420802851869244	1.2010181299494809	0.18817716581202995	1.8741555276400463	0.2522894548453138	0.6337665412721792	0.21752080491539255	0.5870544376395564	0.35680964691067224	1.2787308869025154	0.2745669192142708	0.936138783373852
3.058286384466872	2.6619129429831805	2.3715545894841523	1.100178287170172	1.356261493221582	0.4059665474279559	3.160907486372082	2.1672391491757605	2.594651232987966	1.6620229739363699	3.127929537533399	2.013731507335725	2.575793482918782	1.7004056626803516	2.3756459910890335	2.3331395026253645	3.095552696547878	1.4573039934981558	2.456657764954329	1.3107112946316868	1.6324738183226597	1.646227766090164	0.9577396554411295	1.065027611313278	1.218071051739996	1.0286510818633934	1.044738991626493	1.753303838949563	0.15639655820599493	0.25252331066997263	0.41003649655803304	1.2140699452146437	0.1999205395531976	1.8715557514483574	0.24132019351847864	0.6393304691075067	0.2133533600794903	0.5954926206109472	0.3711972676955819	1.282899224098336	0.27984136717486835	0.9446701875226697
3.0850943372661366	2.6245529091137123	2.3990013534875576	1.106184995428152	1.4374814432470717	0.40893075955753594	3.187213656129079	2.1730661067951154	2.5007650314979304	1.7130767516966459	3.196160790926365	1.9554186153272088	2.628013578871834	1.6631355963918988	2.414897860899733	2.274409310856685	3.1071290533564233	1.476435602269538	2.4644211190581298	1.3153338325540713	1.6248342775947402	1.6334340355966468	0.9884639521509425	1.0725176196858626	1.193947942473089	1.044775699256526	1.056480693863201	1.7498587103319683	0.1547153727368079	0.2564124698739747	0.4005601239449454	1.2278142124925109	0.1997873801656685	1.8653670061381018	0.23053328868693068	0.6532205435990838	0.217579003309027	0.5993799521058517	0.3698794161963545	1.2815140623077221	0.27376272352925873	0.9416281673054341
3.1058698689774356	2.6231516808199133	2.3864025672339757	1.1106153264912093	1.4525712158447988	0.41348090566309315	3.1944418544751745	2.1475993361978505	2.6350113643705018	1.682475980050582	3.1894807304382446	1.93200253590635	2.612414460385805	1.6799646483734667	2.409472600762258	2.3132991583965357	3.1159753033391233	1.5078997221266452	2.4875547945177385	1.3085757275122634	1.6473645581956453	1.6320325850581783	0.9724533273400436	1.093557002727431	1.1882851194515591	1.0539718802873217	1.0719001418349177	1.7364005349964966	0.1719622013614633	0.2435284300868866	0.4241204880358892	1.218098181668323	0.20872378034084085	1.8702602698801498	0.2332190322260532	0.6531198360679545	0.22136764709455595	0.5997256349946741	0.3669411232672202	1.2985828258764875	0.2699824469175958	0.9454212869909782
3.069423987735637	2.621196706975698	2.380657541804367	1.132418776883801	1.4403013921376058	0.4352677788416645	3.220797006808849	2.1110848636456447	2.6382130584670116	1.7093569763740126	3.2143386593153735	1.9139670789610657	2.649066427007823	1.6547160173114162	2.383329575344028	2.374147561434228	3.0959962938004884	1.5029582164475963	2.540723897750224	1.3044236377977652	1.6323809258167488	1.6504269201199964	0.9480668226894227	1.1008127699718315	1.1805800301612697	1.040132194393913	1.0790980834440371	1.7166305530858006	0.17562650984612463	0.2514853346739839	0.4347388074128519	1.2253604817515995	0.21380712839862084	1.8839966265149188	0.2386224748367719	0.6464769368973845	0.20765235125954457	0.60902428502219	0.3802346534264547	1.2960246895690548	0.26575747596621835	0.9471854515400604
3.1414674319529605	2.5738059934305757	2.3544429609988984	1.1477820578468887	1.4970137449852274	0.4044988029144895	3.207606097833185	2.1489213260250404	2.6422367354187504	1.7297599570399544	3.2132935065354786	1.9068574774126632	2.6201828375276413	1.6712406180621278	2.4139176339034503	2.3528118984122015	3.1194953480936327	1.521833326108829	2.5055273774902522	1.321577124180856	1.59957997622409	1.6597474161756485	0.9578874261093825	1.0909514937604066	1.1806649909219225	1.047955353208967	1.079348685150921	1.699150094729198	0.17195511049035964	0.25395918845825877	0.41961619890680113	1.2267595323498057	0.21505224723139577	1.8694820605738611	0.2471233867500845	0.6522990706464235	0.210604777004935	0.612768392607885	0.38630404017386866	1.2925225667132025	0.26514289549619713	0.9497065458310229
3.186846004056809	2.548772606184282	2.4149239049040396	1.1043274229932802	1.5231087751840167	0.41989637423850773	3.2112827631525835	2.080144301404048	2.6939376491410236	1.7597959980395717	3.181599837530094	1.905193187667973	2.617978329903819	1.6925455468161739	2.426395439561958	2.353069815163999	3.1136820182470353	1.5216335190630021	2.5210074242066067	1.325320045908535	1.580702129765002	1.6853674216528298	0.9507119577436206	1.0908004634404866	1.1895482052870001	1.0292649751291176	1.064674114145582	1.6979166524692648	0.16746179292468402	0.2532986697539594	0.4008824784935378	1.235294078511831	0.21628565113902887	1.8785717838959985	0.22370284556278108	0.6671512900502294	0.22283215388245345	0.6164488170351697	0.38800786167174545	1.2988490795085967	0.25365823808772275	0.9539657303121394
3.1771196880495634	2.576519320054001	2.3531246355947055	1.1119612302833872	1.4809738742892289	0.40997623417084594	3.197322518426014	2.0789369380557385	2.6630641120494225	1.753420753820258	3.213932075882616	1.8943838321637705	2.629508292758637	1.6876111874781956	2.3577818064595157	2.3796840808823236	3.111770877700063	1.5556677981392921	2.530440293103464	1.3496981656893015	1.59347394031331	1.6363120358695398	0.9188412588156846	1.1188198676964247	1.209112939637777	1.0278890718923201	1.0521508235930948	1.7035882053136069	0.16843997627100898	0.2526605709389815	0.40736897424275187	1.2456695417264247	0.22060758809768324	1.8814065577774746	0.2176585289561935	0.6781726215465389	0.22596400642329623	0.6225033900993471	0.3837422853756492	1.2999669732389967	0.249215526192163	0.9647160473542559
3.1371720865956996	2.64414029169296	2.4274697439213333	1.112054535738108	1.48174595447212	0.43893324316161264	3.2088266711681857	2.0925410343526676	2.682653830334916	1.7384165257024642	3.2018178138100075	1.884089435039902	2.589533974860188	1.6787085048255133	2.3368728302493293	2.432346321309822	3.161916657070954	1.5626404561256793	2.5299430827181233	1.3413864321301838	1.6029071741394127	1.6404647140644197	0.9270556503469658	1.1350003634821488	1.2154421469217518	1.0360968432592421	1.0500003138496858	1.7040289953632655	0.17508873627125937	0.26035460468502664	0.41382328273493124	1.2493257809738973	0.22302628663694543	1.8992690232320353	0.2313443078831666	0.6802549908588245	0.23866860985283925	0.6276517331461686	0.39033762349443674	1.3014582803298487	0.24377790365519958	0.9636220705802113
3.196144739137149	2.589954906837604	2.4389461530220617	1.115583862675595	1.535491263365499	0.4181334088195153	3.1815925220338808	2.09399349137435	2.722541563115819	1.7705770697760304	3.1769442742205944	1.8914797479489756	2.592301502365094	1.7041245237090479	2.353264691032675	2.4349912896263577	3.1379131721121105	1.58125670345978	2.5436661358602795	1.3384218090171192	1.6016429691098335	1.6876222015367954	0.9370822536703037	1.1264536808751642	1.1713825334283718	1.050054718645816	1.0718677012106275	1.69084057372905	0.16898240713887783	0.2593486236476659	0.41222874391999415	1.262612873770201	0.22005490513653694	1.9012191874843485	0.23451684053319136	0.6729857415740644	0.243974870859388	0.6149994260473467	0.40193772710018477	1.3026000897009626	0.23948973631176787	0.9715492155211716
3.098271684957531	2.611687232279274	2.462452098209357	1.0980388002048331	1.4952450102147574	0.4282053316022901	3.2807862848661107	2.072209292842949	2.6921160992256143	1.787317984108078	3.2129186278980573	1.896716039209163	2.634249412874288	1.6838969329445705	2.3904750283173044	2.452545695185204	3.146023598673209	1.5488471187074329	2.5263529880043887	1.322102795724757	1.6301884452274313	1.621135507700515	0.9169366497733419	1.1432033251504647	1.2337449385673658	1.0462066494275144	1.063485742013388	1.7080142305996313	0.17917010056620009	0.26182375896708776	0.40899479152797225	1.2663443535193415	0.21858762831034179	1.9104070621151203	0.231898314906412	0.6664495814986576	0.24687394964891676	0.6162908476563128	0.4091141366278626	1.314178539473435	0.23533384346270644	0.973176764095719
3.1283390306202628	2.6209106781324705	2.457259668921137	1.0981578418067375	1.5266190288037205	0.4654875248631018	3.3045650829270925	2.088542994221812	2.683264627152412	1.7944005593097483	3.178377804088276	1.8944348647304357	2.525015703809087	1.6858576365874738	2.3768339567438277	2.4078331043505345	3.1528772095301396	1.5710617343598579	2.5603613318129432	1.2914620627313955	1.613597174721725	1.6189389097075726	0.9022285025968885	1.138137832571035	1.2110931028435454	1.0449323362552791	1.0490969204452245	1.7219109510245774	0.16529950328755189	0.26578704536952275	0.3990392366389724	1.2611160653660836	0.2182889584097682	1.9236855079597823	0.23570201215914827	0.6715348885418144	0.24247785508009176	0.6156787374043515	0.3866666651045911	1.3085149794273325	0.23667850051426592	0.9740926666058795
3.087646883293637	2.650955186337894	2.4764294958089312	1.1239443179047655	1.5107161423403015	0.4522558391426444	3.2422218285460125	2.1025011760506374	2.72776475840279	1.7652432979339485	3.3286443157741537	1.8770373791476662	2.6121801215602534	1.6996740650645583	2.38910775439084	2.446322900447747	3.2034479842046726	1.5479650933776636	2.5599026928517943	1.287267040553658	1.5970058574687707	1.6760878029988686	0.9005307705069296	1.1394643343292663	1.2160670302033223	1.0502893102543227	1.0843174170919043	1.7035121794659847	0.1656050103127018	0.2613353497810323	0.41767326442012376	1.2540524137709268	0.21008064344548094	1.9216818451154933	0.2287457921996154	0.6729166082679587	0.23786818994902675	0.6170780268710792	0.38111847736703086	1.3047518221277403	0.2374686403893246	0.9774015663296166
3.102637527602853	2.6568419008599484	2.3734769521427053	1.1366795676385686	1.5308294718997693	0.45302193139098096	3.3007007887080406	2.100522748598975	2.707925567964771	1.76176427800606	3.295444779705716	1.9145380440896345	2.626876732485253	1.7074066094799398	2.4190272732189855	2.3954394679275626	3.22593656072595	1.5293744907054607	2.5145971831800074	1.3098667544813083	1.5738299731809975	1.6778841315941226	0.8939641423908752	1.1491383457064104	1.2652232354090789	1.048263627770806	1.0790689655012857	1.6902536736533302	0.17195739745391578	0.25399412076715666	0.398210698062578	1.2697483415919313	0.21149894006945022	1.919736573672928	0.21855783434804746	0.6835934745465608	0.2453189548639114	0.6127655560503392	0.3905006522561748	1.3081781546707214	0.23010576067081967	0.9784001032046047
3.034185539413533	2.6800154323548933	2.4252460149601704	1.1307101218337403	1.5311339492754452	0.47050825288897286	3.240399239574434	2.0936762655356667	2.712511001821815	1.7796670207144485	3.2813658019708347	1.9327319618169816	2.6576617436877696	1.702685418357186	2.4091450702949473	2.379609435464539	3.1754436307830542	1.522826836630103	2.4913539040231054	1.3260823947691505	1.5821079504240934	1.664479676108544	0.9013143581142115	1.1542789261441582	1.2635983629087133	1.0343537641818004	1.1070502990499616	1.6661560509558284	0.16291758422420285	0.26199780508037573	0.4081871755577675	1.2650874886097976	0.20530507906921025	1.9227704741299554	0.2249874619723113	0.6879503068883901	0.2497155444982757	0.6173576288947537	0.4062341266339481	1.3129619159734607	0.23386302428452066	0.9851984366961415
3.101953989001039	2.6861299927957605	2.4482378765879567	1.0941584143056506	1.5589292187402484	0.45177358758214675	3.3841166889487333	2.0739328167604065	2.729067852702964	1.7581831914528765	3.32612729756833	1.901047940362131	2.671487362978248	1.7200127888232823	2.403637425849157	2.384262840208165	3.220892734822457	1.5382817914246956	2.5464988746123183	1.3368402304442997	1.5961974037946456	1.6356321271195955	0.8901836110212258	1.1704563490977324	1.2653894461324429	1.0073844303894166	1.0865863036674464	1.655087518759702	0.16470708643004017	0.2688157180202549	0.4182953451490539	1.2711909743301173	0.20438000621589747	1.9246952179501582	0.23415670480106748	0.6792191082843997	0.23940287032969437	0.6220866432723884	0.4154725232412427	1.3060965463462275	0.2342154901032685	0.9854725288034268
3.1735780918326895	2.6214623591240795	2.442315084075726	1.1156246410164143	1.5337342918787873	0.448005243216572	3.3880601223165066	2.1008558687460956	2.7180714542123185	1.7213590863031207	3.3404694577071585	1.911066373749212	2.6153353651777946	1.719318270133585	2.3869136280716754	2.3793502634712693	3.2455738809540264	1.5677940260988819	2.538759705473647	1.3220306324393876	1.590797281476961	1.6656770192940804	0.8994772950031423	1.1424557839078453	1.2631605316811338	1.0257089237472492	1.0754188748811266	1.6565184640807915	0.16588886827571603	0.2696064169829076	0.4101096459489883	1.2858049428534732	0.20400711458828355	1.9438970342012005	0.2453025798265157	0.6772351704629168	0.2462572812548457	0.6203245753795221	0.4226264198839661	1.309255360425774	0.23591525530419596	0.9914947250821922
3.130348516033424	2.663885060410201	2.349861492487345	1.1090801528049767	1.5414614839487972	0.4388637355963807	3.3329825360081093	2.0622619075180975	2.635347627040558	1.7697846493162563	3.273893826872664	1.9333930717025931	2.621585903943607	1.6931272728380147	2.378658944439232	2.4515781628460602	3.273944165892319	1.5642476033596941	2.5387156830815742	1.331162793963134	1.6330280623769942	1.687789249515297	0.8863136469152902	1.1759131037482573	1.2714530021787487	1.047657762271015	1.0656784458983894	1.6668393240674555	0.18000753644119577	0.26974065747974313	0.37473375509920376	1.2902366018496918	0.2157921175329496	1.9418671411734985	0.25345730524911064	0.6775978376849989	0.237821218701675	0.6146791432687508	0.41016185857835846	1.316204430683609	0.23539400208888647	0.9914888083283986
3.178151852848139	2.614319056165017	2.4058825779550204	1.1207677380795524	1.538701044481259	0.45976553917840624	3.362727421025104	2.1012890197443697	2.71600768793136	1.7572601930158933	3.290729956502544	1.914892921212822	2.6422960259718042	1.716027141850066	2.3826560299373036	2.4328317709626375	3.2943231179062518	1.5639071046456259	2.5742027274448884	1.33901210257601	1.6378134625627665	1.6974749179039494	0.8718723930429801	1.2157113964210464	1.274263493582255	1.0236850073853363	1.0674513368621183	1.6551735566113397	0.1657713664098597	0.26499475034857206	0.368750908268478	1.2775595520162004	0.21450441184582872	1.947721017727039	0.24142147028901173	0.6835506061691204	0.23509636118667715	0.6117525825158694	0.40441611707473796	1.3160385160980246	0.2370387536970814	0.9943066442971601
3.1426661092695065	2.6530635825162228	2.430140576693544	1.145768198848365	1.627669078745172	0.44711513342756953	3.4065443028900324	2.0536434814193916	2.7469464795458194	1.8552201439055804	3.256608267125093	1.9335076343858684	2.695635242010128	1.7482801772574248	2.365103400288624	2.4732200686756722	3.262684764924689	1.5965985286655393	2.54880023538015	1.3560932911965524	1.6096939711563518	1.725257373386875	0.8897606339473788	1.2225881741157727	1.3364780039187243	0.9856698493179716	1.0747407292614164	1.6315944951032437	0.16508052831336234	0.27051749863088614	0.38643656103149676	1.2705641441277913	0.20779385659484267	1.94408074417259	0.22909247060360227	0.695044616321342	0.23372244266531414	0.6154825844901443	0.414706260708665	1.320076697174716	0.23437738373415698	0.9905572355493169
3.137512743161992	2.6726821518006543	2.468634043375332	1.1737463207149956	1.6125197455411597	0.45346768449906233	3.4421011639537467	2.044121278790942	2.7202783078309474	1.8148408214975909	3.3068825415794234	1.9041497418946038	2.705595817792841	1.7405418268669268	2.366883965580301	2.4872947056536763	3.3242935977520784	1.592617488485541	2.573653313710837	1.3812556885726675	1.5957298941891087	1.7141660353045975	0.9203607942387834	1.1956177768176273	1.325583322261953	1.0112002402420257	1.0842497115993779	1.656259343498108	0.15962369455283582	0.2728181061744693	0.3924402758680796	1.2825201506387658	0.20479451827704198	1.9451047532312242	0.22717404053425197	0.7092245749133368	0.21802061273996012	0.6193021372192942	0.41780361406040745	1.3266367512773922	0.23574041137652268	0.9883426646394035
3.0476954958950704	2.664267701321182	2.3441566415469426	1.1706515146522947	1.6359090858842733	0.44776282484495306	3.3773129126067296	2.084497702769949	2.8036816027509914	1.8108619837134505	3.282767720435333	1.9217106630959722	2.6274981499125576	1.7557711660277582	2.3441235536316527	2.491247957273298	3.3223076628487216	1.5786687391612664	2.566649113438628	1.364444428363841	1.6264962524324107	1.7061636548185197	0.9045101371592559	1.2018684805896858	1.3418813423302487	1.0033294939619828	1.0495194882084051	1.6601377494139404	0.16415439180441996	0.2693337210780196	0.3758464029090433	1.2826746848626691	0.20377058744158208	1.9430878581326405	0.228831933345206	0.7045085149930234	0.22108099696952338	0.6247344385179108	0.40966708807373353	1.3324848210962683	0.23748751278652894	0.9887960098345431
3.0339551298732736	2.733990379180635	2.406698249804658	1.163766169746398	1.6135145174124303	0.48738829759343066	3.3787585706732206	2.104403824334701	2.823189642650563	1.8181050017977851	3.2652843507920477	1.9757840734670176	2.6353916254412595	1.7895669644928038	2.3453427323025333	2.528132434108061	3.2845579887108003	1.568789540044945	2.5389771994357333	1.386696653720192	1.6094366616757356	1.749248455064003	0.8886618673588688	1.2183167728065756	1.3742177766023758	0.980650736105588	1.0328098249743922	1.6507338911712743	0.17134969730014063	0.2717459601592568	0.3825682551605424	1.273263006658922	0.2062414696833379	1.9539937770438036	0.22806213264124897	0.7002825573041213	0.21624607209634664	0.6243159689993422	0.4020580909780785	1.3336403613597554	0.24181010884151855	0.9878058049168253
3.094326013772579	2.628334396639686	2.369136033645022	1.2294434675954726	1.6383898609483412	0.4862794583324323	3.4072807836821952	2.1112748880445773	2.8593111953281647	1.812054702082528	3.2452088611242464	1.9374954642496915	2.704349684977879	1.7527137898730503	2.365230881903987	2.5322844909958317	3.322335826214586	1.5764592144530492	2.561069154989198	1.4014772848145913	1.6094402193723694	1.7433727736039024	0.9014650501267255	1.206286667981595	1.4050765059326045	0.9577416567897256	1.0172417838267922	1.6789356396837207	0.170986109917592	0.27691400676834155	0.40748948484286507	1.2676351832229154	0.21044965277270192	1.9660822664083424	0.230817227021207	0.7057076814370232	0.21284897746375522	0.6190620976641132	0.414988256024943	1.3284719590903122	0.24370512065127267	0.9861777424161914
3.079372635080966	2.6436839479686234	2.458595655891373	1.218989782483415	1.6575947506030777	0.48471601950140314	3.3324735470121385	2.1380967046486323	2.793278292311662	1.8409474215209922	3.2024533326024	1.9523058321541422	2.727745717062904	1.7442915929427218	2.356853870619386	2.5081687497416367	3.3262378791464493	1.6353124883980465	2.5929597288582684	1.407086103597974	1.6205242864199296	1.744434813263688	0.9117227345860981	1.208466625060983	1.4059765481825661	0.975215485303676	0.9842467984513904	1.7060925417041457	0.16793957650802235	0.27920494135557017	0.417411893589287	1.261154180415996	0.21003839644868139	1.959385484535031	0.23377137989810556	0.7028008962727744	0.2369715896643236	0.6286646119166968	0.42244536526295073	1.3250591499314448	0.25086590942684867	0.9843336568688237
3.169643208058085	2.587486948716088	2.4555903012499085	1.2438543184220912	1.6742720709398355	0.4692182363142103	3.2718895919120623	2.1974911075243044	2.8264415627593005	1.8235823869672543	3.277966747864054	1.9618404121269564	2.5783188534692454	1.7591762534973527	2.374950773868929	2.553319741996167	3.3557900157580582	1.5999047222552754	2.6451604624035423	1.3866310723973696	1.6200864157825718	1.772410728753022	0.9074816996352033	1.2254255350708636	1.3575880502653086	1.0054728301481548	0.9969305387035816	1.6748053743451297	0.1687966638536906	0.2791416442977345	0.3884579862291037	1.2700928326301348	0.24623770923417831	1.970431880769674	0.2336129333085012	0.7029211632324844	0.2515318172827956	0.6288145844060054	0.44257084623576115	1.3241964212384072	0.2547396660191244	0.9804944935150549
3.1043676105363667	2.6080456846452122	2.5225678393492137	1.22064130396137	1.652084363683526	0.5038969269128944	3.3062003279125913	2.172815110899154	2.825368386559442	1.8332570563600146	3.338669767783445	1.9108559919487633	2.584988294037672	1.7714419686299734	2.368635705488928	2.56989387365209	3.318653917306709	1.6304228254857183	2.569915503716884	1.442356601813722	1.6283836490711494	1.7554074852266115	0.8971960916113402	1.2130284151777937	1.3619278160783475	1.0020615200628222	0.9909975223284745	1.688143058112498	0.17651489119803482	0.2800151867923477	0.37693455663009506	1.2750051514544136	0.23636705109064113	1.9698774533045165	0.23583527950567834	0.71039626376642	0.2634327284653506	0.6323006595993853	0.41654886632693566	1.3322820724116688	0.2644773140433457	0.9797820590461757
3.0669082927763727	2.5884966648887464	2.5588293294219304	1.1909142140584144	1.6737214306879433	0.4980441278705801	3.2275703675367806	2.1899594614604907	2.890328522853841	1.8159280752259512	3.321938358654458	1.932213331880517	2.5856391955125866	1.761030242131307	2.367751630012367	2.54052953614523	3.3406136565537072	1.618679072124113	2.591237095218168	1.4234711510454097	1.6534875065306902	1.6891877366195485	0.8883475194746874	1.2589327606260468	1.3516728687897472	1.0145473100588682	1.0046932031161993	1.7052731531004601	0.17504892669152644	0.28006861469372896	0.3815180340973762	1.2753778488758305	0.23603470457156736	1.9713977172898693	0.22669441197351	0.7161275569584516	0.26677750699262887	0.6346312098340982	0.4103029412702201	1.3331964092232529	0.26532444291458396	0.9770345131932354
3.0793318951418027	2.6578414307991123	2.4322042947232023	1.2187234580435986	1.684327712246326	0.5051595678591894	3.304710445802619	2.169497166760547	2.8346358181970857	1.8184022178816257	3.320958632839626	1.9509912816551123	2.5796434029495683	1.8029244553005346	2.333682800923849	2.5830547492589604	3.401034547028716	1.6226105967706763	2.5989225620633247	1.4188780158929997	1.663060728714523	1.7149674417793692	0.8927355889433422	1.2424097837589634	1.4334276887831865	0.9905297768036585	1.0108935158215056	1.7270842859021664	0.17000024926816712	0.2820933220826032	0.39680581646296503	1.2732954560070942	0.2350309619391451	1.986854460466811	0.22030614066962226	0.7137760415984976	0.26796123332400756	0.6460106986126212	0.42568953851727886	1.337529667289221	0.2580699200798921	0.9800214407743398
3.133266658474665	2.6387154958321934	2.464899950908286	1.1870048557492456	1.7138616615937716	0.4756529441969896	3.2518832172141545	2.1309504127938834	2.8812948801604192	1.8012736757295607	3.3698885317969998	1.9247506213013388	2.582670577244246	1.7821464818800108	2.3291903680149395	2.5930535348232975	3.4246270357886113	1.581836473693386	2.596529188483733	1.435861372140539	1.6415018599748303	1.758765174984515	0.8974824992186158	1.216519812793949	1.3673962989986543	1.0223515462816195	1.038635373100771	1.7435679971381572	0.16909901279861453	0.2819984377153294	0.40143253669004597	1.2754972860522606	0.2236443378913441	1.9774310783752826	0.21997004642106502	0.7204305412124739	0.26168999908942714	0.6522596143991979	0.4267953548145901	1.3380975885171527	0.2513940147708478	0.9842870734386752
3.152707432411594	2.663957321872015	2.4643952330085024	1.1836487752402263	1.7324225041422094	0.4967699167635154	3.225316503284015	2.190407464011563	2.920622824603147	1.7757131000172877	3.429285534910272	1.9512745393516533	2.5859848450168554	1.8153380910228667	2.3426696406336203	2.51888606896229	3.361094336328805	1.5808691172660945	2.662277654743399	1.395093765631506	1.6584197504293674	1.741631383745056	0.9014600793905341	1.2088339055227688	1.3748053225866042	1.0183807225814598	1.0212388943997608	1.7188117846096849	0.169010412427303	0.28673503207543016	0.36884856635659596	1.2850329158081952	0.23243056130866246	1.977887969171532	0.21659426055407524	0.7216807286352841	0.268694261778794	0.6599470775802843	0.41059347314878925	1.3457323822545355	0.24719650348977668	0.9745221570912471
3.1413181634816354	2.584317933102905	2.455063058576104	1.2167285370986778	1.781018080695475	0.49464574696138813	3.25347478100987	2.160853303322075	2.8385070820446403	1.8049943142824856	3.3595621563753113	1.9814352484794204	2.590388307852853	1.807595065679226	2.3544547873420827	2.514166319832678	3.339920517087948	1.5845879390739945	2.6316598557491715	1.4138622976587343	1.6296899785024812	1.7846733557879813	0.896086027080026	1.2261570620394895	1.3843300398014362	1.000928642282583	1.0194811844304137	1.7181486869723726	0.17257617484338056	0.28780464931130645	0.3563002093632995	1.2937557409400693	0.21420018075658093	1.9768374563217634	0.2164924205301135	0.7264484476494316	0.2652144646316299	0.666391154496807	0.41660909909012994	1.342361042550118	0.2469453006230173	0.9806785415624718
3.1026862013373133	2.6690340679864484	2.453052831003363	1.1908952767238616	1.7456910655531255	0.5007121460614181	3.213020710359995	2.1752106118124885	2.8418715651633786	1.7917109836722558	3.4000631695812658	1.9553451741989603	2.604567274308645	1.8148649258609744	2.3600298448168284	2.564856014552189	3.378235906541014	1.5331456917273325	2.6163885405525646	1.4519668681087075	1.605516544361194	1.794468446268085	0.890008319023918	1.2227617782794509	1.4227991929818111	0.9947891160907198	1.0199451320892188	1.698819067130436	0.1804685598910455	0.28113809539220846	0.36329025931357817	1.2895399843330109	0.22059396241294735	1.966986390880171	0.21674962678263884	0.7238143246234814	0.28013651615562973	0.6733614005688737	0.42444020258555387	1.3493791741631647	0.24299953788753878	0.9818373145372331
3.116991290712988	2.6763410482184233	2.4242590160112822	1.1883474586698912	1.7607391719285557	0.4714068585641874	3.238807684255604	2.182171934705337	2.854763828142206	1.782059585020289	3.4086848414514193	1.9218267618970752	2.5226011657796925	1.862871583300923	2.397869705457338	2.5180033960387838	3.358789478135076	1.5556605132012145	2.6319742488306903	1.4247192313210706	1.6306947517125094	1.7891128940710206	0.8902384270228392	1.2481930596363098	1.423916600108208	0.9891040551570718	1.0073170862874232	1.7295859913504918	0.1805600080752771	0.2792796368706972	0.38102382903481513	1.2900724319005619	0.23250808244976232	1.9637419168830466	0.22800463390720976	0.7290082406697446	0.28626715152676063	0.674755283882601	0.42036551530518174	1.3593849298031246	0.23495941276935303	0.9812418741514002
3.09978156982811	2.7630900705261303	2.497132354767608	1.1954510956756679	1.7963778444069696	0.4831200275035855	3.1646409892234586	2.2006837395634946	2.831844916177337	1.7664363564012842	3.3338421802784683	1.920538826938092	2.5397622438047973	1.814029780075691	2.361859350509318	2.488025964957722	3.3401805821328794	1.5267504963331218	2.6596712518739904	1.3986015400248286	1.6144122397160836	1.8133011289419176	0.8961279949327324	1.2620224963454079	1.391476689684427	1.0256390596899188	1.0249469820200077	1.71961101231488	0.19276116164181853	0.2823144766302952	0.3924449555710236	1.2965749759667828	0.22900570942576232	1.9757618503222332	0.22883164201907366	0.7275291772974712	0.2813614116372553	0.6720948836528656	0.41654273040477724	1.3676984542992383	0.23000045346074566	0.9865309938157615
3.1297165283622848	2.7872203148680583	2.5122199180735576	1.2165296126751641	1.7725542778426682	0.48599792101911865	3.179772826401808	2.1682368462242447	2.832280130161507	1.7910174346283927	3.427341059036561	1.9391803663204765	2.575329891744524	1.8169241751391232	2.3780410119636084	2.5700912675683405	3.3879309028932743	1.5145548213172397	2.6591334262103214	1.3920545562877558	1.6037819170734011	1.8165343973430603	0.8937462127016325	1.256905113300564	1.3879748585517513	1.0288701930378565	1.0283858578955771	1.7019331589478504	0.18933911347787974	0.2882043427726801	0.39125168352679546	1.2986251792318713	0.2274869013583719	1.9708935641842162	0.2190661882853934	0.7269598323510935	0.27030653378560393	0.6751104914011979	0.4155948228838244	1.3703115456810258	0.2328678315838625	0.990556086143237
3.20811169584898	2.75417601067965	2.512339924906719	1.2119659396844418	1.7532237273785385	0.4949284298212152	3.1547928514972865	2.19750216681483	2.812013863196209	1.7846972908692402	3.3342862680936567	1.965118577656374	2.5785352688944827	1.8101696685028035	2.3577582445655048	2.5912278226998007	3.3470527883248753	1.5172876767273866	2.6467745064263344	1.4126312816325628	1.596457384563623	1.7904097405808153	0.87767374554515	1.2746876642809324	1.4285355468046816	0.9943299630878388	1.0206586379794835	1.717898509378044	0.19327660250083278	0.2889921168710752	0.3855449738040702	1.3027976111773099	0.22806174490603096	1.9630202540475248	0.21148000117630242	0.7329885539922468	0.2627307123724552	0.6860624848354381	0.40456792132084446	1.3748474252154614	0.23234574850319792	0.9923469407857993
3.1658172261855277	2.761075078493492	2.453487786678637	1.2070000394688525	1.7731385114524856	0.4806501602532403	3.2066340428339375	2.1599929116787795	2.727671909038994	1.7814951824674758	3.373102550267913	1.9532677687621007	2.5609149710556975	1.8237929817423404	2.344684287150244	2.6146288912162596	3.3813119776387746	1.5335927104541078	2.67003943323926	1.3917898656277898	1.6143317445342247	1.846943823815826	0.8666865972154074	1.303987254401296	1.4403618613093876	0.9859965035822517	1.0073410828968496	1.7372039143664229	0.19490694910459572	0.2857112340628631	0.3695976438648852	1.3046032541509662	0.23974179652938282	1.9702175966386484	0.22044153077066686	0.7315531166575703	0.2665656358187971	0.6824023351015949	0.41235638396691493	1.3676590467207883	0.23186811007109123	0.9960228322734936
3.2256565592452597	2.763531379616844	2.4420540977151974	1.251508132190059	1.7620047952231968	0.4758528950703308	3.1526660865579714	2.1935638265333095	2.7343808889633356	1.7594144516274879	3.369624302957311	1.9221672885297283	2.571306851420309	1.8232863588089963	2.3621491971305817	2.5591214571102907	3.3761024253998273	1.5425727223884855	2.6562146276559417	1.391580921890049	1.6185729059917515	1.8391667621049264	0.8821619929521862	1.289735350597078	1.4543818668685435	1.0036604762680224	0.9952953806264216	1.7547289299337172	0.18559612771463738	0.2876701370362988	0.37727723062937973	1.3191730111436033	0.2496903676743378	1.9796073996146302	0.22920651338670645	0.7240325065812375	0.2696217385503221	0.6752031695486052	0.4115558024451799	1.3663143714951447	0.2344622224705716	0.9940425624632883
3.18682314001801	2.8860025488787318	2.53767464403063	1.2074583318535224	1.7630567848378789	0.4893829453967609	3.1757366116989822	2.1758551240607655	2.7800304060613494	1.7788247698860857	3.3781054838248714	1.9664862598136927	2.5962509540674366	1.8155030069607945	2.3415444891872603	2.5924066068393143	3.3143806578952826	1.5644700750889102	2.6562545325187905	1.4048247480383889	1.6235124441867983	1.8353545596843641	0.8938865359475372	1.2664975607163604	1.4390673147314947	1.0033855181293256	0.9981146509800277	1.709109406083285	0.1859550394950367	0.2906827618150662	0.369906829343697	1.3289255316988553	0.2445074789347853	1.9766788451891781	0.23944828868214524	0.7149554012339855	0.278458605895809	0.6749173889431088	0.4156807175558234	1.3729350007040406	0.2303869543348872	0.9930233061258921
3.2034597071142925	2.8694512117271023	2.4041046703500255	1.2285123288445678	1.741191907994246	0.5009685866998279	3.15388884412274	2.2220139157595824	2.759580144003165	1.8317847869535344	3.487306977052646	1.8974484954459658	2.6384546007332648	1.79723146399835	2.344631453337494	2.599666738417731	3.325070905775753	1.5536686750235902	2.6660508149632354	1.4201361966097032	1.6022842860827582	1.793063489481522	0.8889693674274249	1.290692514370296	1.449704093455149	1.0172746388419556	1.0230717204251156	1.6979898691284083	0.181952017831077	0.29787748051634	0.3577582601603726	1.3370895650336072	0.24078182188304129	1.9720310503765426	0.222499879822286	0.7317720312320071	0.2788457212137048	0.6771057743755925	0.40751158227376266	1.3769150234846574	0.22731473374035188	0.9977441643175214
3.11919108577724	2.873829743609655	2.435697997294006	1.2377456723943243	1.776870956532646	0.5117681012410841	3.10284325446648	2.1583234286736572	2.6890719837098547	1.83933623986954	3.3854856759906977	1.9503725737920208	2.6660030762861093	1.784655563948211	2.3374005468506223	2.6090705537951453	3.3329491490766627	1.5616765742419219	2.678884264242162	1.4378731584639663	1.6158286582091852	1.8179359693668538	0.895859799036264	1.2867614985972784	1.4419665813784388	1.045619122002978	1.0215720350413295	1.7111092918964232	0.18356735649036013	0.29421361538920804	0.3601467473356899	1.3415686721628948	0.24902859380368114	1.9864328658363504	0.2082855946123002	0.7379376780102281	0.2716464844841196	0.6830020614890684	0.4219452643533451	1.3776839141449078	0.2265174982849464	0.9946018341313481
3.111739328898952	2.800631166820492	2.452824891569225	1.2215079685512447	1.7877496866644715	0.5095361095295677	3.0858964135327676	2.2222905553342187	2.763310007169076	1.8043394496146772	3.4405002806824623	1.9022926838969425	2.6653718758692104	1.7786242737684392	2.327680959624635	2.675335819027685	3.3247720910117566	1.6076418036597167	2.634937653697865	1.4574315906369233	1.620121711347238	1.8852883351757088	0.930154289228116	1.2555926018073778	1.4529693080831336	1.023107791126128	1.0362871394202415	1.6811292301838288	0.18301205554964123	0.297892034829326	0.3638720338868634	1.3409354005716894	0.26091145579615477	1.9967033000030079	0.21373042235831968	0.7300356015352925	0.25993018737934315	0.6828060982049892	0.43883952374173535	1.380788930873866	0.2294878442965813	0.9966955982410279
3.172068154894673	2.8013879593488413	2.3715121473463	1.2645254768025944	1.7799655973767736	0.5166276517154903	3.158348420108075	2.1619918950746637	2.7235622129533374	1.8320361950616835	3.3999615835890107	1.9128416409539928	2.618904161330694	1.8024063388408629	2.3425327636943685	2.631838261052261	3.321646953237188	1.6434601852270487	2.6667188055139857	1.439686066919411	1.616857109528778	1.8781478955743494	0.9297955254785261	1.25762338124605	1.4431984561563933	1.0379512767109293	1.0363557023898848	1.7272460881123393	0.17477936908363326	0.29952318998851496	0.36507970021556463	1.3513613031626386	0.2659916946795697	2.0066043743166992	0.22813092814056357	0.7280448525293862	0.27355449578806407	0.6836402213378577	0.4453525437934585	1.3821010730301408	0.22523323710804966	0.997758946524932
3.177901956943319	2.869214290923049	2.508006640110838	1.239314089740556	1.7774251558412695	0.4856654733510511	3.1599010890129136	2.219649125161656	2.767448496815403	1.8349609071203905	3.378287270209775	1.9074037092920393	2.697782233028416	1.7655611433577745	2.3753990617878227	2.61302101396538	3.333721354116673	1.6177727382400184	2.696172242220837	1.456483622016173	1.6093094149559062	1.879236904171012	0.9413695570677258	1.2596567172103579	1.4419282564748177	1.025955725131636	1.042703717644713	1.724230136599841	0.17621537923043573	0.304236145986629	0.362646127425908	1.3507423283144437	0.2423505068360548	2.026126671097895	0.22482973770052353	0.7329249296323223	0.2760979996593465	0.6882391969230981	0.4451886121873662	1.3840126070804062	0.22351700662323984	1.0049004662898626
3.206228271946528	2.839927054438166	2.498074082171696	1.2638033869613572	1.7676091150554054	0.4969656901871496	3.144818800503197	2.2465792537819103	2.8066490167834153	1.8424325407083808	3.337605324157092	1.937303367175998	2.6983722103860805	1.80655930802946	2.37726052776	2.5936812331075876	3.3521790607222686	1.6410013214377672	2.6731014381192812	1.4523673306280647	1.6083539760269365	1.8998436461431372	0.9387814708508018	1.2806379523395395	1.429699897479777	1.0455069423023249	1.0290759701782621	1.725030789292309	0.17535885984129196	0.3031415229492321	0.3441365651178179	1.3621020282295826	0.2361895143738651	2.0265910898650223	0.21853153305728232	0.7401205340437953	0.2914945236475608	0.6890170770473912	0.4450843616238177	1.3901645052398046	0.2170872989493807	1.0079829593736238
3.1751989909894847	2.8401591740485665	2.4996720303911766	1.2517195896442692	1.7925567219143297	0.49168551201749866	3.0980725156394717	2.224368460903571	2.677709464922784	1.9025733484921783	3.3785525341779783	1.922070611361645	2.648474229505215	1.8046967452487634	2.366859641336519	2.593361818450456	3.3085997052463605	1.624467411421192	2.649545157061352	1.429699324397649	1.5816361192097277	1.9162718750034746	0.9653921773553104	1.2607898499786587	1.4134197489322726	1.0429868418243948	1.0102075982890824	1.7357588485588833	0.17505822815287342	0.311359326151044	0.34302609656631555	1.359748064800038	0.24107409183581024	2.0451596927817324	0.21728850924383783	0.7363129925604418	0.3017874944177008	0.6761154101766848	0.4452119781798888	1.3914068080489639	0.21406713957387277	1.0114916490503978
3.203976594498668	2.8190463063240783	2.4704109188319117	1.267592802593329	1.79699084887949	0.5144738887582622	3.084908950425013	2.2451573787236683	2.6631214908857235	1.9367422296816659	3.4224033731225245	1.9427723330005384	2.6880663843516897	1.7928241862505834	2.364557263667172	2.5825563973003947	3.339804672850387	1.6278026347095484	2.729689247018029	1.4198536732220257	1.5827235554634396	1.968236475631432	0.9362542308993698	1.2725370672099154	1.4557122003202674	1.0195152990247396	1.016462257987825	1.735632048876971	0.17163983464534613	0.31915266162030415	0.3718066008853746	1.3577382143876673	0.2591662301734251	2.0261053445561803	0.2285361336270147	0.7299628862040144	0.29518706835624847	0.6860662145992614	0.4353761699011305	1.3988821093420147	0.21203765607912053	1.012851243249126
3.2306376723764276	2.822809892288597	2.4531499754869146	1.2547729086310775	1.8315200170728911	0.49082221045861407	3.2047358085118027	2.214736260324665	2.727206079375454	1.9039701080293325	3.3876984586925603	1.9642587168914225	2.6076982071220143	1.8635031763494785	2.396609145179223	2.518998538881095	3.3555800275025187	1.6271766068421663	2.7609718850224363	1.3889008671641552	1.609542732397509	1.9276028709727193	0.9499023630955008	1.2875177808626648	1.455745376979344	1.00139680083838	1.0105680093976592	1.760118394430776	0.1782683614178118	0.31549374948591635	0.37236350573312216	1.3530615785742357	0.2445545914945445	2.0441785078094004	0.22908275387527477	0.7284285263296785	0.27406413131236224	0.6939813772410938	0.43458026394369753	1.401644079517174	0.20708063115159067	1.013118527472289
3.23753978860487	2.8726561128340995	2.519195243935462	1.2501209250050482	1.8325844220581986	0.4981926014054921	3.162546379425215	2.257868760959721	2.7716530581430416	1.922257968714456	3.410826010664897	1.9120466793121347	2.6027254310445773	1.866219600919036	2.376266056648337	2.4847973339534457	3.3617641182740687	1.6191093412092514	2.720225258039663	1.4231822237793257	1.5848087621014408	1.9669772525230427	0.9537347645527802	1.2851936382610936	1.4093498229312016	1.0234034918263424	1.012053477382435	1.7574579242062465	0.1840835169453683	0.3074949895643445	0.3717738230059144	1.3619194128089436	0.2342091171307249	2.046523616869017	0.2344151071938575	0.7337506038507352	0.2597739439308981	0.7015686484821009	0.42658439014638644	1.3986641892153804	0.20214037392224918	1.0188029943275048
3.245340137273259	2.817520216072542	2.4896906283486375	1.2336085062858895	1.8890683417571683	0.5034616715410849	3.1424417366186743	2.3114437470676883	2.7859638485301685	1.940575718000363	3.321352144716073	1.9586271867596752	2.635968508759121	1.8380581297557417	2.3917404866453986	2.4951846647299365	3.3111822248677814	1.6137290104187734	2.698665575918476	1.4098972613424938	1.598815406958695	1.9167131947015952	0.9601269122479855	1.272199956423486	1.406489935799701	1.0247902635803023	1.0086015579416425	1.7922400239788225	0.17766520679076805	0.31317056624716166	0.3528137992298041	1.362992853181636	0.23255377042251754	2.0372720377148434	0.2330524187772937	0.7439955688062394	0.2609160765394562	0.7133173890847498	0.41307880154729415	1.4039048552979028	0.2028621042258892	1.0199605511324128
3.1558424592896097	2.8683193176760504	2.5237825392105546	1.2290376521235222	1.764698184258053	0.5374666772461876	3.1604089700718645	2.3083597926627726	2.710094723954458	1.942797753678767	3.342770431025354	1.9113863881420967	2.653084608686938	1.8484245721842105	2.3581824224725323	2.525242582304603	3.3072302040820096	1.5773253104617952	2.705602243316823	1.4189816595448135	1.5946907623177755	1.9354792359837998	0.9412018134776553	1.3172216731246984	1.4263227758355648	1.0080536806978055	0.9836386156583051	1.8054132350034509	0.17756600844971815	0.32141065466339774	0.3500690037246629	1.373551989234626	0.2528571166439279	2.0392005273264173	0.22342833673089132	0.7499199777821354	0.26778897060789664	0.7146088532145302	0.41209157763179866	1.4157187164772873	0.20656262225706437	1.028164389687688
3.288738381936849	2.8410829784682323	2.5034453781741606	1.2624236971836522	1.8040455002753548	0.5166161406652194	3.1916375195830526	2.2959091661378648	2.721461743330978	1.9290879474849711	3.269925042602707	1.91828299261675	2.6946692866661017	1.8305569914254296	2.35279584896141	2.524956865697209	3.344924824434728	1.5917720709589158	2.7524428475879654	1.4297319030677718	1.5800591713236931	1.975485152127211	0.9588582854088951	1.3109331160649342	1.4239905425036212	1.0254623352435717	0.9830588055958762	1.8049258952358087	0.167608074803147	0.3288324288862217	0.34857931143172655	1.3812847605571736	0.2512784215120209	2.0512221441032037	0.2105834603618184	0.7581427646063451	0.27893175252786223	0.7121857067437503	0.4164126461806395	1.4149080871032034	0.20855015056879297	1.032361646652475
3.268052881838822	2.736138537724325	2.4488300467741353	1.2463051090308357	1.811913472786967	0.5080893212638905	3.183373116684398	2.31658577642668	2.7486468773558914	1.9030279043521918	3.3266750675949863	1.9281610168738124	2.6907798821110798	1.83005941683267	2.3653770772173357	2.4906365730124747	3.345113680179444	1.5848981165815381	2.675073699759614	1.4981207965930978	1.5791285906052928	1.9965594454441093	0.9619598045305425	1.3372279684325656	1.4003252324786535	1.0351802804972823	0.9959106679212231	1.7844916926583971	0.16766197187895276	0.3300202503558803	0.34507349748134575	1.388924652653518	0.26198455908287444	2.060333827795509	0.20652827236797408	0.7498798519629734	0.2760680612914983	0.7178962200968307	0.41761209262937093	1.4194521645064002	0.20362460148424863	1.0391820830730953
3.2914874073160996	2.792476276717599	2.4132504480716075	1.258286752366776	1.8741344174408971	0.5326463196464877	3.156692012354321	2.328297135004004	2.7119781110549006	1.87130348802283	3.327124609880764	1.930281770891157	2.684775728338381	1.8423881287510209	2.383242981734778	2.4324873468557464	3.3107179750994704	1.5865434019997837	2.6892125681160985	1.5050366110317837	1.5714111793779268	1.97489938084353	0.9453729044944592	1.379141456119465	1.4008076727660488	1.045472537070447	0.9904785864542585	1.7677746633890397	0.17030652822833156	0.32921188060111545	0.3544825494033874	1.3828997965217387	0.26091640602373667	2.0657531421118054	0.21484073038326773	0.7537767721661145	0.27254432363938097	0.7326948918485007	0.4165494963782702	1.414036902973901	0.20382477908389612	1.0455837913749844
3.21003823089529	2.8622910671512223	2.351048315857509	1.235484820098654	1.8638473522506858	0.5340766134634	3.1076840438856754	2.403076201658275	2.7588577794787756	1.9084262933316105	3.3353613849067214	1.9520282732049328	2.6818270886450146	1.8421871341562261	2.361459373539269	2.4974673134476	3.4251305045902742	1.5603286678748158	2.700372024530615	1.4901263232994004	1.5745510974500014	1.949673634921565	0.9793986810314372	1.3465794192197325	1.4142705086934588	1.0468863342251398	0.9906523640727841	1.7742529469914226	0.18032862438834527	0.3287543560777798	0.3510538511792751	1.3854893709823999	0.2559129746203727	2.0691913997738762	0.2208892113691002	0.7549616723432625	0.2795365537330557	0.7379778881097026	0.4221683966619482	1.4161402855593666	0.19880170193928828	1.056193258041468
3.2178587786758666	2.896181044509615	2.3295656512679095	1.2118213777486313	1.8745018133117866	0.5173170234054764	3.0676087161417995	2.415082326627844	2.784660031462733	1.892284581618534	3.347069023009477	1.9487973243195043	2.798821831487272	1.8354562248679291	2.405078291724961	2.480881442682836	3.4038217115575913	1.56535862676432	2.679192108970859	1.517051271849468	1.5759138499844045	1.931813847260158	0.9705918857877446	1.3290914882021312	1.4773996763498558	0.9970418693645046	0.9743200427557998	1.7856101853785695	0.1815808459790458	0.32650664840530447	0.3758653062674464	1.4039595955715751	0.26391156438890234	2.0703455217936284	0.21668056353355433	0.7668996142629421	0.26946739359286226	0.735626560717472	0.43937011705477763	1.4174814852506843	0.19545030928390156	1.0464541746659564
3.298947317822354	2.9005225309194667	2.3838479307302403	1.1955804578414746	1.840363733297552	0.5292352527700531	3.111132155469512	2.411889979627123	2.7950413314905886	1.8987854011266336	3.316267996342452	1.9944108863944192	2.7280159830886386	1.8567474776673714	2.4541318475693155	2.443464767746486	3.3509442618170064	1.5509136514535757	2.684806645087361	1.4985347872847778	1.5877875798378893	1.917113825448854	0.9394451234737257	1.3524676090014933	1.4797925261155942	0.9966432062605922	0.9697989301305122	1.7867423747121076	0.18812957127428673	0.3287412682138521	0.3601804694790629	1.4141538706467252	0.25935941840595195	2.067046742543552	0.21927774615980292	0.7628614002798151	0.261307702921331	0.7391504423378157	0.43505658896317195	1.4235236011140817	0.19633351384368844	1.0452252250320402
3.3719113288500386	2.846088362217267	2.3785160281088373	1.2304439596449377	1.8372113454831975	0.5167983351460474	3.099908997841638	2.3737949163805636	2.8155771187116008	1.8828330787751175	3.30535445168611	2.0272201322851506	2.7363782311831315	1.8822407472332068	2.489603518553116	2.3902917370881687	3.369692177533971	1.5523258197371808	2.735240167624812	1.4892112338243007	1.5718979195384908	1.9529802814331378	0.9744376052136697	1.332943509129209	1.4397909841040182	1.0561005168404112	0.9670679913052329	1.8073542902770987	0.18787342104694313	0.32573614510636356	0.34877318861681506	1.4163248169910372	0.25385929489130676	2.0874745690292316	0.24576906977783014	0.7591228586143465	0.25532544226590104	0.7392628408500864	0.44381543003657875	1.4147054168384692	0.20698440157272582	1.0384941531910634
3.294592667171702	2.8768940530546354	2.4466633559094046	1.2094247428590803	1.8282949407103721	0.515334244370151	3.1447831802743424	2.385927699440297	2.797136884018365	1.8940509739191815	3.302388339500127	2.007806460586957	2.758377246158546	1.83123074747779	2.4929628296214017	2.4769822875198466	3.3804148457004723	1.5385418617544877	2.725207336764369	1.503028182695269	1.5810306772501426	1.8886023951727025	1.0033580105867903	1.334795739282954	1.4354770863466577	1.0603785250567768	0.9722786609393219	1.8227526382174652	0.18229183876222071	0.3404529608016682	0.3308611560668565	1.4088798887353797	0.2607026752321429	2.0769954163088764	0.24370033193585114	0.7606292780480784	0.25463346234283285	0.7481626575587411	0.44575294927523634	1.4154327841849836	0.21711172876103743	1.0333083037037647
3.3296926509021603	2.874929850560899	2.4778328416721593	1.2328145905308374	1.886729713112502	0.500042479555157	3.1222009003590374	2.4000895553411117	2.767376320701058	1.9246386171089216	3.278887833426737	2.0181429511679836	2.74191652727403	1.860928781539008	2.5196092793587916	2.4722535963264547	3.397599796343066	1.5329233139389753	2.7458766402131127	1.4694809629277659	1.5670923543136668	1.931873225797222	0.9839285323115978	1.3544650219886116	1.492653360421525	1.023352623731111	0.9825156317943117	1.8051569619493388	0.17895168876055384	0.3413797650651222	0.3386796677246014	1.4131185263121262	0.2638727302944572	2.0938629497998678	0.2242443098521503	0.7766657004807401	0.26385226523789546	0.7509169066562057	0.43912425235786	1.4179134735881638	0.2185703294482245	1.0336079984079287
3.303514516977548	2.8640222520664946	2.440362553886146	1.197554661762884	1.8795184625973484	0.5664093629178747	3.1284030644268994	2.3426381736588464	2.77271952053361	1.9155978272123937	3.3049771246416886	2.0049691741790525	2.7477989412453647	1.8466742589510543	2.525362756892821	2.4676829498255453	3.3560542677757077	1.5491552018976829	2.723634979146611	1.4809436645841723	1.554379269089914	1.9693032138217554	0.9519448604967367	1.3373568124640924	1.4496172228662485	1.0398666774196994	0.9817310079616118	1.8027232711924808	0.18214696353804924	0.33724583354674914	0.3441087886760096	1.4226945046430304	0.26538379776829196	2.070247312694635	0.211690100980319	0.781155567422686	0.2730864558302128	0.7563217612317678	0.41147223802831384	1.4212815479625904	0.21771732826657803	1.0349259032385654
3.3442643849153577	2.875045902323017	2.4726177069307678	1.2174135651734046	1.913163113412012	0.5420895402665884	3.107472394885905	2.352865037197313	2.7906039320808174	1.9416841986258047	3.3058487760236357	2.0076041252291374	2.720116206327882	1.8506177131837245	2.5808094340145913	2.4391145257393587	3.3448571042809863	1.5735126095582639	2.6646904234264115	1.4984502958056087	1.5587932116265262	1.9533144844127392	0.9336833428516894	1.3502997987185488	1.3789516789752982	1.0832796533616968	0.9643417710415048	1.8050127308234567	0.19091055291704506	0.3365957163811171	0.3563522711969002	1.4194511574291973	0.2752694842813426	2.087976302829582	0.21918539502970982	0.7880616221873277	0.2675575496179643	0.7641315505303443	0.414286558706642	1.4212420759792603	0.21441506429785437	1.0266010451343477
3.3388073360943427	2.9409037709946526	2.459129605619467	1.201372539586851	1.8902128918827157	0.543156738581822	3.058851485860697	2.355332429282725	2.8654139283307813	1.9335061488662246	3.2731583339248185	1.9994652056351316	2.699034774459801	1.8762808588324498	2.581974817009382	2.424567368235768	3.3451179490576344	1.6281089753258964	2.743546691400852	1.4696145857101202	1.5725574821712789	1.9250423827049916	0.9459431427620323	1.3678135273760401	1.4189351550417497	1.0747059298862967	0.9677902142221355	1.8032787431431037	0.19168756747818697	0.339531521775093	0.33873705828365075	1.412492728702457	0.2746319702600042	2.07725351229273	0.22272045335729837	0.7923196851533236	0.2702904790840068	0.7726999925975246	0.4174021345241938	1.4271895302535262	0.21636732008789708	1.0253388848188494
3.338417971533925	2.9376933144911064	2.3510256695078993	1.240633860678446	1.9065796181517178	0.5657370378391956	3.0278182374263003	2.328729194219056	2.8025435551737368	1.9585959443265273	3.272650569687044	2.0266239738055742	2.747454552486675	1.8226451580868583	2.586349694383703	2.476303239049612	3.3406936752898737	1.6216074752422978	2.6742695515582695	1.481600148991935	1.5688412798945481	1.9168188650236744	0.9474377821887119	1.3531410579569219	1.431703943174247	1.0465961226889826	0.9577502576635283	1.8247966522804817	0.18459348752922583	0.34471913528070847	0.32304951836952944	1.4175097326329278	0.272868837899862	2.084463871956	0.2159904410365127	0.7999024891708962	0.25820539272525533	0.775302856262993	0.42035325686434766	1.4385804199872985	0.21480519184892097	1.0253575354501814
3.267924782056737	2.9990746220757507	2.402918112875574	1.2055002331937374	1.9080189227433004	0.5447999505394886	3.0041565981504625	2.347379000830908	2.7997573229184085	1.9835778921846035	3.231801814355007	2.0177465109767825	2.7577067819674297	1.8156139184938664	2.61833130200749	2.443596679941408	3.3964362138767035	1.6326513499387232	2.6720866460105874	1.482873903287494	1.5575090218386978	1.9094662598226233	0.9449739627547861	1.370839884265321	1.3882468910757946	1.0577673454692422	0.9373176357975413	1.8289306476329108	0.1915371234732226	0.34318756516626653	0.3040884708396986	1.426650551700954	0.2697506602234376	2.097749234232318	0.21224053014339989	0.7976043543598892	0.2487554764950182	0.783892109423359	0.44294793917033104	1.4479709753648726	0.22081910237163432	1.0260787430185758
3.240764085307645	2.90604065156303	2.502693081119246	1.2603149415612314	1.9155398929784968	0.5831460618034402	2.991010345575388	2.3549693055621113	2.83770778835646	1.9845232134410586	3.1752610666140124	2.00627904294158	2.8053964426482376	1.8068435664213591	2.5825118436586294	2.4855749364601003	3.3545209185756053	1.6505183234100786	2.6569523136079574	1.5075488931405383	1.5697431682945189	1.9032357127106	0.9413793427657051	1.3657882146001745	1.4393651784787795	1.0294586798067382	0.9447995128412687	1.841986101127345	0.20238805287435954	0.3391380709176282	0.3198898318078456	1.4231900014563788	0.28170550821010065	2.0902684829409104	0.2187710746629675	0.7917773368073052	0.2392266373257982	0.7926331525058468	0.43145777156769605	1.4542487356982374	0.21573285413153634	1.0304975189215946
3.25618950395756	2.99304541296144	2.5365378591060184	1.2786609783525376	1.9240228669721313	0.5564613958499275	2.992955814296254	2.354606349704721	2.8190548814947625	2.0459687999501917	3.2460954951261347	1.953013928356156	2.711185536311664	1.8560331242560844	2.5937977903430185	2.475994993186123	3.3538736230340787	1.6469331247315409	2.7028788171428735	1.4876340376055939	1.547187910078339	1.9151654885428904	0.9466009274280228	1.3669378469449005	1.471794319686892	0.9995571552194015	0.9442382958011376	1.824505827488234	0.1986526317312322	0.34655072143613347	0.3327154614095827	1.4120284001983108	0.26446163459611854	2.090065628529507	0.22295561342360506	0.7917225713762771	0.23903808556280098	0.7889955918753598	0.433990127047439	1.4491595457683262	0.21412684044374075	1.0319818308543487
3.2064359422096427	2.9963899529865583	2.5157961932083457	1.2899681820104725	1.9195608558960247	0.5937118624927762	2.993112264606908	2.353978123221338	2.8498462416414183	2.0579958912977108	3.2624071450109655	1.9504465193546365	2.75043772804627	1.8529116228683722	2.6270123342639495	2.534387115914962	3.3622600866037557	1.6550434923088124	2.6655721693739216	1.48524101093776	1.5094752898881423	1.941000473829547	0.9238527468868487	1.4031636195347807	1.4300578023977388	1.047874430109799	0.981442899323568	1.8073551510252823	0.18763361579066232	0.34816690177648746	0.32508495879459953	1.416148648979853	0.2608415621359353	2.0987387942211795	0.22162107576119014	0.7926992442916713	0.23462264153588813	0.7902369966526851	0.4384482513004278	1.4413314358133502	0.20786158188417836	1.0330566441341136
3.2549399260652754	2.9488739404788653	2.558859577891107	1.264267073534037	1.8873029425700223	0.5925590565629326	2.999404556713884	2.3073474669069776	2.9141613493511236	2.073571786232744	3.2733575825188552	1.9385973087962869	2.726864499840199	1.8852211614460117	2.616871035409277	2.4885876731823706	3.3753918593261325	1.6429132500496506	2.683947387284799	1.489733761287723	1.5241573759671614	1.9280745461816482	0.9294842117647393	1.4359666463779543	1.4472465474896379	1.0542014974914993	0.9891742757518035	1.796306788087972	0.18651951875989486	0.3435418539656072	0.34876712842879165	1.4200531698381933	0.24952128531950607	2.1052083668663366	0.21500757813815713	0.8009667618885651	0.2346929434986215	0.7961028409382876	0.4372369302962438	1.4475827939301569	0.20483734736558923	1.0425144937965147
3.18565904045954	3.051072465314468	2.525768444021718	1.2980240141317623	1.9453448731419585	0.6022764799708656	3.0508675392745372	2.3189648049020253	2.8740762574099334	2.0861938650080476	3.334926110101126	1.9615195868099242	2.6882159380648982	1.8800692025715875	2.6168539803510265	2.4779440699313358	3.376034378764206	1.6180145892561626	2.7017099644333635	1.4687940252789975	1.5294687560940965	1.9417933288481894	0.9329928753726343	1.424857736424105	1.50321602174907	1.0227617125353825	0.9952358372959867	1.8155524573590849	0.19126370314234073	0.3397009849151351	0.33507953184245354	1.4233554034303975	0.2719352883200538	2.0990828845775895	0.2125729263762664	0.800374804778806	0.24221894239382938	0.7922408903968028	0.4344510312037312	1.4474316575491515	0.2002337410011775	1.0434437341478457
3.199463863973041	3.055157716689282	2.5817824181411586	1.3004043353291603	1.946163543713329	0.6011906616656828	3.056792623313201	2.280681031379984	2.9108145928290154	2.0773471403075865	3.352698519851097	1.9252975978381972	2.7167771896507413	1.8833343463613836	2.631066358087889	2.417258628429529	3.3932968765013864	1.6578795490583018	2.5967754598837702	1.504278994709028	1.5418963157063705	1.9453762136977302	0.9409470798059487	1.4282523311512372	1.4904086872619409	1.0140181857270576	0.9961816229089282	1.8153697861465823	0.19670092584304355	0.32783176140004083	0.31704595592749	1.4211066546664566	0.2724143520772652	2.1181336015563703	0.22165383809137054	0.7976783869419107	0.25473288778533243	0.7946579647750551	0.4356354937916554	1.4536216181104624	0.20160105757757393	1.0391501921284694
3.2224314948870028	3.0310101937204004	2.5854478802733896	1.3257613766830134	1.9728915149718909	0.5879174792964245	3.028093873621239	2.2986077205889166	2.919742278464972	2.0970145057832825	3.290687772508142	1.9555477765128177	2.743180266723988	1.8685263493264275	2.650485245670392	2.4518041282501657	3.365016930397654	1.6570234059808013	2.6533758344224694	1.5275638855573732	1.5244845535072409	1.989964554097425	0.9553115210532094	1.424250847168889	1.4709161563671191	1.0263034974013847	0.9669216276196528	1.8215186765291569	0.20433954426701134	0.33432453189390593	0.30712420440281774	1.4254074783807922	0.27355234894796016	2.1107156323048843	0.2210481099076214	0.7973727332491806	0.26209834315177977	0.7989523062259657	0.43029475006214724	1.4579951724682712	0.20476766362013296	1.0426465214969058
3.273105675081089	3.0149599443422495	2.553736576986558	1.3196060300023336	1.959838382524118	0.6008012167373739	3.1507245705221876	2.292010702732122	2.927302746886517	2.046348980854822	3.2637985206476143	1.9352496787764024	2.759863147703902	1.879698957395385	2.6377277508432204	2.437907389979741	3.320768493132681	1.7082397963866813	2.7056229958076954	1.505334956007207	1.5168319047741898	1.9787196245720935	0.9574044368403237	1.4549981558950162	1.425393763043967	1.0476117899216537	0.9784809692324294	1.8342998882235693	0.18996543243606337	0.3479650259521836	0.320082781904636	1.427702318385683	0.2669605954057911	2.122337293990618	0.22191115920880003	0.7988627072947609	0.2653454544805931	0.7996367363042682	0.44036758830929995	1.454412205508483	0.21034767330960932	1.045554849155832
3.1453056118326144	3.0420697215242383	2.615625575046549	1.292844021425423	1.9934427228846185	0.5804691270917991	3.0074385295699853	2.3894018761367493	2.9308071198792423	2.1055715823394996	3.228667185465179	1.9653603767170749	2.7561672778274566	1.8735284293961842	2.642190009179427	2.453261165700209	3.3076246616612983	1.671535589092667	2.674163679245356	1.4919166912622854	1.4984706328205883	1.9594003588539783	0.9626040464775056	1.463573956698052	1.4126114405340158	1.053389028236607	0.9719367384519837	1.832386866678517	0.1940622176206379	0.34898426286797296	0.3477659350947946	1.4294913841139656	0.2771717810051304	2.1115443191344614	0.22169783417514116	0.80279825885372	0.26569176139180617	0.8035639397278711	0.4502038572355811	1.4531725110899851	0.20451991853749601	1.046132064832138
3.1923139572014283	3.0035853143935465	2.5420608967957095	1.2966288802433374	2.0038168382616472	0.5872829650564511	3.096487657044813	2.3381168205839526	2.8848635750250318	2.120972022081341	3.2741123634376947	1.9460058670328095	2.780930634714562	1.8854575569300063	2.583069760593991	2.5050556768027046	3.391022074785215	1.6398952469745829	2.694206485481606	1.4817419635001998	1.5217791191655874	1.9534422748343987	0.9487630863668015	1.4641174113313236	1.4969272378163792	1.0250510014749767	0.9633068226163699	1.8839049325094317	0.19494310131676842	0.34621584587207177	0.3322173624307464	1.4340946721299312	0.26790290822905244	2.0860968819909465	0.20684672902928755	0.8039874728451979	0.27181057682895665	0.8039086632320505	0.447210401501038	1.4507431596878744	0.2069584794941535	1.049033388841502
3.176198293509691	3.057819412614853	2.483784724089833	1.2734225455522752	2.028575984853754	0.5752231115888911	3.121646662399649	2.32681825240874	2.9473816407440516	2.115232446203373	3.3062804454639156	1.9717624943734164	2.7078425105782484	1.8995297355729415	2.6391572277087683	2.4902383687431735	3.334278190669402	1.6575351895550519	2.6793388200144994	1.477878497619223	1.5313767807791683	1.9469090810679879	0.9503873467301384	1.4578812377397965	1.4791520606951667	1.0719865908821558	0.9608144547331844	1.9108226812500655	0.19956593144379642	0.34814640391468515	0.3269065812274327	1.441719208495538	0.26695917170629946	2.109327166130257	0.20683205927653442	0.8135065936038086	0.2741045152526066	0.8023665020760298	0.43962467831035995	1.4538915490404094	0.2091678732037282	1.0370726172760107
3.152808172647504	3.0629996632813725	2.5138395256524952	1.2848778991711831	2.020510210907101	0.5882538323578206	3.103767531611391	2.329053073916766	3.0211479606861373	2.1427313969982773	3.2851507466650705	1.952339808428994	2.7516421152066233	1.85788495465487	2.646925877976885	2.477839700826223	3.312425313501516	1.616607683090056	2.615062645804376	1.4909750265270298	1.5575393977780767	1.8887651055020216	0.9597426749455488	1.4528454428551882	1.4245669818896267	1.0687166383175284	0.9703217214337602	1.8586759235235757	0.20274111363980457	0.3490477482906005	0.32123420296466587	1.4407574990327607	0.26502834127705316	2.121689796347533	0.2032831779482547	0.8127808558135882	0.26752429686545953	0.8094241921119772	0.44250982315618376	1.449546555521444	0.22151899642516043	1.035565508067156
3.156425119725756	3.0764601561665685	2.449901582582909	1.3129949319249636	2.0532821911142944	0.5896743479923247	3.093935012872623	2.3172668532667045	2.905535491837438	2.141618945869659	3.2548857817503793	1.9889854431727985	2.7585955068872305	1.9119348551779287	2.6497711569454063	2.4834429762693797	3.3203315466348693	1.615671378824223	2.640697606977034	1.4999702154752759	1.5331258663527823	1.9440961226302198	0.9497334628662306	1.4522537333722534	1.5050186643814614	1.0491449272003501	0.9801445854393509	1.8476044308458135	0.2045231750376504	0.3564388056188057	0.3091995381011279	1.4545888337012043	0.25773237425209916	2.1265717602338583	0.21833662275332497	0.8074006073104862	0.2712571679969837	0.8147961362302737	0.46484402368520134	1.4538773986261935	0.22097159694900032	1.034127812479594
3.1552860215670933	3.041690719709719	2.5388150034807	1.2928545857587335	2.10950417239284	0.5742970306520366	3.0590183427681312	2.32158930057027	2.936850842298986	2.1318569066984985	3.3018656266349455	1.9379249062586008	2.7496275523851295	1.9037285235817454	2.625942131811556	2.4594464805972316	3.2580392369999536	1.633330804860187	2.6884825572683777	1.4824348215510599	1.515872039531438	1.9657665124497115	0.971499861974	1.4555636065109503	1.4814770681115217	1.059615834147364	0.9627560251246973	1.8566114478157922	0.20980496571292973	0.3617140961562717	0.32116414015666495	1.4544987201085744	0.2561994001598842	2.121319038362709	0.2102486030985027	0.8126053583964784	0.28908410779507554	0.8186429866610142	0.473629737035097	1.4501133610965327	0.22165279436804936	1.038809318622751
3.1613480672089938	3.0932291342209455	2.528754216264464	1.2643175864611147	2.0709790379097806	0.6021099649166932	3.019500268272433	2.3426299158003876	2.931051480508769	2.1592595079708645	3.3132287836555046	1.930722701233	2.775720968223409	1.8955476483250693	2.6620709759844234	2.4781376637356516	3.2762830189511316	1.6433828031829811	2.675028032180862	1.4789161552968026	1.5417421679180847	1.9170035451764271	0.9615830241667946	1.4582706314551297	1.4926198473149654	1.0459567130705507	0.965914697737152	1.864820651824777	0.20564689508326878	0.361587763386975	0.3253343935509152	1.4371012921681794	0.2567290886862286	2.134837469996612	0.21595760649565576	0.804122538842415	0.29587028729242953	0.816016505742361	0.4759031028114375	1.464149750501329	0.2180987081575102	1.0391447517119763
3.134011750002818	3.127186006389345	2.442597035721476	1.2882204333907008	2.0647229384039187	0.5692026048824315	3.0272456755693846	2.360820968367106	2.9909140832040304	2.168341234085345	3.2957335230060756	1.9428183328582793	2.7922978222855184	1.8802738360106015	2.68931992126402	2.4570480992054864	3.3251963198544714	1.636941640733913	2.616899261196009	1.5419596853163047	1.546034718886963	1.9469238083905618	0.9333161568077801	1.4806024176601464	1.4977310011121818	1.0439090327959644	0.9625431579318396	1.865043211085511	0.21081637605005737	0.3588759032420725	0.35075938272651097	1.4290815981985856	0.2545003564199848	2.136923929077688	0.22378164225304856	0.8079479547760554	0.292676753669653	0.8174868293385753	0.4785408425537828	1.455649066510118	0.2175650935856979	1.0431189434455586
3.119330038681521	3.08983136988611	2.4342420502015734	1.291851891963184	1.9630786808602971	0.5847535939388602	3.0087285070986476	2.380080766837095	2.9658116451162164	2.1767327005947608	3.302199968067123	1.9195130633752786	2.8520681778413604	1.8456895335678098	2.6725263891637994	2.4669620223774693	3.3378690107593987	1.6158167442315752	2.659156525929663	1.5434362187880528	1.53139963758649	1.9514391041645938	0.9445546697237825	1.4582435248926608	1.515767960261207	1.0520155162849683	0.9748561752933785	1.8433258358067122	0.20873890652906088	0.3698700372077351	0.35600021993380787	1.435575912015452	0.25349829239515614	2.131518969407934	0.21708094163618663	0.8227677981144271	0.2735671224249453	0.83035871351578	0.4734651079021137	1.4684078812250052	0.21231510383023217	1.0463226956128746
2.9660459729691935	3.1591778191994253	2.514171526038343	1.2619710025291657	2.030517655485872	0.5669327484524993	3.0512083615801964	2.3677529420452452	2.9310335450466325	2.1695835416600673	3.322642247415559	1.8979738919939475	2.8047107352571303	1.881249023565909	2.6711972054277364	2.4311748945497094	3.336583213846079	1.6276430526373307	2.6264032014150587	1.5393883077176274	1.5491792517811687	1.9341681665700488	0.9608766956142099	1.448411510120821	1.4959487369573992	1.0586218137395587	0.9538174524860932	1.8240733533692302	0.2083865163139019	0.37576801857863645	0.3437975746683839	1.438878602517212	0.2762165386290774	2.1313173560903667	0.2095695080356995	0.8290692035167799	0.26202743538006223	0.842080928003874	0.47080226199960445	1.4762763465079876	0.21211981696865315	1.0473616876612415
2.9897895794878213	3.1629608304241	2.4027523886517983	1.2846256047363145	2.0216513443903015	0.5973425575372103	2.9658749442848387	2.41774874904166	3.006958112066284	2.1408185810389577	3.315095735941804	1.91527872345239	2.8049985968766715	1.879219066565332	2.6693780249763375	2.465297254449933	3.3228322202603437	1.667639387273482	2.6146632773858642	1.5207727705899985	1.5539411607393667	1.9702235849842664	0.9477514328066221	1.4523694015723458	1.5196903890725757	1.0500557091629616	0.9525205409095228	1.8418162494350563	0.20806815738859188	0.3658020819530958	0.3243413768080031	1.442874483275281	0.27810297935580747	2.1283353701621834	0.19325943816033472	0.8332340597029247	0.26491074570330425	0.8556450151681764	0.4858776930234416	1.4664030481935804	0.20472649101604504	1.050605644670721
3.000769825515337	3.1715252103763074	2.4745372507877454	1.2567513262449983	2.0223063928646066	0.6220534446597189	3.034200801841305	2.393414373503385	3.0448368904297602	2.1135899185613547	3.2879903133808814	1.8975601696481248	2.8365151682064074	1.8691401352414758	2.713243347806379	2.4665409502267654	3.3476785823777075	1.637593913602463	2.641653113119627	1.475532909881463	1.5387410175225031	1.9908554730227965	0.9648685665307495	1.455794256337903	1.4869949467818664	1.0571588093242854	0.9461557807175	1.858192874396952	0.20839121242215308	0.3752191669691379	0.3447688000328454	1.4458924027175326	0.2668222253752151	2.1280843005424313	0.18309165437198058	0.8369632732175759	0.2624544712810976	0.8665884564755613	0.49381738269974523	1.4721231579708238	0.2034395982646251	1.0488287401684904
3.0122563881209183	3.1557411292051913	2.5706150860501515	1.3228614207772786	2.036089620252247	0.6103231257316132	3.034295917168668	2.388403012729496	2.9966578566637256	2.1403977667913816	3.312504694721809	1.9026991288338522	2.8827998573985845	1.8339673220296924	2.734473352644617	2.413724195804883	3.3856274278992036	1.5949182092354008	2.657523780941657	1.5077025751845021	1.5656293321593613	2.0024681795060997	0.9542410642676572	1.4532862005775526	1.422794603459812	1.0754929867176628	0.9518059596168531	1.8537070019693358	0.2068532328912671	0.3746166313946537	0.3605418365072265	1.44804250445963	0.26912427752625095	2.1420970353382662	0.19010170048631503	0.8406949670081693	0.2586763797355192	0.8773824301971148	0.4933622301568682	1.471563750503586	0.2008283279342208	1.0520661721517741
3.0062750999389243	3.1843532503732885	2.5093447465044694	1.3680925962467738	2.0320843028646367	0.6153734908059428	3.093071904576553	2.3389378724177363	2.998283243105758	2.1585217307253184	3.2887940117502894	1.92543440755913	2.8861800122343597	1.8552894593325886	2.7841359832275723	2.324983952992614	3.307302186829078	1.6184629273520328	2.6235751996223926	1.5254412912955517	1.5627258219848181	1.9578951617608675	0.952651592295881	1.4373337611645125	1.4167146535955035	1.0946356542302396	0.9606775648004734	1.8399056950651203	0.20611469275508865	0.3779594896144486	0.3506302209764468	1.437891565104665	0.2554512064622578	2.1432615063594724	0.1938544201418909	0.833608461798893	0.2535264522989907	0.8745768443379167	0.4973163945601352	1.4711165376579542	0.20535414274694125	1.0510882385084412
2.9386060628134327	3.2137184495962754	2.470951526637044	1.3471950373897092	2.0290539315600604	0.6017623823364361	3.1211905994258515	2.374604174368512	2.9942644084886427	2.144538843364472	3.3104591567368256	1.9127854250408098	2.8995695194056723	1.8640104056867954	2.7812143484351832	2.316702162648862	3.3848372237296585	1.592572566152605	2.66493854420974	1.497493290006476	1.531528938919475	2.000416210259026	0.9176060639671033	1.4697092801264284	1.4053651145382808	1.1257197624807282	0.9603478791037303	1.8277359900268566	0.20200283367574362	0.38204098191447944	0.3382533804145129	1.443354424413879	0.2616338531564259	2.151627408996737	0.19467810490918294	0.8333141320998524	0.2583367295303012	0.8684802066965897	0.5010341242725019	1.4634698033806897	0.20811222468573856	1.0480211718147336
2.982739388334731	3.23604605785909	2.4603772209399373	1.3081047218106903	2.032997055872366	0.617424936039213	3.1655230830173995	2.422922566113587	2.9213678028771466	2.1687447314539323	3.3556558805542314	1.9211385808243682	2.8291229005371066	1.8756077569089855	2.8185433377227516	2.2961282101190807	3.4288490218164904	1.5984859031975347	2.6909678407356883	1.5132532658082998	1.5283985936938522	1.9854667442078324	0.899603286601282	1.4628903489371197	1.4388815928345857	1.0902312466567434	0.9624566792103192	1.8105950749057194	0.1974938992528514	0.38664938379079206	0.3152155364800581	1.4467085759900342	0.2898775809032643	2.159741644104686	0.20989322192778362	0.8270554288616901	0.25577324419205255	0.8661193771673305	0.4902027232883648	1.470907966810236	0.20627046648380046	1.0503025059316504
3.054607470370101	3.1480050939535102	2.474204038001377	1.3025553074891958	2.0198176546353483	0.606956248121381	3.193279386024942	2.4279828014434455	3.044250843079599	2.050176470979397	3.3703062301434485	1.9673278018494438	2.8383464402514744	1.9046085733142784	2.7167325647874008	2.320965242053498	3.3397152584017675	1.6405787559639693	2.607640129366576	1.5476506114508026	1.5356534745191286	1.9848097766033994	0.9078491336100927	1.4700153999645655	1.4284649909576588	1.1150425267256447	0.9709358811672841	1.819395411882534	0.20369170090111147	0.38967714891488575	0.317417615003051	1.4476437564862041	0.27818010459563475	2.169165063172145	0.20982369501018297	0.8354871340035244	0.24919951904821974	0.8706378866718422	0.48397088939017774	1.4752958807687535	0.20277899858237328	1.0505828079644934
2.971909258004609	3.204579743065013	2.4641461862180845	1.3211789746628069	2.0108274017331422	0.6384048117003324	3.216006000829557	2.412870989476917	3.030171911174446	2.0747743421114446	3.432804988084957	1.9843856876974515	2.8932293223985233	1.9036617128715023	2.772715518960876	2.3413866977177915	3.331531494438198	1.6791292729826934	2.702143411830492	1.5565260245091188	1.5645346369429005	1.9738883785786716	0.9138716108537911	1.4815733788535084	1.4322498231464593	1.1409817284852402	0.9415485664676919	1.84014931684209	0.20861591107791772	0.382166632871489	0.31934918252181993	1.4522019995653261	0.2778398007424922	2.1713205135701226	0.21531962191735673	0.839294615485404	0.24868473668911392	0.8867216282529995	0.4895979940976986	1.4791187652585325	0.20491495425302556	1.0527295297354595
3.0187146980907467	3.1668559614460463	2.4270926842923104	1.3214190768699992	2.010584056473364	0.6160826586963332	3.1540370981948973	2.397638042893569	2.927359322270768	2.092667564553774	3.4531053428761975	2.0015797243638733	2.8457173091812518	1.9503376405333945	2.81702712668516	2.25737750920223	3.4075082262061946	1.6203071412386787	2.73595817789806	1.541224154441062	1.5716690821735755	2.0268162683897963	0.9426862072134667	1.436941925821878	1.4388209738606754	1.0873865427615275	0.9447296120645431	1.8290966565118636	0.20826520016194375	0.38059624869124725	0.3376348432794458	1.4394125754432276	0.2758723093834182	2.178016423696689	0.23209433331156634	0.8361165566515117	0.2481681643767902	0.8822412045099869	0.5054078806501491	1.483416519965741	0.20447366029397734	1.0537700073930882
3.018655815915014	3.1704024007635576	2.495256910471045	1.2826881010240925	2.048256980568173	0.5951142825068542	3.1743982715775063	2.4277008152453443	3.027566515482413	2.063534319581966	3.4372246943015803	2.0211582994961694	2.9255035012513932	1.8985383116310424	2.8113190960609207	2.32369161867789	3.3893841555414816	1.6587120604255932	2.7236031791579616	1.5519812769345396	1.5727458024813057	1.9994107856881111	0.9588655941626231	1.451287079691764	1.4472982014607407	1.0802520934706834	0.9367421759402451	1.7988835131483085	0.20489845463139744	0.3915727125534188	0.3411688666855685	1.4345760608908102	0.29259027216569844	2.1874599463957938	0.22722692230563363	0.84174031705635	0.2562994955492322	0.8900459851145498	0.5025743218551635	1.4736241717136105	0.20289169819949024	1.0518155862871585
2.9481944387731263	3.215956273810968	2.380649007551957	1.282912452571224	2.0077608780040803	0.6156734825203539	3.139895569130641	2.396260982504049	2.9485137254001472	2.1412237078611853	3.3576821311433727	2.042781420644546	2.8759431358121503	1.9069552466992707	2.7098520933528727	2.369082888054068	3.3962850531199784	1.618263588673993	2.695682008011097	1.5547522160389367	1.5671379532913388	1.9513281443255597	0.9452279152984311	1.4371991871429686	1.4216817970955322	1.1453254903096115	0.9529664982249005	1.7651144186270615	0.20162418546327948	0.39261708860965217	0.34386744863670493	1.431548403167873	0.2859049906374789	2.1814840377158524	0.21682733242963845	0.835367989314787	0.26694440716231027	0.8861502562798177	0.5006113973830258	1.4773220202147312	0.2079468846771016	1.0546059545776463
2.986013729137195	3.2131592290391775	2.325108963624604	1.2822538844091487	1.9891368448871352	0.6046255836133617	3.0889020256203636	2.3888187403656636	3.0229349559346064	2.0726073429623932	3.464265846322661	1.9663751253203623	2.836107973393108	1.9163445694734296	2.7675655662782903	2.329203255629207	3.421844230129607	1.5729356214545844	2.654920560102421	1.6183791749643488	1.5494012829716282	1.9444859239321373	0.9405129720822438	1.4474489124459111	1.4829995806154037	1.0837404263208121	0.9657621445025127	1.7419335829339235	0.20374157556879155	0.39504223419734436	0.33563879407895175	1.433736369122095	0.2874255920332746	2.184337255206502	0.22259309530265067	0.8382021004477636	0.26052281695765866	0.8870953158256436	0.49121290931208067	1.4879712409903691	0.21554620641546915	1.0481352091704004
2.96927763571609	3.2574218502429813	2.298913642459891	1.2944669766099217	1.9929482770008544	0.604748696544785	3.122818644460311	2.404141988791052	2.933394849166402	2.098600653205817	3.46986090050616	1.9939954267995375	2.962401064372914	1.8643876086893025	2.742703294616424	2.3517200350204	3.417536568155591	1.6109007925458882	2.69930424385728	1.5827123875484175	1.523317538188914	2.009551614099645	0.9335317077629341	1.4582317297973182	1.5226536802484636	1.067998631311893	0.9559449425416012	1.7959997151691165	0.20475867813733256	0.3983474226717334	0.31523172597554844	1.429668789037751	0.28665785667495325	2.1955213011904466	0.21590321244465216	0.8367109282697038	0.2549235584381195	0.890848394076264	0.4850652805783495	1.492447738574169	0.21920525249667208	1.0481553760030848
2.929532577528388	3.2386160279858074	2.3380282481574954	1.2587858476360125	2.0163023179642017	0.6315945508941766	3.1426432499601535	2.40961598986987	2.886958721812711	2.0867308819557695	3.3856968968731516	1.9702009408226282	2.9338650157716097	1.8407321737892148	2.7380896756488005	2.345318101051565	3.436248025507298	1.6150577239047201	2.7681466893236757	1.5755972716861844	1.510720667393641	2.018540790384002	0.9478085837421585	1.4829432035762562	1.501998551821284	1.0619624240755	0.9486999479684017	1.8232230472293636	0.2081865870683848	0.3979355293281202	0.30625167663560127	1.4406304749539414	0.28170115333219364	2.207585591485246	0.19334365162234043	0.8487956916444848	0.2630176440779638	0.8959464332841317	0.4741842793702111	1.4934362767231717	0.21295979179773303	1.047364115047125
2.9469376685874344	3.18471331466307	2.26749901641018	1.3061926706159377	2.0296327661253812	0.587945840933553	3.088868614300041	2.443291841893583	2.9794575339821576	2.057028067152849	3.4175435536623557	1.9337289542770382	2.8828129489711545	1.8650962453025395	2.7532524398866824	2.2816684169167374	3.458954191250034	1.609893455699963	2.7090837095222122	1.6172617328377208	1.5161391099556139	2.023851338872587	0.9630816193419204	1.455318804273535	1.4907337040162678	1.085056379359762	0.9424245838185813	1.8104739133749927	0.21299140917369302	0.3997432631613361	0.30206752870654224	1.446732474201301	0.2848075562987358	2.193742747335559	0.19420090170404322	0.8507892683723037	0.2609782723179631	0.8932602973192931	0.47549799640802964	1.4929426732981277	0.2123903841959298	1.0511888824827247
2.9581163615224284	3.191102806493713	2.3172864496525216	1.3054979207143684	2.0240692903069513	0.6199693840745879	3.0809136785133484	2.4401441554034893	2.9954524758542	2.0948724299826136	3.4274266945774383	1.945842525530378	2.8979006448743565	1.8633950782712354	2.7565451049298795	2.289330639157591	3.4404930641229545	1.6158253991592897	2.715917385605507	1.612102339883753	1.5156147219188525	2.084106519219172	0.943168370621176	1.4982160785121006	1.5061032712642812	1.0979894109812132	0.9529806357809973	1.802654580007716	0.20776776504615707	0.4050149570823244	0.3218196583281423	1.4449928129596095	0.27654711297133966	2.179114910080626	0.2139472055993101	0.8556247772639096	0.27549571952706337	0.8962179771002616	0.4899386482213204	1.4920586054212273	0.21339310742120055	1.0509423936136564
2.837808589062488	3.224332022131448	2.2715120442569434	1.3186161507275937	1.9930016500403587	0.587538420286008	3.137063880774961	2.382720518603821	3.001967469683564	2.109643562899285	3.3095385516586067	1.9509867566166312	2.875280372048179	1.866172596028313	2.774605315631888	2.3181446782178616	3.464492522563868	1.605550187919755	2.7254981684359643	1.6528855776277411	1.5121220453699962	2.0379354112608765	0.9377076590767568	1.5434203576078833	1.5035838791171074	1.0987549807255466	0.9537526877441033	1.8352791026503905	0.2033326827548738	0.4024259911732116	0.3207982878835899	1.4469060452758693	0.27460009414941833	2.1979730993638835	0.22395879249985853	0.854541777097521	0.27219534929443406	0.8988476911612515	0.49577010689295076	1.5016439704437514	0.2147812360042185	1.0565341267058481
2.850156988287025	3.2115896825229506	2.37479637748033	1.3339512021420719	2.01354389033	0.6067230940453584	3.057548617046599	2.3693094273519546	2.90496266299547	2.0599671890164957	3.4056327581532435	1.9252709952808302	2.8889766068317817	1.8940664090875354	2.7883676406050997	2.3122109569998446	3.4465421871725552	1.6289358370618447	2.7342951735624457	1.64366199119439	1.5215212123943547	2.0271856421483525	0.9289383839826869	1.5161097060833033	1.5152371166223975	1.070671824630098	0.959437624944069	1.8520825013998568	0.19886122281353108	0.409924001999546	0.29281242089483756	1.452214230537844	0.28777152124159044	2.191284545822861	0.2019305026549178	0.8562630002848055	0.2685120383721922	0.9023809078744451	0.4900715827651054	1.5031580220221534	0.21501857059172702	1.0600679444427357
2.8048308642551487	3.2565525025589888	2.4100354750959365	1.3373859931396095	2.0534760794931612	0.6283884969557639	3.005340002659501	2.3724516181004844	2.969526917055229	2.1045209903152595	3.4525604801345207	1.9005849469751115	2.8780838065419294	1.8985597158326626	2.7858077103291325	2.332457068383707	3.4970776620581523	1.6120878726272825	2.682744125548092	1.677743736759766	1.551679827587563	2.003748042129135	0.9143863588144194	1.5397167055154244	1.523302845984992	1.0909588497752287	0.9328835744705286	1.8798486820899392	0.19871383164463086	0.40610374462054494	0.2878591107049563	1.4546703942894572	0.28518733711978456	2.1885014507905116	0.19506105663170295	0.8578615960181607	0.25617915960236437	0.9016535132448243	0.48512899007438975	1.5137948247851727	0.21628817013422638	1.0631961872894016
2.827715052728694	3.191497126948119	2.459870372422903	1.402227144913738	2.0457326411258534	0.6117243646309888	3.0775460130486842	2.3604948252498623	2.9650448470285196	2.072556019891353	3.387999559199197	1.951118047862984	2.8411614383975152	1.9290564675882422	2.781242768650393	2.354604865880527	3.4958740201999348	1.6167255226985606	2.679103965853111	1.6780054406960885	1.524241184440605	2.0423760307682186	0.9275251879566784	1.5648577790289353	1.4905798124972385	1.095108663778786	0.9500675584546259	1.84224849289801	0.20925652862330135	0.40130339601544446	0.31039204242571966	1.4480304441536052	0.3081147063425356	2.1802519997871874	0.19243045331133884	0.8577721639100523	0.2573588119428028	0.901977777158067	0.48861356548434237	1.5065080403921112	0.2156907760682008	1.0610551795600103
2.788155405764846	3.203198025070638	2.4742133566849756	1.3942213393082528	2.018495721163179	0.6173095774708091	3.052847205170871	2.3515123537045506	2.94021406205001	2.1456473480225595	3.4586863845501132	1.9144148720846719	2.830914474241968	1.9084116902216324	2.753154302976034	2.358827294123156	3.4708068921046	1.638577890665885	2.692042473017788	1.6888669258452054	1.5117560374459824	2.0285343264496194	0.9140481332178793	1.545258604096287	1.522132773685561	1.096080783241162	0.9637967627124415	1.8426990733366304	0.2139889407755211	0.4034377100989623	0.32386850596035266	1.4489394089755179	0.2999738112591958	2.1861024210579214	0.19466406247348383	0.8665572147540029	0.2527642993659307	0.9104381148437142	0.49990664218521097	1.5084504193682433	0.22392968964644097	1.0630579720752684
2.7994096697272908	3.186906153584559	2.4414737668331368	1.3937719635800991	2.03539907584596	0.6215086211833181	3.0287569939512777	2.3611680728968127	2.9765327067655516	2.118858949471106	3.4273127025708137	1.9647273201455995	2.8106157320124385	1.9349219519902714	2.7978939503418676	2.3567076695851723	3.5005131645142518	1.622938733923978	2.7158010130975168	1.6860920284128678	1.51041607640976	2.06049544111555	0.9136698227401516	1.5202523538804689	1.5194771970144083	1.0766477770668659	0.9522049703313751	1.8395860286594785	0.21749926089855426	0.4065054793163603	0.31622735224421816	1.4408354130290786	0.30198933732978545	2.191952342473638	0.2066437957924485	0.8690807120379853	0.2595761942445957	0.9137755736970844	0.4959438316230642	1.5092798893339665	0.2224744008987942	1.0608368877629322
2.8237765846202296	3.1742270814657525	2.4249011891747574	1.4036694646963332	2.055000794115687	0.6306343866166246	3.0627581830059536	2.3410154601085873	2.9867312209098498	2.1466340233664347	3.413837003858096	1.9873979429069897	2.8603022437686394	1.9146140851481783	2.8018130904724328	2.344137437706091	3.4707818400071013	1.6112999538146322	2.795093249503894	1.6617800864762269	1.5225175845198735	2.020063574713322	0.9038416308949396	1.5087106415292648	1.47848461719216	1.0953736979192656	0.9594647219473655	1.839356986051369	0.2081180450013568	0.4140482172742497	0.3259443572807773	1.4355675754044446	0.27256023446650735	2.1948051936737385	0.18350662265181064	0.8719557743215027	0.2732968591056723	0.9151004865841355	0.4921199059787427	1.5146002814620432	0.21463571305311835	1.059628569490097
2.797337829253409	3.1549123635778327	2.5123974276492897	1.3916136920673436	2.1089064071304344	0.6166341286523463	3.030708914677398	2.412282179558685	3.0785772987252007	2.088028048801789	3.396808107021705	2.0315006008688883	2.834822431585073	1.918679809545616	2.789015876312738	2.3881267720388335	3.385901469312563	1.6113839789186652	2.8127703643868607	1.6955093111616453	1.5172866386945707	2.036984965896156	0.8886218083745339	1.5579031987684513	1.463775568103865	1.1137592043144118	0.9539601537785384	1.8711473009930901	0.20497413464487457	0.42180558538295265	0.31514083222064654	1.4436355002760577	0.2845487950125842	2.189901216930173	0.18515640731849273	0.8749905123344831	0.2575905635360732	0.9222257967906725	0.49133211219540296	1.5104760220650286	0.21294940542650587	1.0649105464759054
2.827240758758663	3.1720448740590084	2.4824624199344187	1.4101183496646632	2.1082268139992215	0.6457843920112205	3.0926930286338243	2.3909226562049715	3.032036432171196	2.090426441661634	3.4033679416877445	2.0163825972686977	2.872765391455624	1.8690206500608588	2.805841769598842	2.365014120916722	3.3921040944392837	1.6013303953888236	2.793608627645085	1.7263928483520343	1.5396220249160475	1.9984138040320207	0.890148038599071	1.5671768411440108	1.4829778979786614	1.0856575539754518	0.9356780538418258	1.874559686438505	0.20136730375203335	0.4212894949730926	0.3125307316024239	1.4428296649191177	0.29565451796758163	2.195874704439872	0.19053377327815466	0.8749216723057845	0.25312386689065963	0.9388469977828372	0.47134852386786785	1.522855794064063	0.21285396358383823	1.072769077946968
2.7559077882399623	3.1767458002812923	2.4904967292018227	1.4146354241292163	2.101645349166562	0.6440610969628789	3.0817152287048724	2.401563625628239	3.016154894526916	2.1113017801436333	3.360690057342453	2.0230814691577343	2.839839953981827	1.8705777555265928	2.8036898349623764	2.3465167667778433	3.4144623339718922	1.5777140889814465	2.799941371572805	1.6990171738281803	1.5168165818835617	2.07573243899922	0.879752155794156	1.594913787676039	1.4890291678574514	1.0790333044885239	0.9412721760381316	1.8459267934174683	0.19730371034102445	0.42195565169626703	0.3200446914415669	1.4415003493181815	0.3105182404317974	2.211253052285006	0.19327067162306058	0.8711790672985944	0.24646448621380107	0.9466039157415039	0.4524173329922846	1.5257984638075635	0.2166988032976737	1.0814574855798942
2.7527457734774634	3.1969012476533742	2.4702319069974408	1.362646657961284	2.1093732293405565	0.6397735037687643	3.049597783083036	2.435697090363086	3.1253967443045805	2.1020094347491107	3.3066926143933357	1.9666448747269498	2.8279471911623277	1.8865630602986458	2.8336406625246533	2.3188830161916805	3.407528278140996	1.5920323987027318	2.7346844962798538	1.6927329435045468	1.5179709928043792	2.055397838555188	0.8659067437095311	1.602798023862713	1.4625780857487518	1.0756512716800215	0.9308768459313342	1.8655162002619654	0.19864243817929353	0.4314433178713473	0.32070944529327916	1.4383348929273068	0.30726929605962683	2.205493340722344	0.1851521049953222	0.8750479787406992	0.23215740271827223	0.9579833230062554	0.4584584521252581	1.5298766286447136	0.2179583334206465	1.0829009645579561
2.7945043801941565	3.148199335924553	2.4119942759406565	1.3886055372889377	2.1087723477126143	0.6500054203442811	3.0856382278030847	2.4380870950443385	3.071483995405533	2.1116835424558307	3.2811552996253095	1.9762363907387572	2.7308057076639174	1.9220651657385797	2.8477097770357696	2.4102144605982208	3.407883387612263	1.5873113851892648	2.7252471376347023	1.732820905543369	1.51467462045769	2.062375120266313	0.8654423463939662	1.6157997922286318	1.4757961779741082	1.0611754357241774	0.9388541023885382	1.8633331014440977	0.1985812254262851	0.42699412777116624	0.3197520855071839	1.4344313401902438	0.3130456604893333	2.230825381485819	0.19198054070280562	0.8794144462069224	0.24007851294104143	0.962912580456578	0.48287809625916356	1.5315574850040052	0.2143347920123978	1.0879250653750772
2.846034149389853	3.072572928291522	2.4467312528941823	1.414625760338027	2.113666452412316	0.6444118591796713	3.080564684082016	2.4452108672786474	3.020520244390367	2.1055746811042386	3.318189159578545	2.0082633910119854	2.79803423812142	1.9403567008034281	2.85336656418553	2.4053508862438115	3.3969423667962406	1.6088955848096131	2.791499539634819	1.745746058032523	1.5176562539232903	2.0258737990870714	0.8777149371240313	1.579959654102211	1.481546452328528	1.0864019792550001	0.9378604419574037	1.8609549947068584	0.19483393470172988	0.42379345867883833	0.32499177941160845	1.4248317100863095	0.3040206074079852	2.223840203833122	0.20487979112587457	0.8778367944500224	0.24797144589729722	0.9632278423718843	0.5020672420774847	1.5272217319971568	0.21020989615381433	1.0805486827825543
2.8614410790102007	3.026242979529908	2.4490558558348154	1.4000531538359873	2.129846417454548	0.6469340671726648	3.092683680222925	2.456398354093571	3.109848233148105	2.115533359699902	3.2687718559085974	2.024565641625328	2.838516919035897	1.8948936226344735	2.872190476597001	2.413665707781237	3.3947609854317755	1.6222052091612247	2.814625571664252	1.736388998114379	1.5026311848633704	2.0469100056960907	0.8869611848072381	1.5561488830106711	1.517560773998867	1.0800240167667492	0.9542640238087967	1.8593104046599822	0.19469970102861475	0.42591251894254833	0.33624615055782403	1.418845525427666	0.3101854924242405	2.218888875527662	0.20007028271291002	0.882647453008356	0.2557077016399219	0.9661143804318508	0.5161115299753856	1.521840334894979	0.20421680250226668	1.0811717669994088
2.7963892627779843	3.0766124587263306	2.4326997128014556	1.4003300667042091	2.1332070559935223	0.615059076635873	3.092562683654317	2.423968367270067	3.1643336452460904	2.1339222342376845	3.3554231825583667	1.9498513727234472	2.8463936156445078	1.828951053304272	2.8728472368116638	2.3862309820939545	3.378983789093735	1.6184392762222202	2.840202781810118	1.6626752723722122	1.5018350980824515	2.0845075118447256	0.9006176422421419	1.5564709463980826	1.5033380959402445	1.0901467620467158	0.9515455085417206	1.8614439243315442	0.19402381722283552	0.4251226534969969	0.34134387201414595	1.4258391641419244	0.31509749830503614	2.201021453742026	0.19247617452115323	0.8904933954637128	0.2750599650236866	0.9686882220393446	0.49429462616537545	1.5269333797204887	0.19756329841389428	1.0892523143854917
2.751098365778161	3.071822059763348	2.4150350730184638	1.378913271976915	2.128216287495712	0.6865348030448403	3.058965170833686	2.438836303869451	3.145872285592509	2.192730005956436	3.314137761276062	2.041420978355961	2.801013458128723	1.840235392804811	2.868411673527251	2.3607599012025213	3.396110718407573	1.5930253834490458	2.777448450194352	1.7344953023769465	1.495283837068641	2.087306755888014	0.9030514068501152	1.5554144554471714	1.501357690726054	1.0824667249406048	0.943250848459669	1.8864984193143888	0.1926437736152077	0.4335806185689533	0.33006835184775607	1.4138162515872619	0.307263400002722	2.2207736599167096	0.19370834983878907	0.8956633845109544	0.2793363332286982	0.9680904188281163	0.48372691436949367	1.525071278279184	0.19903791290065104	1.0831999108297479
2.8284883151331632	3.0167447935506764	2.393286196170362	1.3848367429195594	2.1234727983253032	0.662410777652066	3.117169358741447	2.4026583108204513	3.1479233216245888	2.146703248365191	3.3417077997068247	2.0046570592304493	2.742642289140674	1.8429288817395353	2.842783373531099	2.3683465916580757	3.342526382598883	1.6154913153382793	2.808711391614781	1.7369185012558803	1.4908046432254614	2.0688435989653486	0.8859652356290241	1.5132195234107881	1.5371829991911756	1.0807546825877237	0.9501099301139198	1.8903599052548712	0.19432537328415894	0.42742663107829143	0.33197977035266185	1.40193685321174	0.29937124511938995	2.2154278259503277	0.18212144347347337	0.9010016587995908	0.2795115554972893	0.9732738315164221	0.47567822909970425	1.533106051809036	0.2042333605881538	1.0834422664813754
2.8160667901194896	3.1023433649992334	2.409080977989745	1.3897094813729487	2.110834226480541	0.6454552353958305	3.067918101901203	2.4171195048895013	3.1151798384299725	2.1497781762592476	3.355747523513563	1.9795482748254916	2.7413607802449365	1.8337102109523866	2.852226597260864	2.402970615744073	3.330666088812082	1.651694294030375	2.821992254398806	1.7379966760138839	1.5136075358446857	2.0814410765984444	0.866447820303405	1.533208918990215	1.4772358700756572	1.0998057309629217	0.9585107070863266	1.8824282408109085	0.2026346756401249	0.4289017615141069	0.29741448380319657	1.4136907502572786	0.3139825332320684	2.2176930840646807	0.17855014139324948	0.9032141103790108	0.2619832414966955	0.9815258587922124	0.48300918059670056	1.5362863711646537	0.20752256773268124	1.0799760367107663
2.866934083714881	3.1044138756356805	2.393182422064168	1.3749173092608222	2.122302234931457	0.6341800076470006	3.119258024912581	2.4231536974823418	3.1107820159178785	2.1819241801817837	3.32780529947314	1.9149812354811486	2.7044050131201165	1.8529795086562102	2.875727042240172	2.373756757284157	3.4020445664065755	1.619909908606031	2.7687289503310395	1.718652432786787	1.5060011352650136	2.132825585641235	0.8569325038443205	1.5560180145434297	1.5084959547836843	1.100668227775369	0.9744038537799135	1.882238420967189	0.20747015868843963	0.43000630134671836	0.29416990513068847	1.4126345164689456	0.31180369688746123	2.210080807686136	0.175243194903113	0.898973103728729	0.2423494169662612	0.9786596706269785	0.4867621507571528	1.5286161185722986	0.21167238243855777	1.076577679709011
2.928206444653779	3.046847027739616	2.408229286560293	1.3585647881895735	2.1334676135738397	0.635665725707755	3.127747371319193	2.4477739257741895	3.1865611777574685	2.1558959841904892	3.2956911332497647	1.9106390096559296	2.6766746388508653	1.8594520241448738	2.8852868312635467	2.3453802914843127	3.3962215387616306	1.6331114324506437	2.7370235153417695	1.7153439129342485	1.4935096631973421	2.1667315409296664	0.8535643072313254	1.5289802025228674	1.5255312802946008	1.0747266246494631	0.9628289004517702	1.9011335469188309	0.20434527494694413	0.4286774465632358	0.31790519927480687	1.4016653533068921	0.32480322248229276	2.2306705591600346	0.1766226006119488	0.8998002949556947	0.25362462148451836	0.9855647016014959	0.4910805621941591	1.53044508890962	0.20642271574708007	1.0825895442257372
2.8852925821640008	3.046050770344661	2.3343601148480233	1.3635842306418364	2.145297027683244	0.6472384757752881	3.114517548843916	2.4524147711233466	3.1533645330259885	2.1921487392796783	3.2971362081635296	1.8913404988480107	2.682596264585613	1.8633157627934795	2.886455042828194	2.357195123020204	3.4423713100518945	1.6027687202601408	2.732695686268427	1.735022648644972	1.5085703376293114	2.1175674282000223	0.8163520036369745	1.5600329724903967	1.5394596250011972	1.0745125801740667	0.9603140563033126	1.9002642488622983	0.19725492277681914	0.4298710239294347	0.3308914052245734	1.3979436921881125	0.3053507951111212	2.2287507552679027	0.1687468208046006	0.9032543370275166	0.2479081621385748	0.9909254114703429	0.5029292770755794	1.5353077027448323	0.20466997172572704	1.0818105545439884
2.955750595645572	3.0385592998228175	2.364663399378524	1.374776710993396	2.143901536724109	0.6736357436728098	3.1695357866408482	2.442472319994066	3.1869699933306594	2.1911593182090074	3.285750745778019	1.9059570474049887	2.6842504901276807	1.8609057353045801	2.895229735525084	2.3648491613586082	3.4065349472800017	1.59061096818195	2.7843366143397437	1.722793150548144	1.4968646444015699	2.116553031194077	0.8160911238579122	1.5481641207257537	1.5433180591176168	1.0949283999300476	0.9616553413050267	1.881619431747598	0.19874207695075355	0.43353994130348383	0.3482127550259967	1.3880093034579122	0.28687433525719575	2.218699639659255	0.1681858653196849	0.9051938962897315	0.243855930258094	1.0135566401691982	0.5078093088617225	1.5392996757276232	0.2075951267673675	1.0828728854863983
2.9947506142896434	3.0745276449121417	2.374622919326727	1.3453289867446874	2.1364441074532214	0.6517051155845729	3.1074308969703957	2.504241331025529	3.157379475240186	2.1812365390330086	3.273826540021606	1.915857275041761	2.7395602757049327	1.79838292820213	2.9135698135412573	2.3346900403018327	3.428984110442068	1.615142772433952	2.768656955694969	1.7429297875555119	1.4812465164803976	2.1374971572986134	0.837069224936312	1.5539832095576158	1.5111032872564456	1.1213664132613856	0.9515339239386041	1.921705456668792	0.20157077980317517	0.4334988739556007	0.33010678173993424	1.3945541678054327	0.2997961998008061	2.235823076808254	0.17426243133371663	0.9095197811988067	0.2411871459892326	1.0095016532066075	0.5219428823546258	1.5335205032137542	0.21077562688292442	1.078145983884365
2.9270230787790434	3.02627204871445	2.2517446590304133	1.2994265459456673	2.1349588412320544	0.6702180092361798	3.12611345441871	2.4662420656322683	3.2399509540292857	2.1720040291838507	3.3076330625766923	1.9329985600888822	2.803452828710293	1.826003044235631	2.886168973422384	2.4155075498338388	3.4397483443984678	1.6269979786289377	2.7313140891785226	1.7411779783480443	1.4895253503407144	2.1455022909967703	0.849522539822994	1.5603365657863018	1.536972025607237	1.0885192720230297	0.9555511432106689	1.927733797865771	0.20000686334908474	0.4376400642232899	0.316839153114613	1.4081713113666856	0.31198599744114014	2.2426696161822326	0.175006657051358	0.9175597294510909	0.23873649304796365	1.0094826731030753	0.50509587152202	1.529968285772855	0.21190785448255828	1.082734286358532
2.9201312349786894	3.009353137201484	2.2650445549033384	1.29297185461697	2.125097133687678	0.6556328866942894	3.1229860804997975	2.40679407191156	3.169128874404188	2.1989637957891017	3.3006109833907757	1.8947735752134653	2.7866248343026676	1.8507310769396026	2.8503354842323927	2.436297754774432	3.4126758396046126	1.6328392001662475	2.6896170307883707	1.720866931987838	1.5257668079856086	2.1057103840058633	0.8289498797702765	1.5493327802492787	1.5954414006510906	1.0605264508477725	0.9762114528261766	1.9201094153199825	0.19971603156769038	0.45178678693233193	0.3056273524512942	1.4098466248328427	0.31215468303586086	2.249992722725293	0.17676517891666488	0.916380621546738	0.24113238994056527	1.0115631042142879	0.5214923754848636	1.528322618144124	0.20989004288065738	1.0787711961033213
2.9721583988964597	3.0135272010340675	2.2823177911211343	1.2748793762681907	2.1083758983142955	0.6863294628524269	3.0726469815425554	2.394870062698945	3.154901052960057	2.237662997170844	3.333530969238118	1.9394273982948154	2.771025082526202	1.8449366423610305	2.874369943343459	2.4562779303041453	3.326941455951876	1.6447012992749166	2.6596662119114223	1.7527986510694926	1.5364368785785263	2.0920375224909877	0.83036563738359	1.5477316148862188	1.5686424172644013	1.0490860120096814	0.9658520797284548	1.920542015639964	0.2002160237880874	0.44590885704276495	0.3254479811126387	1.4080596488134747	0.3037139437845895	2.2595100907974905	0.17103774019859966	0.909385452450658	0.23973047449820928	1.0096816675910074	0.5167465958896462	1.5440747803308987	0.2021172161370608	1.0786175186809044
2.9570153923658076	3.0131152106154016	2.351534696530572	1.3021046708411328	2.1147809671074085	0.6604438642189294	3.1229411774099916	2.4042277791421958	3.260722223747594	2.1986878524986624	3.303355202917101	1.9290089211093677	2.7735231854987816	1.8441199110526696	2.8756114490469495	2.461510509618969	3.3849404586917107	1.6559982264811364	2.7417753010640022	1.73672882111431	1.5497461254762854	2.1194693194583207	0.8002344387705919	1.5528112439147492	1.5741681418244973	1.0566668378744384	0.9625457752040143	1.8922668034892127	0.20816776498519338	0.44475744104563164	0.32783337891293934	1.4013310981739602	0.30601776635025685	2.251598845891488	0.16757006031874805	0.9044663118903981	0.23775277403829218	1.0156536340403597	0.5112610014989838	1.5477705672108872	0.2022186711874126	1.0790125812124958
2.960268105676668	3.0458134323109474	2.2750202297451865	1.288991982902058	2.0940107141663735	0.6655504580895415	3.1375444415787577	2.3340827790805716	3.1337161009792767	2.2155263789945336	3.2695386133558166	1.9505962757989133	2.77449699250318	1.8594330085896642	2.844088388555716	2.42247528211762	3.4153628640253104	1.659330381231169	2.7078536305937657	1.7242692622610754	1.5276105568422065	2.0951896869061906	0.7640509561660347	1.5632993269995203	1.5671873237688867	1.057419221830983	0.9768324983941592	1.8783742523461524	0.20130790190751585	0.44746166394663367	0.3196703042838187	1.3922287301016016	0.3159048382694458	2.2604924808840585	0.17206946673380358	0.9022877489536836	0.22815937823553664	1.0135967883153223	0.5329711337274892	1.545568280340891	0.20212567803425832	1.0776160168417273
2.8897026178966585	3.068790726094409	2.243543871689468	1.296432674601067	2.089249596741713	0.659497605927595	3.1899945886247987	2.337297244932387	3.091084049125858	2.237307881933716	3.3412204807165757	1.9193396196223917	2.8167430253546173	1.8424427075618066	2.893673357201739	2.4629631721830583	3.3638291724845906	1.7001372363073803	2.645372503750262	1.7729037514826038	1.5179287184747468	2.081445362304991	0.8063480880783546	1.5385395524301955	1.5292752286484093	1.061418014883384	0.9610037060750666	1.8979910574279253	0.18799782954928698	0.4623707854395183	0.3307186781666682	1.3793426467122256	0.33481296904025454	2.251340217751011	0.17352028825896657	0.9093710791746001	0.22844448727100444	1.0272232628994369	0.53280877812793	1.5373359035581071	0.2016674494438087	1.0803602775941998
2.8865832242594363	3.0414188953984493	2.31938313301008	1.3131328687388844	2.072360498375833	0.6442389549639926	3.1917012786080416	2.2934651528374834	3.286638258322474	2.201547513467836	3.374236626541344	1.9196228745475397	2.7798930074127655	1.8479915545661278	2.903069025402384	2.4790436677751497	3.355609156072719	1.6729657008237757	2.64510045563922	1.7533174921458223	1.497424001052322	2.083349459891958	0.8007200323757648	1.5252253274455163	1.5115515114631584	1.0699320212686227	0.9813998266254969	1.8687244456658338	0.17851523866311378	0.4739074994464822	0.3227120385913366	1.3734802958986496	0.33815182290306306	2.2609452373071157	0.17263381961247867	0.9034071225154899	0.22301659926960418	1.0374119026710529	0.5270854739407785	1.5453797787416583	0.19602790768170877	1.0777634523546382
2.865727673711447	3.0810350574170866	2.3020042802486587	1.3517102946996857	2.1099666192690685	0.6521072946751674	3.2289144952122864	2.290646861456689	3.240689551912533	2.206251861378623	3.4088557759764897	1.925849300621456	2.8251870099405756	1.8207328990948537	2.9228710169712175	2.483060832938699	3.369465076654066	1.6658989615311457	2.6657216617132975	1.7371418387100288	1.4965242713134572	2.052115174947056	0.7843822001509403	1.5313957094471362	1.5375224421460056	1.0725113810536255	0.986561671277596	1.8611055021739096	0.19423735884657964	0.47486692053881135	0.3256756509895593	1.3742508118712449	0.3344096134087894	2.253019189745188	0.1692450703195652	0.9048888281535948	0.21748314821669634	1.039314705754209	0.5217036610625823	1.5479188030798303	0.19603585163551493	1.073025488298509
2.8869238374248822	3.1116471353748736	2.271818722321876	1.3734019331464966	2.0980310528006134	0.6882345022217957	3.2337120883457904	2.379736842351619	3.1976177413273694	2.2106835662362143	3.4337344759172925	1.9202191587879562	2.768979181541847	1.851624455748139	2.890969303292798	2.475240527360404	3.400820599954798	1.6387581501779866	2.63755192247833	1.7176705022732839	1.4932056655530432	2.0567153129002143	0.7933543324771515	1.530795029673544	1.542090641780966	1.0903644471487175	0.9562575797607894	1.8693736487668131	0.20867361676140428	0.4670030322516595	0.3128608467168715	1.38738187316887	0.32860386734628144	2.2575976054576743	0.1745502024138415	0.9013291108791612	0.21294333664625031	1.0477224424034237	0.5086328629268979	1.5511186742661378	0.19719310353662872	1.0768786861782047
2.8704509652852472	3.0785111026989025	2.316716219113985	1.3266092248346384	2.1031619407008106	0.6808211042903893	3.3381214137942923	2.2876861108735507	3.2149992586358382	2.2029617115749387	3.352681642788958	1.9558737241301711	2.7705740602840563	1.865694067225507	2.8501353009301966	2.4843561240475487	3.394156563159264	1.624381125490241	2.652671265437403	1.7423784332137873	1.5096243794691002	2.0814838754335723	0.8005452654283911	1.5393542405044773	1.47438159395752	1.1116341447642006	0.9532090224783039	1.8579780048240524	0.20109565101956062	0.4701799223351896	0.3008539582060097	1.3860335729735032	0.3241382491084504	2.2605200228515208	0.1702722929830664	0.9013038275510467	0.2101674489174687	1.0434692537153323	0.5140369791751189	1.544005049347818	0.18935527515985212	1.0719884593344011
2.8912787033173384	3.056818042007125	2.2792214646247624	1.3397423888632536	2.142200190231313	0.6921265558897886	3.3123046704972032	2.389098045927195	3.1697661437171742	2.26661576011074	3.2902403748363214	1.9295111522402832	2.7762293634292643	1.95920623771806	2.83606352992263	2.436916300992236	3.3937781946002588	1.6079016302287361	2.6635624306303987	1.7475085925451754	1.5042371129370466	2.0537916285847095	0.7856274598280691	1.5208034982223817	1.4815746251930064	1.1161064598749357	0.9642020979708339	1.8625045541453262	0.19289939575652623	0.48662496449585585	0.31085155759374045	1.3900703207572882	0.3267476682474832	2.2695104680522977	0.17464010568052082	0.9065840500235354	0.21208268542153633	1.0381275735129387	0.5226982982755237	1.5461791503978746	0.19164815518095998	1.0745403392485664
2.839965604609349	3.0223669237780433	2.3900952030962563	1.324149756146901	2.110668040993476	0.7074544129606904	3.223005755896372	2.4299939198223064	3.228905803650211	2.2224740644314487	3.2905732007904143	1.9740620075163182	2.8146056378350033	1.9350280736593404	2.8725202608745564	2.4351297575083253	3.399845139624758	1.6105927448708486	2.6738466834686028	1.7551911882105937	1.4880324268630025	2.0851435787173798	0.7682591535215413	1.5185514365099242	1.5253048263515459	1.0930908649146476	0.9976688373805691	1.8328304490843266	0.20190627160489602	0.4859233746731562	0.31054063026877987	1.3983854561574434	0.32449737238730236	2.2490313934002466	0.15536741471090354	0.9105255193989681	0.22135415519315602	1.042391557116984	0.5225301317881953	1.5605542950934046	0.19477957440151497	1.0749414286950725
2.8903531680624988	3.0116078514853317	2.3548861645886623	1.3305187622366534	2.1056836569038344	0.6904446469976296	3.264535540273411	2.3906587617873343	3.2249145434647257	2.2225806442371474	3.41267298048104	1.918376671044577	2.83639312360677	1.8875759156973173	2.917727887424121	2.4050017187307424	3.432568136631221	1.5369750524381596	2.685095152234528	1.7279467065590572	1.5015434297156327	2.0611237977143793	0.7894691344524272	1.4779142103953755	1.4952612451503096	1.0984912703349496	0.9650248657410919	1.864905954170401	0.20071265989408096	0.48620567146259946	0.314474669277824	1.3923738790074078	0.3113132231427308	2.2562440283053515	0.16440987733679083	0.9095236928234293	0.22774618655483095	1.0420551663491686	0.5203266805369852	1.5594186820091038	0.20186203816507198	1.0787473934773495
2.75659778323523	3.0616759715867725	2.3844620780975077	1.3533978266770184	2.0621362468573974	0.6922863815369937	3.296079055007917	2.363431849848929	3.1866442223135265	2.201701853522267	3.3498603428533062	1.975535407681994	2.7859317701136286	1.900363572183279	2.879088937772707	2.480373424096463	3.412085940661364	1.5542840373426545	2.6554544242528073	1.7113986789363398	1.4877744307115686	2.1125707369901403	0.7791751825702684	1.4738219975897202	1.4608664130185587	1.089786914615887	0.9639000266894168	1.8923785931248847	0.19010033155258288	0.4933865905850244	0.3077309634747311	1.4015579561634361	0.29640776627165943	2.266004020431898	0.17986429329140288	0.9087076287327919	0.21790706855341635	1.0351142055427442	0.5155727361406774	1.5612971060897134	0.19250809336391167	1.0855850121755695
2.8206728690481717	3.076033660247236	2.347908687932463	1.346870547077544	2.085695083462307	0.6888867134908735	3.302507327450556	2.3904122690790923	3.162127842632509	2.191962376816231	3.3993492570140944	1.9454330655891194	2.865946774570169	1.879406406161922	2.909398049891429	2.4490456749529197	3.410839681366776	1.5680149607678708	2.682938788165144	1.7128243181389429	1.4867207463573624	2.131061266197337	0.7566283555226968	1.5115917304484499	1.4754696039274022	1.088176899916145	0.9773669356969275	1.8812657013749021	0.18298594375417737	0.5029393071450459	0.3072513852884286	1.3963862444292734	0.3296631467602646	2.258587390413873	0.17729372506248123	0.9083741843179215	0.2086154216146362	1.0416017070953643	0.522110560747062	1.5646512279928317	0.18587157432157758	1.0936691452271072
2.7642488639259937	3.068472557529451	2.284782307138179	1.3506058750885208	2.0590024928630206	0.7030802115018286	3.3272754424818163	2.401026547853518	3.2080939727425295	2.2266127013164794	3.3235875040492187	1.966707381723767	2.9008066785220747	1.9069508664556822	2.9309820041409447	2.425585261628186	3.404052836750843	1.5773668225820714	2.686904405234851	1.7376193718134558	1.4911265575721437	2.070785629355639	0.7671762414067994	1.5118183534578387	1.4695845960386429	1.0806638010635563	0.9597804794777456	1.8984174131210827	0.18932152818387632	0.4953453359762981	0.32399215639551215	1.393753064123632	0.33087584645597456	2.2401893222739893	0.16882914107958322	0.9147753942651721	0.20958662281766358	1.0444595213972163	0.5327593578004142	1.570003967099305	0.18527184177524636	1.097354204081969
2.828457618279515	2.989317544092121	2.381541126914396	1.3325268651619744	2.0926379956139836	0.675788677019055	3.3696607604794706	2.366885468117081	3.244958768963477	2.2497154139120212	3.354302227080536	1.9784646825081744	2.8177150624911604	1.9447805042251192	2.9541367173254	2.3844776773839804	3.4423681223689435	1.6200896932710953	2.655509527022619	1.713796244413668	1.4860723318420774	2.080921538256433	0.7682385234829795	1.5028217102797674	1.4243046894169817	1.1058866278841104	0.9447688254660217	1.8988355396719385	0.20167056172152356	0.4875478710571437	0.31594429032738036	1.3961953708466295	0.3221686277323529	2.261527353117651	0.1469838742030324	0.9143113475190576	0.20334951455581754	1.0482940163601844	0.5418574306757625	1.577381024780696	0.1856252946030413	1.0948632753165826
2.840221571926563	3.0143170853089547	2.3468508783296187	1.3556086262924603	2.1066034134774294	0.7039713120671772	3.3334220596139055	2.420500679008895	3.2190172088754654	2.2281292863683326	3.359861035651163	1.9834228064382469	2.82732594302358	1.9212428386557754	2.9300511639319846	2.4527206631110343	3.459361969764968	1.6404337313450978	2.5896084748205466	1.7232977842310075	1.4953738032522028	2.0555531684837773	0.760976932037717	1.489308674210353	1.4210487273970067	1.128191919708603	0.9537924397230693	1.9170793954996925	0.20123147040155728	0.4992411011924334	0.3252103978778422	1.3982722175256106	0.29467759549494016	2.244968454133461	0.1670844507711236	0.9095886953537288	0.21101005230786593	1.0463959806021361	0.5339941133290536	1.572835189734641	0.18897467142662444	1.0925619125910202
2.834198769156326	3.0409671881637497	2.375588204508482	1.4125975388412673	2.100023651078653	0.653999339895519	3.39192155862843	2.347043688480889	3.2371178683439443	2.243384603826884	3.364530784356741	2.005236950372071	2.805666139449864	1.943476331994386	2.9366882700112344	2.4555283517589106	3.4586839359039048	1.6223459743151354	2.621336230334392	1.7325045501813543	1.5059301693092955	2.0613894178264713	0.8008496827280231	1.484749784248458	1.480240885191427	1.0511459381797748	0.973616928589771	1.9119383101554475	0.19927903620799747	0.5031001124954811	0.30374264587720184	1.3996770641760994	0.2852747636293117	2.2470717315047684	0.18632340036043304	0.9070632950230425	0.2215380749343047	1.0412105328978216	0.5498391039634531	1.5786537332838364	0.18765192056164146	1.0835501049252116
2.8835422440813594	3.0865210244148495	2.4041689889197113	1.3689296687725399	2.1085567081074794	0.6710863500186809	3.4330130418334663	2.3727233260494724	3.320922868865603	2.172237974478303	3.391616428716051	1.950650159998893	2.778814693809922	1.97036333326501	2.8664399289643283	2.5498947826532854	3.454207844771858	1.625350810410116	2.654967973912173	1.712193815745864	1.5010505791244964	2.098112833424142	0.805496526413906	1.4811659591520072	1.4435821439788612	1.0854018482588947	0.9950019774344514	1.8892749258318404	0.1961411585735967	0.5083115153351759	0.30929550886969026	1.3996293455825095	0.29212240041652476	2.2520976433615214	0.18551361354721746	0.9055734149757969	0.21468808427947095	1.043268023625819	0.5567063667078151	1.5835012343363395	0.18560745457897945	1.0824812018096037
2.9137377534538427	3.0261455734046137	2.4450909106803875	1.3984648723358772	2.107789097492905	0.6654288755491591	3.4851997066319553	2.3960520720641654	3.2185719832487516	2.261686765984747	3.3387371558207297	1.9574817493338676	2.7498842317556527	1.9996839414006156	2.917187962721551	2.5394762585970883	3.4810724563677797	1.6030110883688868	2.611568087105866	1.7224557793741972	1.5105892256738056	2.0949886626256737	0.8145358671596891	1.4673825392926652	1.4200638032669324	1.1197092232235493	0.9891035337511643	1.8507592049318051	0.20382834017544765	0.5079730195695547	0.31652570318065276	1.3939637145421064	0.2922468119655468	2.251768267349096	0.1684850382630752	0.9110956197027119	0.1966393920040547	1.0500251832620193	0.5519810281264964	1.5784286826825213	0.18554623455189112	1.0838433599515283
2.8609308025391997	3.017606481257241	2.5046404141500123	1.343005772097002	2.117899583158516	0.687351840653852	3.4428147839196956	2.376553409367529	3.2965068872510908	2.194733502303678	3.3862407798546097	1.938486032832991	2.762451553983011	1.9964648467745465	2.932314482747711	2.5563389157416037	3.5317285323288696	1.623898341038287	2.585315518518493	1.7135526336650053	1.4955756753784712	2.12574185317874	0.8145705385057213	1.4846902368780517	1.4755238253846188	1.0910380556755337	0.9702614167776459	1.8929498960088487	0.21091004190381876	0.5116339190717366	0.3409245946609268	1.3896450504760212	0.29266312820509355	2.2659674532186695	0.16076293531781047	0.9093561555693528	0.18433897820383194	1.066303479705927	0.548253135418286	1.5895577616177896	0.18175434498990437	1.0869900542430553
2.9058468262744945	2.988532635289474	2.4485749386101197	1.3523421584358082	2.0903867905433646	0.7101217903308722	3.536541988987623	2.3403982081082364	3.2485978456395235	2.221893246873173	3.3367146475397127	1.960111614497002	2.7678153618486783	1.9984912020069823	2.927710066483623	2.5120848327969707	3.4895455506894946	1.5959374003911464	2.6403457550601384	1.6905702171773558	1.5374734922116422	2.0786368779449544	0.7881292148871422	1.4771820436818501	1.4548435825840087	1.1056789413431671	0.9885136041903412	1.9080769570323193	0.20622059195080134	0.5156571420022481	0.3729867253514316	1.3719625795299766	0.304162375856897	2.261898167121021	0.1531110844319086	0.9148866560617672	0.18125902747771663	1.0620722830969482	0.5270312467347951	1.5990272066839464	0.1771573259173143	1.0963318270667177
2.9068233667917553	2.9752167639750287	2.42605490403099	1.3575330669171293	2.102244095375774	0.7306824527329672	3.560888846021504	2.3154002934270013	3.147894475355609	2.2085856601022207	3.3653945864799595	1.9858788191389354	2.750187893089017	1.998674048591713	2.9462152931126155	2.547761947984227	3.437199548552592	1.6395316814935899	2.6581217312866365	1.720747342790423	1.515016010574047	2.1276847388549687	0.7848825107458959	1.4810042177671194	1.4341341260260685	1.09184290530176	0.9857760500807068	1.9132269514449465	0.18950615107942417	0.5177037857990741	0.3769571796098847	1.3611912586150126	0.3118177867280778	2.2703260746895193	0.15276454836347592	0.9135750207866572	0.19451609212283227	1.0600944256934215	0.5298460956101814	1.6060041352428325	0.1858058097900705	1.1015631468287366
2.9865500954284916	2.9379978182700484	2.4293733172945733	1.3484235524228498	2.1396849385660324	0.70844693826134	3.6486758746308245	2.2813700637809413	3.0973729209724516	2.1888052426779296	3.4011343157542244	1.9915917081656316	2.7432614972666642	1.9511075722271929	2.9438329882054637	2.5120057790609915	3.4885318796708726	1.6368691091604384	2.6900509088928968	1.700398232253897	1.519030062934841	2.096237827083415	0.7851718206985111	1.478744181715935	1.4866843707939754	1.110395019782428	0.9752941249045199	1.9220391191183621	0.18506349297434657	0.5179475682111225	0.37048568227915146	1.3669770221948931	0.32847350279421395	2.281736084010157	0.15358548075769485	0.9139473487756251	0.20045810371349312	1.0498235531366908	0.5264838958787246	1.599976993032361	0.1879496908626919	1.1008351407582249
2.90986753675948	2.9222554601453776	2.39572087708857	1.331559746132389	2.1539012131609274	0.7223486059374663	3.5670469295912124	2.2914829889193045	3.1158248770297696	2.1754660961227414	3.369399773943113	2.00414505835463	2.7797678875784624	1.9434190173618981	2.9062198261227192	2.4960677373652853	3.4523200945367494	1.6347181198486358	2.671758546377334	1.7216965837675964	1.5096546256617394	2.0779737638229383	0.7819068563865881	1.4613111458196397	1.5060161754174655	1.0691197582629712	0.9517451333737569	1.949312824892691	0.197682140266169	0.5157048948496517	0.3390089249228276	1.3821436754277239	0.3120402064919905	2.272600558976825	0.1427214950066522	0.9157046238750949	0.21784201403037717	1.047125977005099	0.5280642445640598	1.607851189462934	0.1878020785497432	1.0888906904805715
2.9854289512964987	2.9585678266623154	2.3664107963117633	1.3113211302327437	2.1138534586130593	0.7348850904629637	3.569597351187168	2.292474616167262	3.003640885480916	2.1330944382045622	3.4382343458195685	2.000456519527588	2.7614238095460237	1.947115863985294	2.9150228217182246	2.5256986041820317	3.5331172481287254	1.6053363551288187	2.73617006086894	1.7180846281964255	1.507619647751535	2.068204526013389	0.793758999825502	1.4661779542400462	1.4450062500447112	1.108432290758207	0.970947035404821	1.9211262190701321	0.2048229193975044	0.5114046085334737	0.31647133348276674	1.3880727089751732	0.3266077104237653	2.2737029517431466	0.15385238283436378	0.9184549673879289	0.2159631820572231	1.0514163055521761	0.5193285477300424	1.6062559102270189	0.18590799974467273	1.0870113336141383
2.989319761930746	2.9263623363866915	2.3858347787045218	1.309331999643694	2.1244845281667386	0.7157681355686464	3.5071807048110646	2.2986148609048596	3.0488985517396774	2.120061170455889	3.4142933973569254	2.02033771301686	2.731980140498055	1.9215242435871764	2.9751493042899955	2.493060989792709	3.500151402880097	1.6671292746925077	2.6808339687161293	1.7608638380112933	1.5186982498260277	2.070343449327717	0.7948350925163126	1.4592478221580758	1.4152274568890928	1.10909767614659	0.9983243645333483	1.9009110202725172	0.2011839390760388	0.5138365034766427	0.31109699354518744	1.397718018453578	0.31274954956345635	2.286457591899506	0.1519593841782998	0.9201846776417766	0.20707133625973273	1.0578310059742246	0.5188495646625141	1.6005190815983703	0.17934040747400382	1.093024328115329
3.0407178086133717	2.9073879848246214	2.3697173443838944	1.3208103409880363	2.067968547233295	0.7475265099405661	3.5218110306793506	2.3262644126169505	3.125125806204101	2.0848462083032855	3.4257340181424207	2.0344733903163013	2.7123837985696704	1.9517501630880185	3.016572502817911	2.50576403744083	3.493026149871013	1.6450897689814545	2.7308479620505013	1.712666294663976	1.5103594085320216	2.0781568956410448	0.7644991553266693	1.4624438041921335	1.4440914320369813	1.0792033936524126	0.9609875535120986	1.9150559196941748	0.19310071309755386	0.523626153775789	0.30925946583068936	1.3964214215117738	0.3177215459714262	2.2880699496712826	0.1631554053165022	0.9119326277500883	0.19113347413036974	1.0702221358575166	0.5212997209430724	1.606725101582709	0.17984990814795104	1.1030635097051602
2.9838392126943565	2.86665818117107	2.386281690892766	1.325234788871661	2.054960256399541	0.7281687005884923	3.5188175322362434	2.3273724398078914	2.998262325245376	2.1397706246039028	3.4611343271814974	2.0237161364268665	2.7629131740272648	1.957699623903062	3.008514174007008	2.529573010210994	3.4967100647309537	1.647659308211037	2.6883571386485614	1.7613246387670756	1.504386503384097	2.072588638517949	0.7611182293817719	1.470240946218199	1.4838492772418348	1.0681957981426204	0.9457359864257362	1.9509221215943113	0.1950733741871817	0.5232731386123143	0.32139303286686155	1.3975010730415829	0.31307452049728174	2.292173441182648	0.1665013281216937	0.919364565758864	0.17869755119220987	1.0731202374637174	0.5340990424732702	1.6061230057735703	0.17224623636367276	1.1028713075054934
3.0089822020055057	2.850386205596583	2.3809361362111745	1.3264696371629834	2.0815123503765345	0.7349368472567926	3.4862557196908837	2.3708400567872303	2.9659332932360423	2.133210501870051	3.4816166570854343	2.0026678689975532	2.7649546941211742	1.9304972466120482	3.02470634808895	2.498148680775469	3.4596205820305608	1.6301720810758478	2.6638454094367194	1.7810657540089052	1.498930042313555	2.1063415421687433	0.7834832114148743	1.467320121030393	1.4832951272874988	1.0983763635493655	0.9844861060320105	1.934580381148759	0.19559263184301817	0.5261684418369783	0.3214315078673134	1.3933894673350753	0.3037265722065708	2.290792559356063	0.15307301090660932	0.9179392959404776	0.18295666271327973	1.0686562839457885	0.5240080314015163	1.6166231396391628	0.17880474779366495	1.1079012734201819
3.0391999515333104	2.892752156569951	2.4089676577130166	1.3239135262953108	2.1058639368249548	0.720216952483544	3.5286421630584925	2.3564292247658596	2.9794447379855598	2.114059020249713	3.393667302621783	2.010898925666484	2.747809085636855	1.9418013054189374	2.9849710226734647	2.488329927637291	3.4545392600102525	1.6046615764328007	2.674278955603301	1.7857766778598405	1.4924836557030279	2.031346478594284	0.7902897735352564	1.4791995646126141	1.4354037884008595	1.1259367023511362	0.9867148035824735	1.9427213945459778	0.21482680606846202	0.5162501451355043	0.31710405997917146	1.3921558292280105	0.29627882380305975	2.28819404743055	0.1442176751220511	0.930147457626493	0.19879941578293514	1.0656378629761203	0.5111516674185708	1.6277752033183952	0.17621198698973203	1.1114026123785432
3.1088470058319806	2.915487459626176	2.410762874089465	1.3179081170795077	2.1318137177910006	0.7165458396456504	3.4913688469902797	2.3863661552758932	2.952657757919833	2.0694938482778618	3.338849888740658	2.047794271442215	2.733750264908147	1.9290383505119195	2.9765466546640234	2.5255988689101243	3.49376270618076	1.5931517914070454	2.732341794275622	1.7843231073806756	1.48820529085097	2.0496158457494	0.7705872774098506	1.4719552218412388	1.550981348462887	1.078904250519321	0.9659599905960891	1.938371335942718	0.21380921449427032	0.5186016488570283	0.32364673154525914	1.4011316468888884	0.30359607960048623	2.2920252701642583	0.1404536224383341	0.9261953722872597	0.2097529779832785	1.0663209631030093	0.4908489401628784	1.6315212158066101	0.18453944233225092	1.1067408077772036
3.133134366223738	2.8070799716823287	2.3623602965329957	1.323801253710817	2.1504978147167715	0.6935122299430412	3.503461896771921	2.3884746269961026	2.902707098981611	2.103350673458177	3.419802522904177	2.0176115683497335	2.7714234620544405	1.9129405833224762	2.9694588509674826	2.472722868133818	3.4521421415071893	1.613799763958386	2.69331396868542	1.7887235446899064	1.516843756885465	2.0193826548969454	0.7705166703922793	1.4725225302590172	1.5701534129555264	1.0542057320561746	0.9925815993207986	1.9157714596066362	0.1992311209287071	0.5332324017800697	0.33330203310768425	1.3974085535765273	0.3076527708068891	2.2905092397120845	0.14683545012669444	0.920173903816624	0.2045636910088646	1.0641805438795315	0.5026517391037344	1.6286349578632298	0.18761819067396932	1.107053581622251
3.0800720376136845	2.759584319140733	2.286127093815573	1.3559141794345972	2.177010840385352	0.6758247717981689	3.493013521474568	2.393315466576884	2.9325960207948656	2.0830915688143294	3.3510854811074102	2.01814546568427	2.7914378113539624	1.897755188805863	2.9489367010426446	2.545850776102892	3.411783432098351	1.6264178671489835	2.7315812466908485	1.7682139293712187	1.490471772794643	2.0301255054976517	0.7725647849873235	1.4641081806753375	1.5223278982003001	1.100140175352056	0.996506337955937	1.946944095741946	0.19567012622536567	0.5283415297479482	0.34486032388867927	1.3865882143459995	0.31720212151603794	2.2889043916734635	0.1477636099382589	0.9146593976502764	0.18942661537957461	1.0632202072801946	0.5070886814233488	1.6256240886684792	0.18240826526685638	1.1053594907064996
3.1796273526038763	2.7445218830228355	2.267942500676767	1.36065051184562	2.1605402471974657	0.721942181950317	3.542741832034781	2.300879771244632	2.934310285018098	2.1264907474964647	3.3429245090580952	2.05072845116022	2.73080821782124	1.8955821986115367	3.0077814143770114	2.4694040055707536	3.4028100626521356	1.632657033243807	2.6835765411799173	1.802348796018193	1.4799832683221714	2.031448253732662	0.7431034834853851	1.4770228349044106	1.5142103923709502	1.1043839615670392	0.9729881828666583	1.9570040657190824	0.19686283986512987	0.5289749321654453	0.34354658997775966	1.3986389808477118	0.3402793880177445	2.2904905377571936	0.14949479300568555	0.9114962706384454	0.1869793704452242	1.0737579513329565	0.5104694238148725	1.6350125346082223	0.18380275720407852	1.1029049205485262
3.188178407003464	2.75824050189806	2.3437603356249648	1.37318547186346	2.1992644257624523	0.6829102020526152	3.561823114059754	2.2973698516632366	2.9339098370583314	2.122690444383941	3.381584987762176	2.0301705170051285	2.694092636080452	1.9182714968798256	3.0217535321982854	2.488622874427757	3.4136647275439027	1.627599063438389	2.6411366028315064	1.8020805156591995	1.471781629092942	2.0486213071584807	0.770559759294153	1.4567032674381353	1.6152576391449704	1.0499423104991341	0.9702593238446867	1.9430487855244083	0.19984636640506864	0.5281965163173167	0.3348961177634348	1.415808737335636	0.32842853662133603	2.288159212456807	0.15484761116747747	0.9108290390285974	0.19051879348434822	1.0743837371451272	0.49543276402376757	1.6355019608058523	0.17940993480231476	1.1005614634907026
3.175619661278356	2.753294449679432	2.3450975419562017	1.396890124266239	2.1987854755219263	0.7185403542172079	3.582116371956758	2.3236564091381418	2.9393586349926344	2.1049141511124225	3.3976243178768017	2.032682052570366	2.684207952400978	1.8945947102053955	2.995972942169121	2.5563553937139094	3.37969844678449	1.6109632295472465	2.654919371793758	1.8076322060860746	1.5002638217571274	2.025423334690743	0.7705182765526098	1.454174076238697	1.5820923634878228	1.0438062566733197	0.9791637553220349	1.9436952023330816	0.1975471546939603	0.5308566096013915	0.32567430753515036	1.4121241072417487	0.3375136409046657	2.286935177230001	0.15604777856780017	0.922322523894564	0.20860213644543932	1.0684371941602444	0.49979561736518	1.6383715083933756	0.18054896511108645	1.1021391550267507
3.246011510932718	2.7520934054828223	2.3638930239082594	1.4349085739822007	2.2209709901381727	0.716529619828975	3.6212636469029356	2.311561402587687	2.922192008879669	2.1378492710757677	3.3631144470753647	2.052652656604065	2.6903384643383053	1.8761277990448222	3.018176459280521	2.545572680311446	3.2973475124644476	1.6328956525435219	2.6887190021022316	1.7955213603156603	1.4967571496823358	2.0374152132515944	0.7387096441749538	1.4510534681063219	1.5128010557436824	1.0761947984783982	0.9822062570347243	1.9677641082737587	0.19695233372976245	0.5317517085407285	0.33020143147598435	1.3921570540775599	0.32757417876985245	2.2820229738674107	0.15696493185048346	0.9206569539295165	0.214288233657095	1.0734644123113508	0.5152554289571517	1.650380341337928	0.1834811510640171	1.0989334358214156
3.176667599027774	2.7687517465592033	2.4209159825014206	1.449241155288796	2.219047774957118	0.708584737757983	3.5892965645455357	2.2870596730325	2.993017969613841	2.168122953026998	3.4081035685100134	1.9857290539287407	2.6945873266031612	1.8845663400711996	2.985337071616604	2.533761386251963	3.3340604042808555	1.6001052351519043	2.7005510657432183	1.8221448990939413	1.511454423906672	2.0164895767151716	0.7495899113024106	1.462260615125348	1.5091094614561158	1.110903207504516	1.0084950406779287	1.9250554538314892	0.202517186302025	0.5335748046358786	0.32771813835602687	1.401255842787141	0.30244039284062985	2.296122738468684	0.15053207844396913	0.9251399177274134	0.2034364696251941	1.0736138274945557	0.5252552551493858	1.6463333365422073	0.1887364223797346	1.0983657828297617
3.1426181559366384	2.817346055824748	2.4087148224554538	1.4149190650865362	2.2125525843599556	0.7187930154760326	3.6254450988940823	2.2739371031519604	2.930398188486765	2.1905224836713315	3.407334723950988	2.005806717009528	2.715468981822714	1.9063340745710569	2.9968402204313467	2.5476377256372533	3.3119353373104023	1.6039680996998518	2.6268556374718406	1.8549380997728258	1.514172685337279	1.97834767891353	0.7626252687831852	1.4489657893242516	1.5667649625944327	1.0431922732320675	1.0244527197011026	1.9548289693530965	0.20206108944123954	0.5374792346803917	0.31711402920530823	1.4017433074849703	0.3036236955372326	2.2966499318821643	0.15007537577682312	0.9250624893286251	0.19006698774270248	1.0833361480374142	0.5135449599318337	1.6382595425308824	0.18371988978463782	1.104240714575988
3.1660087536521133	2.8019689947192883	2.463520834408651	1.4160886445034402	2.2162065542406206	0.727057423808134	3.608064713976228	2.29686634320585	2.9808773373272976	2.1911135909052457	3.368218628440398	2.03314419196132	2.791195579244428	1.897312984685444	3.0270031892998923	2.5440585034605694	3.3263490705765086	1.628232123356726	2.6507507696624333	1.823531108231163	1.5255097518856935	1.9838809259838057	0.7932372761369123	1.435401482334472	1.6105783134913476	0.9919988053419243	1.0155475655567396	1.9562938266693983	0.20816540705412562	0.5371493483084893	0.31546893774616835	1.4095712174576245	0.3146918519505272	2.3015964513693468	0.15729838259315343	0.9212769796913511	0.18397799854326002	1.081033496780084	0.4926795732229378	1.647544904067365	0.17928767640616233	1.1084759413033596
3.2289998288380617	2.8684371583982964	2.464816226558191	1.4093674179114912	2.1662959159545028	0.7379203445302418	3.667929105593185	2.2639764759850314	3.058584437754895	2.154700890665567	3.4148609438013	1.9903221264893705	2.7935201668259824	1.8761394705308452	3.0464193575988903	2.5612293783915194	3.412528857370341	1.573410443658015	2.703317654470866	1.8030331400639705	1.4965745448107415	2.011219426414186	0.787991977223999	1.4505334438615944	1.5573880654852557	1.0077210163251218	1.0146113894792408	1.9469312721001244	0.21483993173507523	0.5350912522411969	0.34464246870649756	1.4002509494758064	0.3356337449548606	2.2922424966667987	0.15960383566425146	0.918680008243883	0.18479586726254746	1.0883618027029438	0.5066191126223996	1.655153604194242	0.17604731854529335	1.1123105605908437
3.162526860105126	2.8937463732845297	2.483520425631023	1.4453834416557234	2.1796040745449274	0.7403245332786431	3.6375148234520918	2.2832738813650475	3.036066894440729	2.1901467147503166	3.448240468626905	1.9978872529548346	2.766563120549292	1.8422900902271777	3.018539935460682	2.549836763893996	3.3905094059051177	1.6177594738310548	2.7374757037784225	1.7989739394112638	1.5003294714171358	1.999526332079409	0.8138138794008868	1.4371695986168747	1.5464655027922403	1.061337512775675	0.9958359783833699	1.9616756136498157	0.20875452134461717	0.5425078492675312	0.3556463174179723	1.4153500932913468	0.3382475244251865	2.2973783719157437	0.1482510778684241	0.9284507312293377	0.1849625254085744	1.0896032201529726	0.49185067569724467	1.665004707343607	0.17814260824493014	1.1156401326018297
3.1817177622562607	2.888194412667396	2.4951604918129235	1.4212154510812025	2.1728183005197397	0.7346602579471377	3.6904798918654236	2.282282458744764	3.035305894850735	2.1600636273180527	3.3742209768950997	2.03135738868943	2.7888971101466815	1.88355801841917	3.027965635898148	2.5077346564294185	3.458671778949826	1.5865078387861724	2.635211389530067	1.8165277097228785	1.5098691010057979	2.008414794735506	0.8312315536290096	1.4477142937579168	1.5627251915462579	1.0394810311134688	1.0168167841411346	1.9464170572236499	0.20044869616679653	0.5407702094331519	0.3345873404049123	1.417989580471273	0.3233022438729953	2.297570626838815	0.14889860510355746	0.9249262874310399	0.18202030221616938	1.0902272864533493	0.50044376044707	1.6703431688778936	0.17457697680126175	1.1089655010203932
3.1501780997414435	2.89939494380656	2.487290139434864	1.365138320655335	2.188814286776579	0.7103429673444963	3.7027298470488255	2.2641693733465815	3.0159195456699077	2.1578534933390277	3.442758449329321	2.0038462444937846	2.7378906064665456	1.8950454224658408	2.9999458410343087	2.5251779318832486	3.4585310690736426	1.6000387414610449	2.630589301954202	1.8041333708827678	1.5160950808737763	2.0154000883329894	0.8003360582431411	1.4584451409657637	1.5762532904770061	1.0401721066515444	1.0230255465847535	1.9408685889479138	0.20599674619630784	0.5482702126226915	0.3362297372847745	1.4120988406129091	0.3156686505743484	2.2994236901025826	0.1561230468749893	0.9211652771693927	0.19127995146367147	1.0927093558508807	0.5178178597238823	1.6710436860710793	0.1796914957207744	1.1082938766570263
3.1375820591846115	2.9052917327177794	2.438426241320622	1.3860454653111491	2.184375290426789	0.7224717912256157	3.633710742595626	2.3102862056005646	3.1001641251618364	2.158997760529254	3.4460345124284713	1.9897160896533588	2.782964201350906	1.870852032086974	2.979713749003214	2.512828138631647	3.3734922491650674	1.6407728887553457	2.6227273270448292	1.7781048468243972	1.519374486686729	2.0319500667529757	0.7992736207103672	1.4472300735221686	1.5941993705889217	1.0371951540214541	1.0428938659314122	1.9193307659939898	0.2140706350546936	0.5406223033852966	0.32372666004088885	1.3999764930296523	0.30345502270691704	2.3119368448846407	0.16928313007284532	0.919330112403886	0.20428564935335172	1.090254873480058	0.5258384726409254	1.6632120892837863	0.17943095576471282	1.1087352516057354
3.157670555333415	2.8922591879591226	2.4412450253810567	1.364975027268963	2.167743306377744	0.7686210385869728	3.6337166852975686	2.3179364419639468	3.0631092709542305	2.16733231304263	3.328003118648509	2.0593460737649223	2.857062420321999	1.8400674335513731	3.025138118677024	2.532713135069014	3.4504640080101305	1.6001999539211322	2.624467704826182	1.7579795277300991	1.519731726079283	1.98570040289261	0.8185154425399225	1.437028883796416	1.6316787304899225	1.0135654752302814	1.0543467682567045	1.922606990199212	0.2058722968640376	0.5489569556060098	0.32463771772971683	1.394931087060417	0.30540654829401165	2.3070184623592502	0.17002458025051445	0.9173206186154178	0.20986205653609102	1.0883532503642581	0.5104748484648686	1.6637406070769771	0.17769006370016466	1.1101060189050156
3.184898405534297	2.843424232284213	2.4742676028319748	1.3290851284045602	2.1982187558278965	0.7372215413059496	3.638536806564322	2.3496661063484323	3.0455300308459674	2.207425351592873	3.390631374379302	2.015738042979309	2.7832673861005306	1.8835412901598942	3.0323302586368985	2.5436091002585726	3.430588128864096	1.6513862877080887	2.6514811269909573	1.7668939372562376	1.5127257141586912	2.0167985700549447	0.8111231070712208	1.4529206621907882	1.6226305227497198	1.0176526320088715	1.0415427882799053	1.9219043112244338	0.19954428784962136	0.5535997050305933	0.31694045600937837	1.3943808775013233	0.32436135318299514	2.305618222979485	0.15624921705546527	0.9236739565511676	0.20588520545086866	1.098282242740308	0.5032094907116118	1.6743362355700415	0.17426798680101263	1.1075088983304329
3.1710253609014596	2.8457196965869302	2.4107625088365188	1.3342318324976228	2.207834366729422	0.7171541739609478	3.648302845721189	2.377717145429946	3.0882888066204335	2.2673986548491127	3.382855277384719	2.020093989956109	2.8126297726044474	1.8692386247133286	3.0542696810152017	2.5341407584631357	3.451716156639316	1.662446909579372	2.683091182962433	1.771579592504525	1.5760656139061573	1.9890733321765488	0.7897497213357199	1.476963064613316	1.577828183773332	1.0404203837889954	1.0272876235236614	1.9469278148902347	0.20303122266535711	0.5556550104107849	0.3246423300624302	1.3984643317661747	0.3324108999766586	2.30717971684547	0.16058903498705673	0.9278562468315702	0.19476318980069884	1.0945744573271334	0.506759169721136	1.6654703028879063	0.1678098874117353	1.1059076038184985
3.166022249763435	2.875251342783073	2.423929637884009	1.3444838655094522	2.224037751376644	0.7516251578711931	3.6629629249533613	2.400513378823879	2.998981772788505	2.295308025171082	3.352727738197951	1.9833773603962763	2.8377076933794276	1.8740790221490247	3.0246624550414483	2.5640720230711773	3.4962640307560067	1.632602852833492	2.647677326641881	1.7976758543062141	1.5885103426047935	1.9940774469877545	0.7849507736377207	1.4607170005191972	1.5352914948665966	1.0547424104066052	1.0107441435944406	1.944140049434335	0.2031254536959151	0.5573515462339766	0.3331239683166575	1.3968956453851067	0.3384813254802567	2.310183589217343	0.16329787844910534	0.930400958534733	0.18661968983438684	1.0995364384232833	0.5038263474682138	1.6743208853548712	0.1711403843483454	1.1048103172193329
3.1701909830573665	2.854078129662615	2.381745712640501	1.3642438744388707	2.276203114395855	0.7248656681370386	3.6388998746698458	2.397305177465199	3.000015836876969	2.273301380141291	3.3543603895218106	2.0106994822027704	2.816046039652684	1.8791117318594943	2.9846264462783747	2.5618076619469856	3.424018461511126	1.6558684989338424	2.6580666260065873	1.8068522087880454	1.6134082494872235	1.9784141825839106	0.7714335392090759	1.4708320210239865	1.5809736366898683	1.045342391471843	1.0134075827959446	1.97470136538589	0.2067031592690709	0.5475461810542339	0.34142534730294066	1.3908786163186	0.3182924005249221	2.301188297910229	0.1583590930665481	0.9345450550701948	0.16522803459428695	1.1057302075939113	0.4996942266034649	1.6673963256013258	0.17850460145183197	1.0996193934757912
3.1575177884380574	2.8333585950709734	2.4551102467629966	1.3505290849674305	2.2239849160923675	0.7490018214359996	3.697652267130644	2.3723383317839994	3.0531959513910985	2.253129202050069	3.3858220767854013	1.9947913199056402	2.8663718711072375	1.874807671947082	2.9735547458045395	2.56815552331298	3.4854559124147624	1.6322343697978061	2.7274065989196568	1.7611877368709188	1.594326865623213	1.9835063588181279	0.7893665260895041	1.4389037096020092	1.6130193223702425	1.031264590208161	1.0189882296087378	1.9502129184868988	0.21110459533607592	0.5534148884049673	0.3300963287500584	1.394902995946216	0.3146143109079351	2.304240514897764	0.16330637928627165	0.9306509566153826	0.16167285735830128	1.1170648422828073	0.5217122261306235	1.6672589490903431	0.17891982983474466	1.1051401582700298
3.1726611553873614	2.8318338594659296	2.4719648124221583	1.3283586887880576	2.2275788794023823	0.7597143975261758	3.6109674387072865	2.344674923592297	3.0746803329114183	2.2930720141359258	3.319998326862673	2.054126236241654	2.8269147248762247	1.8794252930594577	3.0329952721044027	2.515263862440234	3.441607575476753	1.6412037831100246	2.6682299003570855	1.757787729938001	1.590393219138054	2.020100079648183	0.8132662424425426	1.4201385294920277	1.5775072892125552	1.0247016930291628	1.0148845634699106	1.9419120798925724	0.21133835635868833	0.5588931899510511	0.3246073347393812	1.3978161038840362	0.3236246463377989	2.2967527684061895	0.15648725726210216	0.9421481643797601	0.16675544458272912	1.1222588134765996	0.5273272067244569	1.6534190306683063	0.1746407559298401	1.1101797377373543
3.1645626246260097	2.885882046613019	2.449870222487093	1.3310477938658816	2.223721508779649	0.7308472938441504	3.6695448492902836	2.322258719219816	3.046186416488306	2.3097960234346355	3.3474536039910343	2.01235981079389	2.761660850725541	1.8998385989509161	3.0390159785781927	2.533137036984164	3.384761330863096	1.664689850445678	2.6554410008757725	1.7910382772658193	1.6160826608779313	1.9564734309081286	0.8019480784589255	1.4360445465818676	1.5791949779394887	1.0340790442134489	1.0212145564758381	1.9532051495530136	0.20665852646795896	0.5614910755069619	0.3195475659055004	1.4005302581219092	0.32280615145441044	2.292480293307465	0.14898452403562773	0.9427218044308704	0.18209094605207174	1.1300288036508968	0.5364108346051152	1.6633455959468813	0.17141869947078947	1.1090083444988015
3.1950493114044907	2.890809572402518	2.466922297471433	1.3381995695932263	2.2269112817384	0.7401480638573162	3.576525594040364	2.368700975643983	3.028027635252257	2.368499628113238	3.356313622585768	2.0107434434920175	2.87606939131336	1.8498983193422198	2.9812745807898557	2.5815801694801657	3.4394847455025763	1.6810272078313806	2.6468869180296433	1.7742668968939475	1.636688089728884	1.9917320990476495	0.7939198736214891	1.4295528688118264	1.6440196441609227	1.0009634793988809	0.9889370581358361	1.939189972687707	0.20369825275826023	0.5621280765869499	0.3326170189799417	1.4043942040219142	0.31149548049078646	2.292775493411056	0.13966386830403893	0.9537828474430888	0.18626781431474326	1.1256853419250183	0.532128250487132	1.6722138076790714	0.16720430286974644	1.1140726379494192
3.2009995297924903	2.8833829055176783	2.521084056988616	1.3202330754538472	2.246628053084003	0.7563814337419632	3.603023850598008	2.4042668736420167	3.0467961959962993	2.345089078032921	3.360657646636833	1.9994180526233436	2.8826182018472437	1.8551395598958125	2.953917039133219	2.5540087118709787	3.4618950767959675	1.7062143171228303	2.6408327292027276	1.7143748577583249	1.6330711057661047	2.0197860783869257	0.7671879333786753	1.4555732839195894	1.6131949916322372	1.0121875531232696	1.0036341848161499	1.8759862244057837	0.19854608938863993	0.5694325176643936	0.3334558352786073	1.4010742851638043	0.3187217487880991	2.3005747119089723	0.1454965892081768	0.9525065330394682	0.2026172384215015	1.1203340338746792	0.5010438550012751	1.6744712010992797	0.1646502711285093	1.1124118708056645
3.21389641213037	2.8731259222796135	2.4751056106817333	1.3679977425455383	2.2514061473753366	0.7323087349215082	3.652099749538095	2.39318168869673	3.0634958005064665	2.288523807004135	3.283639579709769	2.0273649153644433	2.878869589514087	1.809179443576707	2.9563581698619465	2.539686802155497	3.5084149534489923	1.6977996131784423	2.693503916878369	1.6899280176415952	1.6272874043883083	2.000246960733219	0.7725469225537782	1.4596215761650104	1.61093134149471	1.0187858202253373	1.020759923143766	1.8603397274287419	0.19709177523825167	0.5773341323023945	0.3458119532097456	1.4001952100807988	0.3009863606183812	2.3007724003483183	0.1456571751338519	0.947723259455292	0.20737029407280122	1.1187868749651204	0.49815561733182345	1.678449748893334	0.1633280101620612	1.1219887906445645
3.1941147764648252	2.863481805307139	2.5515167393348275	1.3295698511004286	2.2158728729283013	0.7575521638637375	3.5141966235504656	2.399905050372107	2.9285382522024697	2.287988169630102	3.3657995329113493	1.9825924592298383	2.8368574422620663	1.826525899983193	2.931364205109318	2.566259793662658	3.5188390303350503	1.6809120156621236	2.622058515583933	1.715939856726394	1.6222490039116484	2.0405264330407804	0.763173232607354	1.460671561810683	1.6356944489276635	0.9969188501629462	1.0042770430191896	1.9155201074324355	0.20195708747377442	0.5735297208730468	0.3463882851916281	1.392041791205641	0.30481570511011546	2.2788208726647206	0.15197701957132145	0.941530505989741	0.1969163361772636	1.1171533605175887	0.5077165122308857	1.6809429702398944	0.15788597777046934	1.1165330748680242
3.245958926391601	2.8817518993680817	2.519827023246692	1.3791872784701344	2.203511255670744	0.7494767867512041	3.6587714149347406	2.3751803503831015	2.9413275852055456	2.2566088583045185	3.3605610072777865	1.9695848252794286	2.920853095715381	1.8005885396013908	2.890155626686612	2.551118529251485	3.5169686965207494	1.6822291872167523	2.6033264716182876	1.729786150973191	1.6171649563475727	2.021807731498899	0.7746634274105781	1.4445577860148755	1.6069621278639017	0.9882114655421931	0.9856741811503439	1.9589476561451986	0.19744443413511562	0.5730689475255561	0.36205544050891686	1.397212097326034	0.3058715808199403	2.283267880968206	0.14658531226938326	0.9458830365740749	0.18646155866961261	1.12625879530685	0.521852754477344	1.6779078992823373	0.15390426109781116	1.1175586293944484
3.266216953277945	2.89876661061598	2.635638048074969	1.346509043487015	2.2474595944348326	0.740930149955513	3.681768810749312	2.375270489473861	2.9694865434808113	2.3004569722264576	3.3206354980961663	1.971151302942518	2.9391717089872573	1.854779119828881	2.8586316485112717	2.5537734424185237	3.4878325498904594	1.7020372030568653	2.6598850822501565	1.6841132819618578	1.6227918289426453	2.0201329986808574	0.7674501216370873	1.468953138939033	1.6106062211475292	0.9757347089677212	1.0043920819705907	1.9403599690340827	0.19619678438474686	0.5789870100208548	0.3690203040908249	1.4071003133891613	0.3030429576129577	2.285504789010667	0.14605199273082387	0.9476018711520837	0.1871045537269474	1.1310601731117373	0.5139092669398999	1.6821105567750338	0.15967225526847698	1.110199955878711
3.2756586652469135	2.8827158734818243	2.5462706885609565	1.3409387086001845	2.231335679987756	0.7511642030400366	3.770465248969713	2.399339314981518	2.991574668058545	2.312972603120575	3.3010110159618997	2.0137478883663458	3.0028031559491555	1.8153733293270085	2.896311916422325	2.53087879523913	3.4926174472116607	1.6830315655976946	2.7343133938327755	1.633659202162417	1.6210734214692368	2.0796503739934407	0.7686908381314186	1.462703356489513	1.6147370203699234	1.0032355612725166	0.9958791630982683	1.9372428965643327	0.19398242905103025	0.5793605897525023	0.3525880937855707	1.4008890240626806	0.31421706847849284	2.2775878416758846	0.13444253558341948	0.9423739090403989	0.18940348047713532	1.130217785420743	0.5121909111470723	1.6953099116774315	0.1642223128921383	1.1104217708861703
3.2361829253725403	2.895382392954038	2.5815563235862804	1.3323546892566402	2.238178261422259	0.7042740061222886	3.7648603617396925	2.379002153379549	2.961067226216886	2.2998434490792126	3.3217631217663586	2.0150336253196928	2.88299222741867	1.8419962639448229	2.940709120454113	2.475049598166192	3.454174515179391	1.6533933231683187	2.6565659833955113	1.7025440754876662	1.5847335646761844	2.028559088641125	0.7697678454137712	1.4671197876392799	1.6045968807023652	0.9972473904883556	1.0056536808586287	1.9481963678607894	0.19159272468285224	0.5887437358050124	0.35141169683314327	1.3972230993876722	0.32229004668507677	2.2706583659582003	0.15523127579398355	0.9356462366244124	0.2088102258719353	1.1266117159245272	0.5130439360666241	1.6940853899997794	0.16853494098144062	1.1089966634941926
3.2739280824626658	2.843855623035473	2.602548135197284	1.3411782314772471	2.234343804006992	0.7620829683918201	3.8292050201251775	2.3508583237632616	2.9677333691893075	2.32366236956107	3.3455485581550586	1.9726409074168962	2.936197861596041	1.8040813224523677	2.955272263528047	2.5224645666633685	3.462093213292459	1.71568081758844	2.663471206019568	1.7046541035565286	1.5921369727814574	2.0649125708710296	0.7783265001472158	1.4551480324402217	1.6306306966244863	0.9875893553949067	1.0172349568433139	1.9532920594541872	0.19150989791669581	0.5859157527308093	0.335700519825288	1.3988228262829987	0.2977137171028704	2.2586370464991368	0.1477475525213035	0.9468216476497648	0.20669333173840063	1.1123877050651365	0.5171589573025616	1.7009566881699443	0.17047458933273144	1.1156184599111987
3.213404553097921	2.8361510220167934	2.5719863422281644	1.3553189331158044	2.2530333363436372	0.7087388224970126	3.7971554019248583	2.3542358701171073	2.948056211375492	2.3271250289202956	3.3102271585541114	1.935087964106705	2.913773227369671	1.8031740562005696	2.934389701675511	2.557072600624365	3.455944525781211	1.6884949816861818	2.6391026343229806	1.7353578862376988	1.6127134615088639	1.9606838743995014	0.7658676072339331	1.4590308273743053	1.5956780981682432	1.002008225828334	1.0159991580963168	1.9523327914829842	0.20229661463557597	0.5907985140347146	0.3337507887261755	1.390456044999768	0.29466318214090004	2.275486910616965	0.14273279324165009	0.9407724967028784	0.20423493780323582	1.111463532950649	0.5389749312180624	1.6889573827392932	0.16613155054364726	1.121738213538497
3.191528163868575	2.9156644291368514	2.506773584001882	1.3588367366330103	2.256689232882962	0.7279108668176775	3.8088193220151036	2.329538374606787	2.9808706143044303	2.3107285411798117	3.3524621021342322	1.932135360092405	2.8834810577269114	1.8008472756212517	2.9433921766719164	2.46318759223899	3.5149065225729115	1.7145017237536901	2.7388931651923194	1.765417067806634	1.5839608857406828	2.011759009006656	0.7741472583614604	1.4503740181790237	1.628336391779566	0.9891196411885002	1.0080071691723307	1.9811670662810246	0.20013973411576125	0.5912994105114958	0.3639752648773842	1.390357630675922	0.2979642459512539	2.2804391918339784	0.13932733121987886	0.9420429088706306	0.19511637997303222	1.1213600265018822	0.5358289282234613	1.6861644667405218	0.1683139069971443	1.1294965168297704
3.2209451063208046	2.9110504744004975	2.6626531426405333	1.317060075625861	2.2371365072658986	0.7244162220097263	3.8078899723300212	2.359083309992199	3.0967699278879985	2.368192441510524	3.267107186439164	1.9201888082635323	2.853678688773136	1.8315462547254195	2.995736787043109	2.5324081029232515	3.4615876980238927	1.739181095878603	2.726945608258398	1.7457056012747953	1.5869409849457512	1.9793886163787608	0.7713536589606133	1.4651845972393522	1.6622255158245152	0.9358149146721508	0.9929383874789924	1.988241380848557	0.19667967601423805	0.5902565792468702	0.3701495578172988	1.3962739381456233	0.28437331769220975	2.2792646735874853	0.14935219934850413	0.939914768461876	0.19384654351949748	1.1265726950978239	0.513514302828616	1.7027383088848584	0.16012199685355644	1.1291000800678195
3.12075939989511	2.9673580777019453	2.64435833966828	1.3745835251633	2.233610487186019	0.7659389697162998	3.8017885992733436	2.3794667017658977	3.071731414462319	2.3254241714676795	3.315143690535226	1.8516805252700659	2.8222111064357205	1.7788577443030182	2.990814290291757	2.50912580712181	3.478304824844895	1.733362165272758	2.6968639386946984	1.7922629411218687	1.5973082259423776	1.9698958748221989	0.7854075543572717	1.448837728344324	1.6706777747583297	0.9255152778938053	0.9788551696652646	1.9812685393982998	0.19518156546128135	0.591407932984271	0.3610649735370188	1.4026174111794478	0.27876546158526183	2.2862208375886377	0.1553700059394845	0.9368125127252521	0.1847550245675318	1.1302742305842988	0.48676162301730846	1.7278761767560356	0.16757982881157346	1.1257124351289816
3.0887298766983338	2.970795990730772	2.6899396847710757	1.30067309303321	2.2176726271952267	0.7216340943576336	3.8680149463510842	2.3742778673894427	2.935010931229767	2.3277754650767584	3.328481689864785	1.8939792966091415	2.826970857645512	1.785643837582669	2.9865403087954814	2.4848034710185334	3.473336128582014	1.725754775872422	2.7381600688956294	1.7280315992680417	1.5723106443593204	2.0312853976130874	0.8143294644110871	1.4397320095973254	1.5911899645881702	1.0226386368911267	0.9948753308837301	1.9453297345952694	0.18300101369893756	0.597475133639637	0.33768566209984213	1.4008767304222325	0.29383734184589144	2.282335098994533	0.15560904014037488	0.9360837103080105	0.17979882598449595	1.1250216790425724	0.48437067786511	1.7281561676252213	0.16989615686280252	1.1261477990828628
3.121351639364183	2.9227086869552372	2.633883460123196	1.2935567870389277	2.249517505458537	0.7485452512934087	3.7546077885845124	2.3823276627701757	2.9107830898787106	2.2794059484712386	3.291419642735023	1.8800180488696034	2.798092967898233	1.7803175273375433	3.0246538795333153	2.4902774495423516	3.486641189610728	1.7072608777303182	2.768965432520304	1.7341553452906113	1.5373505242766918	2.020594124813833	0.7937719155692965	1.4948586449571517	1.5660056048467474	1.0237394291421633	1.0118415773994291	1.9434054670359127	0.1834375170469306	0.6007513712772367	0.32441260821287293	1.4016101652645991	0.3049218736027162	2.255072553485956	0.15286050477937627	0.9399942948616807	0.1768891878654066	1.1293523384341462	0.5013410123901151	1.7309876530009498	0.1711974749004567	1.1216009793585144
3.0151598602192773	2.9763928629078436	2.5868544383697176	1.2929023296623634	2.2808694092692328	0.7358219135736795	3.807117111741271	2.2853203052126894	2.8769414907220834	2.249440292816588	3.285572394613493	1.880837887560408	2.8258538138734774	1.7269717874859498	3.0228927544052517	2.535022610949521	3.4968218779472493	1.721518876114032	2.7969544331099967	1.798437191814918	1.548620279113928	2.0513755400145968	0.8040148802784782	1.4878987045000467	1.681645304212976	0.9554987107078349	1.0109656182552818	1.9538714949070697	0.18682237094454346	0.5938380037077958	0.31782034936516285	1.4139051801761864	0.2964350673825636	2.256951100837209	0.14101434254481793	0.9408874470695573	0.17458770151353245	1.1336577071004001	0.5037762363783248	1.7328698581962536	0.1720714068001517	1.1239759210340943
3.010503022573201	2.9952675931011146	2.624789904922464	1.253199710865512	2.3054865733909646	0.7590141966774829	3.863557695657323	2.300849889801859	2.881640985430331	2.2307822068677585	3.2638341634923873	1.8680899705804335	2.8446885070622203	1.7462937096773357	2.9952020719315624	2.5048716609756845	3.4648727844092773	1.6930139319479363	2.835057372577012	1.7553938292634719	1.540983636122589	2.0497725943040477	0.8242129879462905	1.462779453268668	1.7061302333371935	0.9401480562900042	1.0394291334013286	1.9067772626515829	0.192652897761578	0.600178486840707	0.32401829178778296	1.416998486702696	0.2938517929004101	2.2785179128617	0.13431111963481454	0.946947536854744	0.1780643246612205	1.1325121276128947	0.5164090267565731	1.729804253642206	0.1676984111550137	1.1213065737063344
3.0941016646520607	2.9608568324290596	2.536291935994708	1.3071503939567142	2.2847591352250114	0.7564957173484497	3.8853960104055503	2.3077807316109684	2.9664724878492117	2.22852337806369	3.231132439257485	1.8785495138176203	2.852614903617033	1.7337322797282944	2.9737844907073296	2.5158540813897603	3.4846319939936605	1.680314254032029	2.8070261896039965	1.771761435736032	1.5535756518850032	1.958772892833596	0.827360076070024	1.4706651058500544	1.6899496588786591	0.9815143103863546	1.0399372010588304	1.915987396354172	0.18901850960454064	0.5953989974291019	0.32721698253833886	1.416946446139802	0.2870965431267039	2.2852325495333248	0.12763158142632228	0.9478668786119852	0.17416969931442317	1.1376675111664443	0.5052509484782955	1.7351939812340906	0.16264404939432428	1.120323870583073
2.9864623901837235	2.976967927827204	2.521780017973416	1.3231889572170081	2.2721642661650914	0.7664578367061972	3.8459732244425466	2.3259716604113456	2.8412040921651927	2.2351416518761664	3.280280468410009	1.8139407891288828	2.8214971428965017	1.7223655266794926	3.003281632880876	2.484500368267869	3.450928760898519	1.6976550287425487	2.8057106195693207	1.7940755567616826	1.558281514100167	1.9973831378098559	0.8069256530646941	1.5002264015929836	1.6559832393221283	1.0063877407846353	1.0260741657255539	1.9022796826105646	0.1843086985368409	0.5988544497052419	0.3332763233912653	1.4090059676474493	0.28632390667538704	2.2802921751621255	0.1286863445438789	0.9426777382134228	0.1732165755739104	1.1472607166034743	0.49536646439191445	1.7394398821859127	0.16214272599454763	1.1209399598911987
3.0302932609176234	2.941139325059121	2.5320635646388134	1.3118509199963597	2.2461557168714985	0.7706417374156483	3.8709592575717613	2.310067503031549	2.871137449656292	2.1832874099916517	3.196257049321653	1.8824624807827142	2.818530517461138	1.739447295356074	3.0679802052614957	2.5009967341193065	3.4516180119368682	1.689413712554191	2.84924984837831	1.7341066593927834	1.568708681854821	1.9913181687083736	0.7998242297777912	1.496704674108502	1.650645902630785	1.0014431446576084	1.0409217931983488	1.8843048128615563	0.18214331343771678	0.5984635730882792	0.31937926993412147	1.4070371610555577	0.2811386578306412	2.2848533250365026	0.1242049837138939	0.9511103019494025	0.179542252813984	1.1479287426966267	0.5077947430185336	1.7378218649372281	0.16246985005441852	1.1250980348381618
2.9322628588506365	2.9471338202223585	2.5152987258953057	1.3084206316152753	2.232482848374283	0.7844335119345807	3.905616267058202	2.3185175266836926	2.871872791680814	2.187679191200864	3.1466314054449103	1.904932240290898	2.850027440730134	1.7089995094900128	3.0653265803538154	2.529362216641822	3.458807189396183	1.7001962974681935	2.7696189551775316	1.7960403228087234	1.5447355522709632	2.0310069399385076	0.8068004264828079	1.4994313923488172	1.6908356981930919	0.9613817153986626	1.031290790797561	1.898406992271822	0.18082839704313905	0.6014372543567239	0.3195418459943864	1.4090012778043721	0.2877854184862541	2.270108282120381	0.1316025907581796	0.9471989165655844	0.18110464621468886	1.1515861104106508	0.5236340978953782	1.724483013468732	0.15504226125209047	1.1220825341088885
2.981516463724624	2.86502939604379	2.508827895846533	1.2470093199762535	2.288471572112636	0.7447589871773579	3.9476378319869165	2.3124186840753214	2.885175384454199	2.2004714608851748	3.2283473415371473	1.8708472289300058	2.8547226974742115	1.7309626910040616	3.0588518648528384	2.4984753149988013	3.437210973452847	1.7619357929326522	2.766797470072445	1.760553819784406	1.5409740093342794	2.0520591495577745	0.7943895315219287	1.4917488653544042	1.6458093303548844	0.9767302476954174	1.0167790209960976	1.8716592275355113	0.17941741793605626	0.6001970994369774	0.32737604188921154	1.4052683804982515	0.29032580444228506	2.2691012778357926	0.13108866199049315	0.9330295683820191	0.18278988180944825	1.1607239066368493	0.526059697026348	1.7278980478233643	0.15272474628077345	1.1216501817657512
3.0489664067923727	2.919918070669247			2.2375947007328936	0.7838352209517014	3.924896343397119	2.249172730614545	2.839989878880922	2.253025714684272	3.139336403988238	1.874077363125903	2.9142870037825572	1.715135660517786	3.038263401215307	2.4797634745695323	3.536517402088911	1.7187633926589525	2.8272727807086673	1.7314076399425	1.5445977678990048	2.013375366286379	0.8025122690702954	1.4725854175961763	1.651339213031762	0.9884840282755727	1.0378129766558346	1.8552874894502134	0.18906488465811486	0.5975146476281555	0.33753190716913073	1.393447627573759	0.298394161435459	2.2683724293096055	0.12545027993413188	0.9316147412147108	0.17311242317915346	1.1577293562479523	0.5113546339724813	1.7252447408501284	0.15853088161682183	1.1256863815170832
2.9178107209640314	2.933313393046019			2.2520885958437193	0.7665700750586847	3.877946172163532	2.27531799228331	2.879995114445771	2.2493452762697443	3.1935293467785084	1.8884954202153112	2.952160730675349	1.6810253513418412	3.0538119744607566	2.502242238388849	3.4098818198356757	1.7290932060706548	2.824726255817667	1.702941975844044	1.5752435193132661	1.985071679396689	0.8213505876249947	1.4727621997544884	1.7074885244325197	0.9976524095758021	1.022083523615884	1.8817916560894201	0.19267211325156378	0.5970755693611879	0.34311138696684	1.394676846060646	0.28478218327527155	2.263748011474064	0.12379427536613717	0.9424338664444706	0.1722315569261319	1.1666571286674117	0.5035352167820573	1.735425745589667	0.16099035448053997	1.1250635025976186
2.991958731580472	2.893786653470278			2.2828407917622924	0.7638812370988451	3.900007328615107	2.2680374218918224	2.8593873929067577	2.2792876037608174	3.2078440786994955	1.8846175985792974	2.889529581647415	1.6985654827552616	3.076345729266681	2.4477321919577526	3.5147252737895216	1.6992711418268005	2.723604812056789	1.7708316883909578	1.5884688982766857	2.0253537002226305	0.8017589310087029	1.4997264053896209	1.7886308752278886	0.974954039112839	1.0300105237699144	1.8855578855051427	0.19006694938626725	0.5973224632361899	0.31699526261680755	1.3787980682737655	0.2792298303255851	2.264000003738903	0.12495480057210116	0.9444072596245648	0.16759040319321514	1.168914704166539	0.5022521728461564	1.7385682133157774	0.1613342236947255	1.1154467209509116
2.9917167125765607	2.8894483765348205			2.2429269920892105	0.7906213299829404	3.8825987686187426	2.2602212221326656	2.885785426532375	2.2890850308603303	3.1830381627963718	1.9135326899991125	2.870322937380743	1.7306088034234839	3.016080697256089	2.52042720085569	3.4379149034524894	1.7630354074583474	2.689910811026008	1.7532358650664654	1.5732685286871346	2.008807382772451	0.7519451458730355	1.5426758975344845	1.7922918289887917	0.9519791563829513	1.043804833051039	1.901522834787596	0.18962777391696123	0.5964236093320694	0.3120280979537232	1.3819265076792087	0.26816079608532345	2.2478286877245037	0.12711474197331457	0.9440046255549351	0.1526802023401251	1.1830985635441604	0.49640832954325803	1.734227862344186	0.15981966513409832	1.1207163628581607
3.0433088176181915	2.8753011649991698			2.2430868500522783	0.7579983318684957	3.8849142152220946	2.274366124476929	2.9489282199604006	2.2848541514615652	3.227500872772074	1.893954598539317	2.8955256304947463	1.723092376202554	2.966418748379161	2.5293004680209266	3.395789643572528	1.772085800139153	2.68663888450285	1.7487259365220233	1.550608371283621	2.039416657348059	0.7514844926575122	1.5450810170965399	1.7884483165690555	0.9702668508933643	1.0523488237343332	1.9248094959576034	0.19584502388190897	0.6018656169864348	0.32305722565232875	1.3768215678729527	0.2601962539936752	2.2529100004146683	0.1218813089541165	0.9452836656114181	0.14476052678808451	1.1868087575100073	0.5069982762356159	1.7345683083678072	0.1571515779290688	1.1258821470986684
2.998166411929059	2.881577071185382			2.2426981957712795	0.7699195837988718	3.896941599963514	2.2426233371696824	3.0128687402981607	2.3132835356692474	3.2170457577042244	1.8993653598278941	2.876276286019021	1.7100388425932775	2.948865053752676	2.5290175181516616	3.484502768661786	1.7255676177155852	2.6937946273652567	1.7230509889595131	1.534407482805935	2.043511985585313	0.7722773709014943	1.503985829944135	1.8108565955350668	0.9465848216965623	1.0464879966044547	1.9210613113703723	0.18811336757070593	0.598121080162181	0.311513509151966	1.3785538352526614	0.26598448099512956	2.2481312089465013	0.12973112638175108	0.9463347941413942	0.1449435266408846	1.1943416241637146	0.5078583982965033	1.7506808879207343	0.155761273459388	1.1168848440541372
3.0535525105526395	2.950545754288244			2.233357418153619	0.8000439559265319	3.9494581041385053	2.2249983985807438	2.9701827152131357	2.346044800593942	3.2007001779754294	1.9101418683988574	2.8672269167482307	1.7091572521820126	2.9396003048330446	2.559128514470172	3.5334296051399647	1.7018512940920552	2.7253854363940055	1.7002972358584436	1.5320684476053825	1.9824852031167415	0.7522765766162957	1.5641272556618147	1.7672149100574117	0.9312379427623906	1.0461260887885613	1.8760099571870594	0.1904809869834284	0.6007945274291584	0.29756313673211854	1.396395275166574	0.27298881064790237	2.2416752125254895	0.13063531240263251	0.94840066406803	0.14433417194119796	1.1906022868181143	0.5124600148835399	1.7440717482114902	0.1590997658894468	1.1174336774178841
3.0997686705658265	2.974210990462772			2.2797037277160643	0.7957528057201182	3.870856495394906	2.258828164828381	3.0100499360381607	2.3270111250253467	3.1944216349765076	1.9141378582472708	2.848521508092987	1.7287021045901507	2.9895332091392968	2.485861213901211	3.4810396771150725	1.7098338613629958	2.6098603098508812	1.7185387425155565	1.567892688458672	1.9228301386778508	0.7289372081405109	1.5410673656808118	1.7824669732450154	0.9620287439686369	1.0246446995866023	1.8893829996594902	0.19331882076512313	0.5956305423397299	0.2940989024292042	1.4033174361910081	0.2813097168942113	2.2228756544274972	0.12674083419020143	0.9441585925956397	0.14955160143652801	1.184135311029057	0.5323949419414108	1.7456119899092486	0.15860007463111214	1.1145345949750007
[truncated: 250 more rows]
