# Supplementary material for: Collective self-caging of active filaments in virtual confinement
Source: Nat Commun. 2024 Oct 23;15:9122. doi: 10.1038/s41467-024-52936-9 (PMC11499643; doi:10.1038/s41467-024-52936-9)
Supplement: Supplementary file 8 — Source Data [file 41467_2024_52936_MOESM8_ESM.zip › Fig-S3.csv]

Inner density(R=20.0)	Ring density R=20.0)	Inner density(R=30.0)	Ring density R=30.0)	Inner density(R=35.0)	Ring density R=35.0)	Inner density(R=40.0)	Ring density R=40.0)	Inner density(R=45.0)	Ring density R=45.0)	Inner density(R=50.0)	Ring density R=50.0)	Inner density(R=55.0)	Ring density R=55.0)	Inner density(R=60.0)	Ring density R=60.0)	Inner density(R=65.0)	Ring density R=65.0)	Inner density(R=70.0)	Ring density R=70.0)	Inner density(R=75.0)	Ring density R=75.0)	Inner density(R=80.0)	Ring density R=80.0)
0.6755405811706475	0.7316800336406745	0.6773934418132126	0.8159351716969169	0.701567750766452	0.7660199111140199	0.7107784039016326	0.6481026353836759	0.7104056898038621	0.7713543002727358	0.7148930083374541	0.7714295427956949	0.7206151112389881	0.7323861795308387	0.7201073211349915	0.65688178671528	0.7214967215465742	0.6736505003369757	0.7207259409951569	0.7321191219962137	0.7227096767511867	0.7164244940798637	0.7192722504260562	0.6756698072908884
0.6147145948143489	0.6298234825819927	0.6366563743037461	0.6798075448277496	0.6678395199631133	0.7257536464934752	0.6788282457332967	0.6544031292631126	0.6776786833513265	0.7736039651491663	0.6919691011898716	0.7147040884572783	0.7011569240545535	0.6383731328149689	0.6970302685010242	0.8243478775191649	0.7017393784842243	0.6259487190686672	0.7041586242195071	0.6383864991717613	0.7078559601359422	0.6776371807061131	0.7037944998022257	0.6220452194106592
0.7899872489053048	0.5123422460095882	0.6861780369768946	0.7432536414145874	0.7060253309073916	0.8030143488817504	0.7125581225638431	0.6828575310057942	0.708511469993338	0.7656081511094667	0.7189715419238902	0.7650748058312026	0.730261496393909	0.5535247091972154	0.7194608305075174	0.7691356480636069	0.7146719403872487	0.6259886201822334	0.7192437817275561	0.6222541410984993	0.7231419120752515	0.556712027246773	0.7124872510114365	0.48905624146769067
1.0901709195438956	0.5505488411279374	0.8415646588885062	0.6695424595152338	0.7978767897888731	0.880223167995688	0.7920709543654153	0.6747178099924529	0.7813293098699002	0.7484218591932148	0.7846193537378887	0.80082932235921	0.7830927329142285	0.5931908091753408	0.7676278528439412	0.6503115857087199	0.7516538517142151	0.7220904522062579	0.7542046147962148	0.6289405926434793	0.750176958332353	0.47913740049927195	0.7351023993528444	0.5105060766197824
1.2430293036957702	0.6777313553799	0.9955142079796439	0.6566395103653218	0.9228609991527011	0.9250285688045533	0.8700014500322367	0.8588938920395248	0.8548958306592701	0.7535765419584882	0.8522503521200637	0.7582077617020523	0.8374042270798115	0.5711620889304253	0.8016163937702965	0.7628870670834605	0.7912938411316269	0.6891620582358092	0.7916371493751111	0.4954893836762938	0.7728936394746989	0.5818097006062587	0.7549112569196511	0.45473650522434395
1.2853407638379153	0.8256736579541865	1.178326303799523	0.7930011225086798	1.051773496062764	0.9272437514019171	0.9603483347028907	0.8307863827876897	0.9264121863349415	0.740004044737684	0.8795271164908505	0.6884410937326138	0.8833830176885092	0.5873054741763641	0.8254568794195899	0.8248149357774389	0.8149192779648278	0.6103074825507445	0.8171169317951252	0.48430517054490946	0.78999397924708	0.5612752405848614	0.7670703490776918	0.3689371646159772
1.2325955285276167	1.0102273160938895	1.2838754980995393	0.919034787624068	1.1274988289246637	0.8809399996026703	1.0171219704979688	0.7500213578028609	0.9090828636364323	0.8504689154208086	0.8779351922799924	0.7638465466027929	0.8649182093334895	0.7306643773735219	0.8205120949464809	0.7073018071761934	0.7942428157104732	0.6223276930125411	0.7865969308906181	0.5694327565223247	0.7635179614653195	0.45860294047787453	0.7350996832330987	0.38395204922244136
1.5148182551275704	1.1018641779001286	1.37047433523252	1.01444082804312	1.3330566330881741	0.8744878162367711	1.2127479135842278	0.7426019501664943	0.9990900801702166	0.9610108305074243	0.9356597191521435	0.8200031715720951	0.9259002204681189	0.6243898642659131	0.8646001491154299	0.6770879451578175	0.8205510990515009	0.6319937377739363	0.8060256959438052	0.6114447055231588	0.7818602278092195	0.44491330046360966	0.7465760450974902	0.39467696679848724
1.8453835729923143	1.2591025138062912	1.3801946366753535	1.1417969173947313	1.576442347610428	0.9052576887897118	1.3369082009422701	0.826312301478335	1.1665793903293944	1.0201802982784236	1.0467114910635629	0.7464147693192545	1.0364023219991436	0.489212087463454	0.950990510937215	0.5926419250874628	0.885689243345688	0.6548271500121545	0.8814830493111118	0.6193477836551615	0.8487404091031296	0.435786873787433	0.7941726391340957	0.38395204922244136
2.190957670308289	1.211437425280574	1.4168140499687785	1.3139111302027116	1.709547142501803	0.9238243476170687	1.4879609397900857	0.8399809447388475	1.2932029444235908	0.9693663436243292	1.1868414231854145	0.7002531115227224	1.1615773429796958	0.5127672515439908	1.0223371472690557	0.5612136602513322	0.9339907268192247	0.7594877708961142	0.9408433981319348	0.5330669546054818	0.9134009013771677	0.38787313373750587	0.8282220568089264	0.5040711260741549
2.314574756531911	1.248720688442343	1.4632682298888007	1.203020153876755	1.677441258754495	0.9565473253316221	1.5605971210283853	0.8916823141571495	1.392338979938347	0.904975294449634	1.2985454169350805	0.738695710906167	1.3984849573329408	0.5032217624975185	1.108901294376221	0.5930189990557684	0.9829849073075876	0.725053109888544	0.9827717798598613	0.6185022130951953	0.970865454258563	0.5361775672253757	0.863867841897076	0.6263351864410776
2.5674137379846442	1.2561342393963395	1.6790659004705373	1.4231397633866552	1.678329603202642	0.8437410859713033	1.6026884234788594	0.9313577774702302	1.5411563987023638	0.7883876130750597	1.424886244914641	0.8083016392761012	1.568956580845399	0.555396755148547	1.3485941209645849	0.6199404758227103	1.0424140505520396	0.8079376980437871	1.0971536717304167	0.6177586124294878	1.033795957175816	0.5658384539229496	0.9182641946234319	0.6199002358954501
2.397166069822068	1.5006216877617211	1.7485493910735204	1.220244845964149	1.7190546817014603	0.8143403981530823	1.5711552995555327	0.8768194434751356	1.531266065752121	0.7359051556498833	1.4143316946231832	0.8965616416380634	1.5284755151302174	0.6550470483506307	1.539365451000507	0.7072070733587943	1.0976691501991562	0.8137433100676593	1.1381855988432488	0.6440012678902889	1.0526642720839772	0.5133615005349342	0.9272701643449245	0.5319559117718741
2.4809769361142373	1.6870604168459074	1.8136706527276771	1.286764181973196	1.8159292729454646	0.8335134207917437	1.423386810187472	0.9462318889977023	1.4769482502999407	0.7787144187198429	1.465859674174911	0.9792814046472594	1.4652449563165826	0.7752743673537419	1.4882269146901836	0.6734089868832173	1.197438843322151	1.0116528333556651	1.2134965084453393	0.677745154700413	1.0799932259514755	0.4312236604493447	0.9244569492632475	0.5791455491064759
2.384793004710027	1.7779544355241104	1.7818556239056402	1.4133275152465787	1.6933193748851885	1.0256638411538104	1.388786659366782	1.071457380390346	1.4491746109251178	0.9244226652280185	1.4307003747434675	0.9995746697718018	1.3314386117067833	0.7015037539235223	1.37310381625627	0.6665422613262623	1.2476722580137658	1.022067023996425	1.2857209718057463	0.7000163902956213	1.1845673982091622	0.44491330046360966	0.8960416227644736	0.5834355161368942
2.692675337533515	1.7861214480761898	1.7378048981826892	1.638086086535836	1.6302099338863167	1.0051877455251177	1.346980145516839	1.1673352724601833	1.4148149184140881	1.000305378618936	1.3635305799265824	0.9705069603333025	1.2905764337273906	0.6908945553712078	1.3455901689171743	0.6939203987373733	1.1817429637001313	0.9765199028606872	1.3408321131413867	0.7131052427888569	1.2136597427950109	0.45403972713978624	0.9153700363577556	0.5190860106806191
2.911441989188337	1.8564324904266438	1.753365986415411	1.9418164340232973	1.6300839552369788	1.101149920282648	1.3126699686479315	1.2018563584967668	1.355221280048137	1.3164834039236197	1.266479919608307	1.1748255968496992	1.2639135237522223	0.6309636717909676	1.3407232233359212	0.7198894027060759	1.1854117140629912	0.9526191358345752	1.3272333385966504	0.7343500806892921	1.2256007498564656	0.42666044711125645	0.9555218260077759	0.5190860106806191
2.851266577510059	1.7527247714118195	1.8864797212629312	1.8791677499380555	1.7877173906351418	1.031853375254181	1.3116723164845707	1.208492054387773	1.3763467117167965	1.4984232871855794	1.1860169124907958	1.3394649849918385	1.2505643847667032	0.6207324419237642	1.3437311734366255	0.7114491715479326	1.190281108656455	0.9618263177899598	1.2987576120488415	0.6836387247010935	1.2236720708822193	0.44947651380169795	0.9599986863686278	0.3818070657072322
2.9151916756708443	1.667913437618483	1.9087024216849584	1.942350176551738	1.910033762040806	1.1148988011096288	1.4303231504499296	1.1793220604232093	1.4352002709039524	1.3580739069646888	1.2052765156182235	1.2683737332846865	1.218104064152366	0.7149682467937363	1.3120080949797377	0.6965282743935767	1.1256461180474644	0.9224738445353636	1.2211478590481584	0.695360052400358	1.1581015694305008	0.5019534671897135	0.9701868297545693	0.35606726352472223
3.1507937797905825	1.8242099536039262	1.8783679913902358	1.9560255099276487	1.984871875952917	1.255955972952645	1.5861255944777835	1.2286590304077898	1.3937841313607469	1.3881770260341733	1.2377554787574174	1.2949172347589777	1.1679458933921663	0.7870400706147038	1.1999239153895307	0.7993271744664987	1.1119193692102038	0.875839418054949	1.2378034209782083	0.6457413373229112	1.0907216552248868	0.5087982871968458	1.0155166833716012	0.4011119173441148
3.3003652409053923	1.81890433879942	1.9949798442082514	2.1877757009024323	2.160348304941649	1.238933030278032	1.7368682226421395	1.3049360354348958	1.4720554758230013	1.3382194373629186	1.2072099087723513	1.213563000608661	1.1772530267859853	0.7796626450443019	1.1555685585432593	0.8641679154970862	1.1895182534721056	0.850811444570594	1.2470689231761216	0.5945116702817158	1.036450020119923	0.5635568472539055	1.0376045711096384	0.5383908623175017
3.3247583144923514	1.85049888244486	2.044776045659096	2.2189667528261734	2.248473159939575	1.2496529138228833	1.948009382073846	1.3715872796790594	1.585854439123206	1.2324847125879694	1.2206054151183718	1.2554991373040567	1.175650478520234	0.9393436532401697	1.1618476858534468	0.8978650424233626	1.226942957939436	0.8859543503439627	1.1764533522918363	0.6493631293336177	1.0306481483670302	0.5954993406205237	1.0714571047376644	0.5770005655912667
3.6123942556273776	2.034934702616464	2.0886445496291466	2.3793834480833698	2.2833526162932483	1.2076886025462648	2.108605793427707	1.2616095455169247	1.710168459760373	1.3461933745966883	1.2532635938416945	1.3861569567631866	1.1829083303932784	0.8545713862562972	1.121044159691836	0.9872390181169515	1.1499485127545193	1.162090006778367	1.1366566192117011	0.686831365658549	1.0452741864228183	0.6228786206490534	1.1056802354620066	0.607030334804195
3.8751974525926047	2.113698446574928	2.111355715355196	2.636096142675633	2.284523370402456	1.3520951122078422	2.1937015520264707	1.2757842516399749	1.8333261092250401	1.2138543929527827	1.3377923387049642	1.298152001190793	1.233866895404852	0.8847732033377742	1.1318643138985343	1.0849935349617867	1.1701620425827657	1.211557412321977	1.126133448582332	0.8046390295914922	1.0630107979251995	0.5521488139086848	1.0876976600913972	0.56842063153043
4.0685990501285145	2.2300767713485357	2.14704316968313	2.535024981177724	2.289952014572895	1.5327280772959373	2.27464827636769	1.3953796531763218	2.074699780145803	1.1499955208614623	1.4824737692085095	1.2588975898139707	1.3273484295806073	0.8239906899212611	1.1862143210303506	1.0263360368177736	1.299786748715074	1.0973504500173203	1.149523043911896	0.8906973895556942	1.0524896094228848	0.6205970139800093	1.0500567638007297	0.5105060766197824
3.8085115280855386	2.5162789201815188	2.2568419416317886	2.8387361209187967	2.2842179777532436	1.5191663492540348	2.2055107156475295	1.3431126444145522	2.268673035958771	1.2747646520709788	1.5866854514739503	1.3306302918984758	1.414865595961589	0.8339674572965611	1.2315242066723597	0.9488629648435304	1.252999650786276	1.1692123555499208	1.088893369044727	0.8714982173787447	1.0288514793483712	0.6205970139800093	1.011670815131936	0.643495054562751
3.6188687548066634	2.6821459959510383	2.3959716078329474	2.9706002101425684	2.1459889090130435	1.695525039989459	2.0237887171207087	1.306368343963206	2.4247193005517613	1.3273866137658512	1.680021450837477	1.2814941589928424	1.465066845312151	0.7674636767597154	1.2686323725648394	1.1433227380678628	1.2108987612714113	1.1853523559874204	1.0464776350909637	0.8089176518815121	1.0160447250260631	0.718706100748908	0.9759833172395442	0.821528686325112
3.803548520304192	2.585376663936741	2.4797100291651604	3.0525794537829225	2.0981163182903053	1.905000045102586	1.961913194184244	1.4582229486129954	2.3295545052428177	1.381000799578938	1.792432163260797	1.335992709032168	1.621726468808707	0.8224764145912716	1.288924003758476	1.1608359786400682	1.1857395568454088	1.2032081043082634	1.037515561128537	0.7354944704399663	1.0160951294753264	0.7278325274250845	0.9460979390877987	0.694974658927771
4.2986327804649616	2.518749913019112	2.4032243251541434	2.8066574382907237	2.1868497009819388	2.109282884421291	1.970398972570582	1.3776640807338734	2.1840229275724754	1.3701862066534791	1.8399138176318202	1.363528853307088	1.7655047897055707	0.9152597800068077	1.2688060424841812	1.1842662960143269	1.1576142539603114	1.1017395725095942	1.0259580419916545	0.8033756292611955	1.0382042080276004	0.6411314740014067	0.9556268764963212	0.607030334804195
4.084390717524799	2.567414487054956	2.4043984682551582	2.793892435683059	2.3135306103494067	2.001962877121649	1.9218051160928373	1.5494709612554247	1.926049295956546	1.5498237938827149	1.8869918376698522	1.359579031673892	1.8492168719193256	0.9658247220828462	1.2844175074275892	1.253764141239001	1.158463653437921	1.1660402170214133	1.0401846378928734	0.9476080685313953	0.9835045020928832	0.6365682606633184	0.9378411349501206	0.694974658927771
3.8951754291332175	2.8990199368238994	2.426140401234384	3.0621658653897006	2.30847299223748	1.9863892725243169	1.8099195613673165	1.6551852675520948	1.7891677689995509	1.6782195605215946	1.925829278883767	1.365420375798224	1.8523845589934322	1.0296852879713618	1.3240801263578517	1.2166147496987298	1.1575949479635976	1.3142030269708458	1.0714191907755095	1.0256781077627848	0.9840843338118607	0.7392405607703053	0.9273684732149765	0.8022238346882296
3.976906618482703	2.790949888626427	2.6030962567297053	3.081458591504957	2.3651003248755864	2.2328686046966237	1.7444094388110267	1.7416284932117836	1.7198024779024383	1.8165573842900147	1.8778704932111248	1.5136102919385435	1.817952146499749	1.085436745151567	1.362681842654284	1.1242267495708194	1.1831552465420203	1.3017638548166046	1.0864016344492124	0.945614347517778	0.9993779766831494	0.6320050473252301	0.908822218401537	0.6499300051083785
4.320427900601558	2.8183031083556997	2.894949915299159	2.9169809130188296	2.4284081890094527	2.198770746374271	1.7442546544452755	1.9635311007863574	1.716256394175581	1.7868030258947707	1.7499723931348004	1.534729728791938	1.7107696862028101	1.0259750526591946	1.4422016860756055	1.1241300260865235	1.1898480880794873	1.3263529160517316	1.130501239367142	0.883973252632966	1.030490505274566	0.6662291473608923	0.8958679116400072	0.6306251534714958
4.611641031163304	2.8622555129932863	2.935354599391295	2.957423696119846	2.4945933361475463	2.2522476243408796	1.8029521953283856	1.9328815867425584	1.7636822072612726	1.8432328200420316	1.597360374874495	1.5278652559995036	1.685783369698849	1.0328144978343847	1.4786878002336974	1.1220740583543138	1.1834531966837913	1.3654061309545817	1.1427729799809923	0.9363511484757896	1.0754624291032102	0.6274418339871418	0.9078839977924116	0.6821047578365159
4.920099071482907	3.1116338456467543	2.900746787533666	2.9546083061415835	2.4379910366711868	2.2827633166889196	1.9129356394662862	1.7702706170736202	1.7847752737117322	1.9663440698282737	1.540149221147886	1.4999904902808052	1.7120265545974747	1.1495824017434382	1.4962036032626598	1.2233371281314769	1.2003486010606896	1.3310911732877102	1.1805222526234511	0.8982605941561578	1.1270375236372212	0.675355574037069	0.9333576325318508	0.6241902029258684
4.779651294372668	3.37045079981963	3.230291433976124	2.9199208623221584	2.3432699959557413	2.3541470067688453	2.031902512810464	1.7258524162447284	1.770418556857231	1.950146514423493	1.5577861343034258	1.5992789856277505	1.6591227964167035	1.2401281693650121	1.6151510722960778	1.252685485049835	1.1939885584597127	1.4705156393661616	1.221769431107733	0.8915488362140614	1.1449354053668122	0.7460853807774377	0.9647621599046545	0.7228594446254902
4.4309495642804455	3.467121014580792	3.4656378749647345	3.1609163818920893	2.2701971118882773	2.4657244923229826	2.164673705883537	1.8594833622373503	1.8375186952216387	1.8905539365436093	1.47908200217101	1.5848008543837262	1.5615887782833016	1.3175807077065427	1.66068265286571	1.2669823328094967	1.1757220630486915	1.4329088398300838	1.2031858532110584	1.0004209915258713	1.1839976058464798	0.7027348540655988	0.9467409358613154	0.6842497413517251
4.2235988625337475	3.659069848940483	3.3784179870238145	3.45733265237586	2.183768486259317	2.8001710752085027	2.2432112502776476	1.8239715080820627	2.024419574633223	1.8585808261498793	1.5365194303715493	1.655704266838339	1.4774047555210372	1.4422659214970557	1.6139878247901904	1.302377736706217	1.1775832393440722	1.4268837716815976	1.2118412186893697	1.0747826250561163	1.233055390069076	0.691326820720378	0.9534312606549732	0.7485992468080003
4.19448965267318	3.941517138806883	3.3115072240216206	3.6587491553793487	2.2555202428744248	2.991344010496106	2.2939578162037986	1.897795985447054	2.161951914169875	1.8211569034729291	1.6397248980776957	1.7896182755664796	1.4382891027233895	1.6557259300556029	1.4303654625887419	1.2952935598123057	1.214511773507297	1.5038330691938795	1.198012881416316	1.040177889830182	1.2602843940916382	0.691326820720378	0.9728889058351193	0.8515584555380404
4.597327389277095	3.921757811031924	3.0525984947771643	3.7519014868887814	2.2884386845266746	3.017415830506827	2.3912554578135174	2.152294796681914	2.2088495334923497	1.8257134616818802	1.732136513564482	1.7655052015555914	1.4340002247632742	1.6895726698577993	1.3706992316222275	1.4078063345884022	1.2088192947502097	1.5467467168342524	1.2465274628941658	0.9408882015735051	1.2873186010630842	0.7460853807774377	1.0062040694169467	0.7872089500817654
4.674484107307545	3.990714397702659	2.7229454106250706	3.869185150444686	2.33857356889598	3.1452277764837078	2.245576553921875	2.317812199352577	2.3538376486430876	1.8771383816262126	1.7867791543075202	1.732006601954852	1.448425307732165	1.615554216251666	1.4463753263940258	1.321523338510068	1.1664379043235664	1.6331825040968817	1.255863347304115	0.9164144867754714	1.2801875853207638	0.7483669874464818	1.0092159755382732	0.7571791808688368
4.648696681856675	4.026081813341329	2.509032676986142	4.187699060069399	2.3436264288284026	3.2090430191474235	2.1019941398309605	2.438586091126783	2.4545244022703914	1.9021327909283918	1.8872589722064002	1.776831989474628	1.4887887263285997	1.6599370607934403	1.4254780467281638	1.373642791231882	1.196086955673036	1.7823528171638592	1.1896912663661579	0.8393602290877433	1.3352620396749035	0.7917175141583207	1.0138503475551364	0.7743390489905102
4.451402468147685	4.00719544898642	2.617821895307518	4.203739856515738	2.3972414349567184	3.285209900869801	2.011258408149804	2.57855012945067	2.383316862321246	1.8420926896924252	1.9580577774654153	1.8837910281975803	1.5844736908058576	1.588876795739896	1.3646000975950656	1.3484012993364975	1.2880677877524154	1.8578656745877606	1.1815258755026483	0.8845129135101536	1.3559601651432942	0.7825910874821441	0.998084945063687	0.6842497413517251
4.530012947605422	4.178517118959805	2.9125822175823464	3.9785761763935525	2.543619440117752	3.0644611259293306	1.9285452729256092	2.7245788287162767	2.16728220046062	2.08922624726257	2.036183747993043	1.8322296676427912	1.6441741812349027	1.620161444264635	1.3462011931519247	1.3979060730249786	1.350193630955739	1.6691832838119225	1.1858738360829428	0.991360909618627	1.4269719066093898	0.8305048275320713	0.9863246655663953	0.759324164384046
4.6902638486205195	4.11200672458273	3.0462437614278963	4.117683332164669	2.6362902548534817	3.183233482132178	1.8690282804148315	2.86024436773687	2.0947239260136117	2.079901020943698	1.9710395940072587	1.857955752354979	1.6761002861549148	1.6958372152261356	1.430688479529384	1.4522108860100846	1.4029323242847977	1.6725250020730857	1.181245174366184	1.090156692217669	1.3124585345128785	0.9947805077032502	1.00135609183098	0.8000788511730204
4.704412815569372	4.3922433376823165	3.1259526662763806	4.208290928304043	2.629007629967392	3.2173691223318013	1.9030879793620754	2.7814096207341583	1.9839774609059873	2.004189992921053	1.965560387007642	1.849853525021163	1.6871607781966622	1.7762382569831214	1.4536171231386918	1.271412871708582	1.3476383166155679	1.7794400358735314	1.1671264380962918	1.1724996735106228	1.2398598413280568	0.855602500891557	0.9619496096994576	0.8408335379619944
4.403289105714336	4.916906890223481	3.126251003309538	4.377882523752961	2.6120750774667783	3.470090017639347	1.897170261474189	3.0888642797404797	1.9155757752777416	2.0695582060939386	1.9420914809250922	1.8771696249828265	1.694152779588059	1.8944561997570653	1.3688907390105463	1.4158329075804625	1.2962545157266434	1.8367679607896685	1.132687743850774	1.132705755786383	1.1493355097286566	0.8168151875178064	0.9961847787306667	0.885878191781387
4.505396909424655	4.963200972598688	3.118366020889152	4.310179292102857	2.5422064391469887	3.649741427570445	1.9593060430390277	3.409482643229319	1.8315205150324319	2.1829540931888967	1.95228722707925	1.9597467719686905	1.7358205509635278	2.0482075034368243	1.3541091579273452	1.5030089431813498	1.2651850369338045	1.8513817436332638	1.0645463421273242	1.1855835900812015	1.0751433185597636	0.8510392875534687	1.015292715351245	0.8751532742053413
5.266245541680151	4.352315229398189	2.9170384671258325	4.361241048692282	2.5546235665714425	3.8260436417060624	2.2156509846506176	3.4419576705755635	1.828279721560675	2.3678597104025334	1.8433658991220259	2.06297607560622	1.7338191849163038	2.0832340088325805	1.4075223286779572	1.5011104800479869	1.1551383504595343	1.862045316233813	1.0638965074614535	1.1566940656824694	1.0264502708791579	0.8236600075249388	0.9871427153036186	0.9180529445095247
5.702809084168203	4.2605175556439185	2.894457307270343	4.39701809557958	2.450243694645961	3.954341710268056	2.4008779870649346	3.437506970224763	1.8482266819600992	2.356710624284963	1.729323188467777	2.0752290590101454	1.7570201900447782	2.2409313022737405	1.4121011082064219	1.502644256494046	1.1088650688137445	1.8207177378576938	1.066095507166433	1.0934587069533708	1.0105104539153553	0.7415221674393494	0.9895931664201442	0.9266328785703614
5.69018052361384	4.3172684531825	2.8056097205510198	4.54455570585662	2.294930673154468	4.197969110567037	2.3878345914006496	3.6291712538824057	1.8357356135020126	2.2916591492153193	1.656057001887804	2.267807384491619	1.815212008233109	2.220919077247682	1.377564332243748	1.4655950543094383	1.0829830536266376	1.911891782356301	1.0474370771309807	1.2259606909847887	1.004487530341442	0.8373496475392037	1.0175254499693875	1.0424619883916564
5.251685831193325	4.622374441553915	2.738525288052413	4.731507029670573	2.1950859863611125	4.605948177813894	2.2415912483601077	3.8969727064496524	1.9372353520944183	2.135807515552018	1.5666687467698954	2.3780348008680514	1.7950815945915368	2.0387937984785465	1.35632696662812	1.5246081251827135	1.0711234334196342	1.90986680084282	1.0826947986986495	1.354016623095735	1.0091622564646274	0.9559931943294996	1.1145039385675515	0.9630975983289172
4.896873430111229	4.720235749223541	2.828339623899416	4.641350524544875	2.137131333438668	5.162421085587094	2.187330746638926	4.055816194354751	1.973949086879058	2.098662601414461	1.4769677076249932	2.5516176707638722	1.7977398567488383	2.0375858880420297	1.448783236504284	1.6548868924096864	1.0695745569011263	1.9810803132799708	1.1123235440778096	1.4016914464740091	1.018284986556144	1.0997344144792813	1.1545752371296043	0.8751532742053413
4.804754118191877	4.671468346502495	3.019820437877961	4.742754620313524	2.3008715880324018	5.314424559404773	2.0969718981399126	3.9658766161236807	1.9983922018236255	2.156565750882809	1.571068420520386	2.5541068340172526	1.6925971812013616	2.022134120922263	1.6018412314536878	1.5661850390303258	1.1246223605833834	1.8318401732642517	1.1047984998434774	1.443347499781664	1.0340803537506145	1.0107517543865594	1.143851682266516	0.9287778620855706
5.1446230330149385	4.467272821122164	2.9953912504944076	5.04714850813078	2.2805351894143704	5.337886634271537	2.036319225519073	3.7077490351579385	2.086950146845725	2.1574042032491985	1.6143438710847207	2.4711161167122184	1.5749134784477854	2.1802266010701072	1.6755844347026607	1.5581647559529694	1.1528615744202235	1.956620930663933	1.1138797893123182	1.37554582498481	1.032475382780558	0.990217294365162	1.180912313614081	1.087506642211049
5.543199606271903	4.5485424170721105	2.8476562097801463	4.889080396409305	2.3648313469500595	5.418248590053652	2.0788494768277963	3.6137928780276702	2.1625376790358413	2.4133625155706833	1.630701490903792	2.496107218984578	1.5028941544821457	2.2753286876504792	1.6744340253335324	1.6343770851256076	1.164894744750011	2.073471341742346	1.1397382292610252	1.3357397633238737	1.0489234476309441	0.9240507009628816	1.120904638703169	1.1411312300912784
5.706500102986729	4.908215637892063	2.7169933706033853	4.848755770051226	2.2973223865246952	5.470787981130637	2.0068808084890564	3.885470623742793	2.3200009969016566	2.4770482755455165	1.7120405950410809	2.4133600209306003	1.4314442472957334	2.5078432515640277	1.6810195309888767	1.636275740807381	1.1755867371546316	2.0861798464131582	1.1996962795733155	1.3684276760772731	1.0368284572608784	0.9445851609842788	1.0317343813289443	1.1111014608783498
5.880246541295983	4.888574984730058	2.5898907576263888	4.985387454749869	2.337184128254508	5.423621734366532	1.914998042453993	4.073295484225664	2.5036977619658636	2.4451777324955284	1.777331090873236	2.3780856089909177	1.3921730795410732	2.571175770531317	1.6936712974961394	1.8102368745553763	1.2833763567014747	2.2006461659559946	1.2586157713945008	1.3653871477204358	1.0286815032279242	0.7506485941155261	1.0072857861366635	1.1153914279087684
5.672269873088911	4.8701719306074756	2.4973173457754063	5.547031272005354	2.2786219494564457	5.728826908320334	1.9874710120280126	4.07250727614212	2.5094210652499327	2.4000168713157124	1.8727961765976686	2.429826863740453	1.390117532439074	2.58949160653767	1.6772986801232412	1.858161339265539	1.3581409433382858	2.097202529035801	1.2880838802805168	1.3257111828781072	1.0574393070417556	0.6822003940442015	0.9607768001627285	1.0617668400285392
5.134221313089075	4.861895157169964	2.5578973565044807	5.841335272439278	2.1929885006389713	5.802618865115101	2.0464823517198116	4.0580176015293254	2.2627613278893612	2.5106841817174765	1.8969266423952285	2.517893615863049	1.4157550363310931	2.5432253753284306	1.6442218907159867	1.8299377859717858	1.358757040099596	2.102240044623524	1.2537088054107235	1.2571845542344753	1.0969314791620624	0.6844820007132456	0.9804705410375114	1.048896938937284
4.91711220393314	5.489406480480385	2.644621895563465	5.776066768157188	2.1045017911742723	6.169824200582051	2.169189805722431	4.330900365877591	2.0466732465212636	2.8861832271588765	1.909296547661955	2.5452807170150407	1.4730883302115512	2.5524434736281636	1.5538842545918656	1.8798836880660825	1.3960291392768536	2.094997992511272	1.277025055249548	1.3391995317146612	1.1304759418662484	0.7415221674393494	1.0180712383664356	1.0381720213612382
5.048932371351437	5.51096481171927	2.734181404255262	5.760713958263321	1.9984790921065296	6.569734215210667	2.240654585459207	4.707344589800329	1.8633630097443854	2.931858034750458	1.9097291576491202	2.707516538846016	1.525433386508649	2.6562536573981124	1.5283245450259568	1.995232508363459	1.3659010153098137	1.9983973965676705	1.3015564330786766	1.3979081792792318	1.123590715630936	0.8419128608772921	0.993490718090849	1.2548153563973643
5.470406609796719	5.292311443613991	2.857553263185951	6.018558745786681	1.9121463151411495	6.846145756585714	2.3645049602603554	4.9067942830224665	1.8400546499998376	2.715524483487961	1.9041183519569895	2.924951648416739	1.5737670005396798	2.843106773110179	1.5162327891697098	1.9458893469732237	1.3658843950370845	1.8866643033041155	1.2769919882803071	1.4634417976150986	1.1329139628739866	0.7939991208273649	0.9753109210132076	1.2505253893669461
5.8938377772576125	5.239379247964095	3.0860236651431574	6.153993147627089	1.9789313070362116	6.809481933603167	2.4124936494262803	4.729619673977617	1.9131799502601907	2.7347164663362533	1.8632937717101876	3.055562366452886	1.569383304700695	2.8898133055537807	1.4581849373336093	1.953033855702064	1.418989026421103	1.9775690152861525	1.2478559932655968	1.5794210939434417	1.1356452560703247	0.7711830541369233	1.0158892551885539	1.1861758839106709
5.693995379272015	5.513078676724221	3.023531612859333	6.038431778664048	2.0911345228580007	6.4207460035481025	2.3675869318544396	4.963970618629739	1.9303162566503118	2.7236991166369977	1.7252986165425	3.094669120992662	1.5846905871204167	2.8195264442288823	1.3929300756302687	2.180515809495105	1.5604303848259493	2.049879808346371	1.2564843082872355	1.640004843681899	1.1730176691477063	0.7689014474678793	1.0561068449811228	1.237655488275691
5.560678982435031	5.614327704097055	2.7963697247309383	5.82693411907104	2.3296175573252826	6.39301959968186	2.293945908183909	5.325087500136124	1.9904233228906552	2.765011720831728	1.6505188174037198	3.2743220398862554	1.6267359037196634	2.9499767979831595	1.3604191491228272	2.2851543170709325	1.6016916219660244	2.0554260631320633	1.2648698617733722	1.6970288530087676	1.2689019388431984	0.7506485941155261	1.0072350607076759	1.4221240705836795
5.248407031662507	5.735648391979618	2.672508222477577	5.684971411670121	2.651222645395647	6.253875762800037	2.190173709218215	5.491543738219475	2.0385995632323715	2.8295958565978903	1.6077868333293635	3.4783900195183755	1.669591944558022	3.110660424819865	1.3215274278245794	2.445666329522821	1.4931779707369075	2.0200337753989057	1.202034221657143	1.7683026751770385	1.2583797291499028	0.65938432735376	0.9960545626309779	1.4500088562813989
5.315864931763414	5.886120466410525	2.453464201472454	5.986645366188137	3.0077043886804016	6.0476817749281135	2.0203735341493556	5.595861481876392	2.0765563207710596	2.806984909448986	1.5771491414905408	3.6924734450948065	1.8140334111576646	3.201288888612359	1.3201275538507016	2.4922211973972934	1.4332972556561798	2.101043011216541	1.225363381623803	1.7863777889037833	1.2432525777329682	0.6844820007132456	0.9723902485119247	1.4950535101007913
5.665480756575718	5.513364375215996	2.5083395075313395	6.023322848944027	3.383257837153372	5.947177122702384	1.9387515015002426	5.908874738961893	2.1226525347242906	2.7464292765254585	1.5083772488066094	3.9935496586746475	1.9446618074305848	3.319733811266849	1.2798827768799503	2.4360148405042747	1.4119004018278964	2.1873690704168642	1.2804545646164247	1.652287887214351	1.2329478799172575	0.8122519741797181	1.0123713747935217	1.4843285925247456
5.869996234981845	5.5105154862526	2.9546895828305675	5.836749859528642	3.296431366798975	5.937673550994237	1.916041408240616	6.06639742752563	2.23720158654433	2.5994654915900166	1.496531168202483	4.108143910358699	1.924400065010896	3.524271076818803	1.2262416468438402	2.3633369941164237	1.317298130521601	2.3141249329380678	1.2229841883312391	1.5825512523878955	1.1639383533334693	0.7757462674750117	1.0146296213967925	1.5358081968897654
6.21906069608623	5.67267558367447	3.2473727768137977	5.729458298465363	2.815805076236426	6.19845728354146	2.021288494627068	6.144799626795103	2.4012200711114877	2.5328602877166335	1.4545417318863112	4.055900318274688	1.8784198055924637	3.780267545442253	1.2373696791432711	2.1723722954357645	1.217407699933352	2.208406932544607	1.135801388529507	1.5993289627615936	1.118566477583296	0.9217690942938375	1.01078420626831	1.516503345252883
6.501401135871021	5.71359410333185	3.384201640157673	6.1102751527403205	2.392129000456416	6.24502365096919	2.0930616898381724	6.272844996679442	2.6787860998606488	2.5066512401026233	1.4604688373272332	4.106322772930832	1.7306185351601393	3.761129217789983	1.2656453675519908	2.0105250239478543	1.1799188138206538	2.271470642535875	1.0782140422682465	1.5891085472900122	1.1275160913147177	0.8601657142296453	0.9816942159850862	1.6881020264696167
5.907373397683642	5.9332502752191445	3.264746652076007	6.17724266949844	2.156984995375401	6.534830962677333	2.0517996018399476	6.39518316450764	2.6942230753129093	2.575055890527508	1.5294855445844338	4.1041526715715095	1.5556315345985026	3.63512227250688	1.3242452463040288	1.9830630637958742	1.1570749167986785	2.3846302006094207	1.0686419704717653	1.6056754624270555	1.1401420740245705	0.8601657142296453	0.990363981062349	1.7159868121673358
5.35136405361321	6.158749326300613	3.1416135724287626	6.205195761023364	2.030517258976712	6.686091472640936	1.9463323412775904	6.457264555439142	2.648131111248706	2.663042343117941	1.6554683747665808	4.007796804381362	1.494587159214914	3.595894238731472	1.4353498296141776	1.946391769956013	1.1657744376517574	2.389149001720785	1.0631009573766028	1.779456254248756	1.1363030478686715	0.9674012276747205	1.005555242497059	1.6623622242871066
5.227116912210897	6.416249898425261	3.0652141086941835	6.173520441069457	1.932375020791763	7.06719295565859	1.9558610810243382	6.36020165344108	2.6136081578499044	2.6156131108073515	1.8276661706342734	4.153671118770017	1.4900267676927414	3.7097074308038303	1.5386959561204199	1.926796375067926	1.1447100049128087	2.372889297942587	1.0797037625833674	1.6805898017729388	1.1444029346723898	0.9286139143009698	1.005440233944221	1.619462553982923
5.358463986142559	6.403872722259964	2.954815451881783	6.070825351922314	1.8540906709655645	7.613877318672088	2.03007193901353	6.40374464204258	2.4653837262213716	2.790406412271387	2.0093639275601793	4.228515245108647	1.420381325509945	3.913216664577336	1.6252361671184654	2.0804333181984545	1.1215473303992516	2.4580881506846666	1.108771785332266	1.5766009976246353	1.0394685301616897	0.9012346342724401	1.0052601882200205	1.6494923231958516
5.796336763344454	6.672421960296556	2.9835740636922834	6.154472177180968	1.9832307436593477	8.052776459093486	2.0203715896812113	6.778902688427969	2.4108729943373697	2.6719029251021786	2.0971632283390056	4.404516207504789	1.3985442526679677	3.9510037651723398	1.604345875583981	2.2281121717157393	1.1221794559381235	2.7457352783829005	1.136883369164632	1.7507772900427407	0.9915469225670159	0.9514299809914114	1.0100192044091167	1.4521538397966078
5.826374882175425	6.544130366348948	2.969658538050082	6.246672270111851	2.2040685944357845	8.16155813057895	2.042082976175011	7.173892508821807	2.3060787380006076	2.636645440322578	2.103690412324377	4.405011635769306	1.4081506186630648	3.9955546509823523	1.6516699941575816	2.1880192284589697	1.1600355920652483	2.9402731575745675	1.1147200862268238	1.8008238634317908	0.9414516168300173	0.9308955209700139	1.0301906620829606	1.7181317956825448
5.931318088536101	6.404611529991948	2.9779156801704394	6.056194287650328	2.356641236996595	7.864033699449854	2.2179128208811307	7.749290704681967	2.1840162102695597	2.7852969098661844	1.9360916230365421	4.252913834385893	1.3931224455322386	3.824089728156551	1.6282079003501113	2.1659364290361274	1.2005564434706026	2.954467978725718	1.1162347858527124	1.8245719192512373	0.926501291688843	0.8213784008558948	1.0533751090703523	1.7417266143498458
5.853725442011158	6.163545411806942	3.1873284606637076	6.004785627520065	2.5447933907579086	7.201663530500907	2.0116178208309896	8.119662848704985	2.018387397591614	2.918624628021562	1.8120717479918864	4.22428794767345	1.4126299430328462	3.669465272113553	1.5853099182724224	2.0755715992280357	1.31896844563446	2.9437246038980365	1.1315130155931712	1.9113014080008606	0.9364935187235196	0.9057978476105283	1.039849013392212	1.771756383562774
5.383678791756848	6.594161807344964	3.248971447056835	5.86736002263735	2.6569509688936193	6.789936361995626	1.8486644125270795	8.383068681064179	1.9754831436470954	2.93903093212653	1.748840186192693	4.330055093570737	1.4852489546999137	3.6847513985546274	1.577863096273556	2.095371031247228	1.4038133903024343	3.064006510743136	1.1485991751457079	1.8328212171010514	0.977186545111837	0.9537115876604555	1.0241325279486426	1.8039311362909118
5.375244128872232	7.209079024431104	3.603444116094126	5.6524480406105	2.546380945207007	6.821990911812025	1.7898553716800825	7.908202536927453	2.046482773628681	3.194157767295108	1.6579841970223383	4.325926783903743	1.526118127199793	3.7378276884118513	1.576536624859774	2.199685544032927	1.3998257507064211	3.0357465470599245	1.1803781995771165	1.9488505777877745	0.9955148225259292	1.1157056611625904	1.0309546563613199	1.6130276034372957
5.2903709453191805	7.232002546195166	3.5946855463124283	5.481680698261421	2.3599883632881156	7.1675119762411965	1.780250030139266	7.43886306686881	2.2096849514097974	3.19217157525531	1.5940792824851309	4.202097860868192	1.524760798474511	3.8458976769421604	1.5520656355891036	2.1832008970634567	1.4581675990461818	2.886765764282385	1.2103373852856132	2.014235413312117	1.068107695003844	1.1773090412267824	1.0650097035502406	1.7031169110760809
5.60530141298586	6.9975024514348885	3.1784874991736523	5.753425491588149	2.1530478273352913	7.564454332609325	1.816935745045035	7.4017149952485966	2.3519913038856357	3.0158478485416746	1.55622967634094	4.297480761573446	1.533036357206092	4.099721860363095	1.5416774072631896	2.197559231948503	1.4978041309412915	2.898576493897959	1.217288568445882	2.0447618228555404	1.141548859616001	1.1932802879100914	1.0373997330423474	1.9347751307186711
6.0024393267378064	6.95732369567504	3.041678671545681	5.769452900817308	2.011995657917374	7.794950921584549	1.8812940707181067	7.194637938749114	2.453771301241627	3.144020249821461	1.4520466545535695	4.390254336858254	1.5464160555617545	4.28345735526512	1.5100921446522326	2.301449496405606	1.4204676202305029	2.966957027271915	1.2312015414729587	2.061069367009146	1.2392309560400174	1.0837631677959723	1.038712002661295	1.9304851636882527
5.716344000038792	7.507999813760595	3.123345174844091	5.920421713062893	1.8139152852221334	7.976511693567992	1.8976020427388558	7.17694012684249	2.573503728127127	3.1124028753154573	1.4171441270141758	4.41846203975174	1.551623008945172	4.321525821510735	1.462593284285489	2.4545159185992382	1.45960973914488	2.8855088792050516	1.2249059287373814	2.14333364775751	1.3015135376119766	1.0290046077389126	0.9906137672053346	1.7696114000475651
5.414478805055671	7.511679305493984	3.4049323291658724	6.0712199838026635	1.754332308205291	8.260401273455184	1.9815376605999255	7.270908873719671	2.7131354010147706	3.1984705100872506	1.4402933861814944	4.587381766912528	1.520201974523029	4.419852479304383	1.390961505224739	2.538829465363962	1.450261991020669	2.7086571686015715	1.1790557389317065	2.09613968509842	1.314448504146575	1.2776997346647252	0.9368236395869523	1.8296709384734218
5.009237546675989	7.4896124734639455	3.4765506526305208	6.222253403922466	1.7781265110266915	8.636138451228087	2.0230918641318563	7.160383260749895	2.7161340764373327	3.343810814084101	1.4796303089315566	4.662485091445222	1.5076802307640378	4.540591786112448	1.33196046739908	2.6171440380698567	1.4014309999691799	2.5752078942796497	1.1726555885709615	2.0438232532448772	1.2913268437905219	1.4305673814906832	0.904275100413292	1.7846262846540293
4.84482994710961	7.7543572420102445	3.510262417705937	6.5685556840954975	1.8643278192460337	8.882732022282642	2.054146441874715	7.059999588186511	2.6758183511247635	3.3382802624285435	1.585004660393889	4.6344453726129435	1.4898158179229382	4.7037445434659055	1.2448970797464438	2.667818992624746	1.4033963536227985	2.6187699350154703	1.1737480463316867	2.0289047795793818	1.2878905318963703	1.323331868045608	0.9049785780127199	1.8275259549582128
5.118283152286251	7.62437548391669	3.510178550271773	6.6494255348686675	2.1603599863790492	8.456769259848244	2.1901133197466893	7.135489734031529	2.767835028401564	3.1766664683164754	1.6128793305014586	4.677688215423826	1.3822361575799196	4.77855113545376	1.2365356434850945	2.681934588148408	1.3110306993383647	2.899873280088857	1.2157438035796022	2.0474047743945407	1.3284470405621909	1.305079014693255	0.9022438405150719	1.8790055593232327
5.473751781566828	7.788292925550184	3.0854699256946234	6.6909032080629975	2.3808416733533297	8.14158759601036	2.1890113936258717	7.2785872704354	2.656538775741584	3.222915462799922	1.665483036704023	4.687574928078686	1.3190608206290986	4.7816863054011725	1.2405084211461448	2.6884852775828207	1.2584203642539287	3.1600584663752005	1.1644998180966475	2.051020729480835	1.3723078021459714	1.3324582947217847	0.8977891374229907	1.795351202230075
5.873168451478768	7.741185391624523	2.8813080451503286	6.896449958593002	2.4252197643177045	7.961600260378304	2.0940066060192146	7.430447045874101	2.40229263540337	3.4072725745895247	1.6788265425174822	4.911462309017873	1.3349309151259916	4.5997699607015115	1.2562685344256403	2.613896003135376	1.2874766225658574	3.107788007603569	1.140648049415372	2.000796031962243	1.342043814550465	1.426004168152595	0.8938053129688127	1.883295526353651
5.691479849522812	7.905030472913852	2.7672305130475636	6.974417693502698	2.089571276333395	8.248560536271999	1.9824592604526388	7.5899638604221575	2.2418228968207194	3.6253841711803316	1.7091339557031762	5.10045049194278	1.3235969557488987	4.45510911018078	1.2662216853434776	2.571421749517401	1.2800524594434741	3.110581085553198	1.1289359001312786	1.8791043061599406	1.2912082708321087	1.3872168547788446	0.8851480580927299	1.9047453615057428
5.4685532419436065	8.213210508363828	2.7208343502838446	6.990229161098213	2.0434945874115527	8.229388242435995	1.8609094816164184	7.577263278772524	2.0795902981341667	3.9625802585181145	1.6888209245029508	5.238345074000602	1.3255373102401389	4.329218138206446	1.3139629110653275	2.6128588090370233	1.291931040537315	3.002109908323674	1.1061973094756734	1.8467312347588918	1.295206954372221	1.323331868045608	0.8881734918287999	1.909035328536161
5.036924882486267	8.25101648584345	2.7682614617410293	6.932106520525679	2.097331836105027	7.987996909602336	1.7640644916800623	7.372181247524997	1.971968724228684	4.293586160943291	1.7088277345558112	5.1531576600130204	1.320391479546927	4.29809970981305	1.3452461629878196	2.7152101624238174	1.3330386892029527	3.161325326730925	1.0809336944350645	1.8468478948991547	1.2734677267110424	1.4145961348073743	0.8879185938330103	1.8318159219886312
5.080779636603488	8.30837555185057	2.937184450354445	6.7704232781126645	2.064160390141292	7.897314981112238	1.7507435939550295	7.119969498707106	1.9701059498687732	4.492364685140318	1.7029456741698166	5.194314254369719	1.3194158212490616	4.315193811298257	1.3630431081853824	2.7435118903717663	1.2990399215702098	3.1898546229307074	1.0700847961307043	1.8495006791094764	1.2380422591892384	1.3484295414050937	0.8883215673406938	1.8146560538669576
5.615147001196368	7.933810574717921	3.295032259422289	6.986579107231418	2.163345927571031	8.015353971231395	1.7944315993026712	6.8168614498226425	1.9598646764089556	4.442813402654551	1.6870619974492902	5.207197476129167	1.3109785494743853	4.372264019928855	1.4020819270188447	2.7550345648323513	1.2552829287214649	3.064355645486836	1.078610780112043	1.880397126156233	1.1883884671220915	1.29138937467899	0.8999754120991874	1.7267117297433816
5.744755671522287	7.531630605519923	3.4750545154675385	6.752695110248715	2.0932960750687433	7.997028239612915	1.792991487853561	6.796570374868765	1.9905628874754555	4.343372381301429	1.550587812594114	5.2899773264328545	1.3055062377541171	4.444038170646087	1.4860351254325361	2.7742035933593407	1.2119304960263735	2.971525704775235	1.0855333584408702	1.9723715811649885	1.129438166545501	1.3758088214336237	0.9225740677086482	1.8489757901103043
5.528420730111976	7.733215802096112	3.036002518347543	7.02389160972398	1.9468296251630195	8.057991752225579	1.8337748445974955	6.873221475232726	2.053330525372513	4.2702589861915605	1.477239013669662	5.360452955411438	1.313546291881885	4.478672303819455	1.5640133695253335	2.7181704658519314	1.230129358939567	2.975825049761985	1.1215988781029496	1.9841532759818303	1.1194139491116737	1.4876075482167872	0.920456203011398	1.9798197845380636
5.799493943591202	7.810182558716036	2.739290419113225	7.562110125126012	1.957313460212282	8.012891294726334	2.0214357635822826	6.629108530750706	2.193712278423081	4.03321523345477	1.4105738389044877	5.4175336243896925	1.333332217202358	4.752052683031608	1.6182186740508322	2.7161833662674644	1.197453313599281	2.9163324894348848	1.149414360259344	2.0102443672778616	1.0507173226846322	1.4647914815263456	0.9260076019581068	2.11924371302666
5.912268813461565	7.977201530897063	2.6499106485363377	7.943738361172666	2.019951972316335	8.094253713422606	2.075667289019577	6.400237947893375	2.330851869958794	3.9217835030661035	1.3834283042740905	5.4758982499855575	1.4113837354398238	4.8608262926358226	1.615898272534438	2.8079857624997455	1.2058420721983198	3.1072493425704257	1.1136316526439576	1.9410828066149592	1.0245379263580152	1.517268434914361	0.9303446161229266	2.286552427212975
5.841123640950054	8.235064489764873	2.6579690299270236	8.129421391672036	2.0297125701619803	8.170270712206593	2.0328179929653096	6.445030244059123	2.434703907165434	4.123213242497673	1.3251008732603922	5.563781286931891	1.5259542394517722	4.846582435952572	1.5631696480018615	2.8162176562789734	1.2523058089283887	2.9427270760588797	1.1075981010311484	1.9943021989228595	1.0340173220247693	1.4054697081311975	0.941421615529914	2.4045265205494792
5.305052858290738	8.54389020116422	2.695126462432299	8.252786344145223	1.9758637174554168	8.427876640918756	2.008228297766521	6.638533080399944	2.55390715287464	4.198429347418054	1.215627498075527	5.7449556545802665	1.6730608154042743	4.671494609606717	1.5302604320540583	2.9534217479621456	1.2762323823873967	2.538668449531462	1.1275253553480482	1.9620200111770882	1.0118875923708726	1.5743086016404648	0.9790498149910714	2.286552427212975
5.0751923786598265	8.601257290784222	2.866776871537264	7.917698477598651	1.814160150103577	8.503395359194316	1.9452102547660988	6.860909152385227	2.560443422264146	4.139825030466903	1.1582158948284758	5.934039083792125	1.7588224040514555	4.573638550143087	1.5254789785133869	3.0626568353487227	1.3403180952687452	2.653503854374785	1.160179290085316	2.013807594174504	0.9708780496228941	1.7682451685092178	1.0148586609338495	2.297277344789021
5.160215928179634	8.806068901306404	3.005866597109176	7.744591864560583	1.7198821310808727	8.367742382394853	1.8516572186094924	7.005141789363488	2.449528013082726	4.153596004216865	1.1731412028099342	6.008950387855186	1.7329967060961617	4.534470945001087	1.5515507441568066	2.9149412692680547	1.4172282168108963	2.789037961880538	1.1805186360122049	2.0593434393866774	0.9581690295854931	1.6632912617331868	1.0462835963155144	2.2179129547262812
5.275479391438216	8.954808303113083	3.0235310544652383	7.475987828794883	1.7979761948544402	8.27622464432952	1.7306982908298778	7.455204558362421	2.356722401166554	4.312134997402767	1.1804262628923679	6.252936052064388	1.6652717760447162	4.710314543159263	1.551310883345523	2.6349088110474717	1.4983875327309915	2.983655643299338	1.1703864187525783	2.16654737036232	0.9695473925031028	1.7340210684735555	1.0227434380034557	2.172868300906889
5.202915550351967	9.338340829822785	2.8413877858369005	7.177908051063258	1.9022286041287817	8.378346363892414	1.6476497560993486	7.739250606335429	2.2522465579450786	4.353169861278738	1.199830966832917	6.334843126092901	1.5460867082064995	4.801937182139709	1.474245768428289	2.571237544872456	1.4814673291823497	2.9672961867372236	1.1930369868433066	2.205092969742159	0.9659600024746448	1.8115956952210566	1.010519887130469	1.9733848339924362
4.952169989484484	9.939375837861594	2.7770423120993946	7.13179025198373	1.8380930544303464	8.342707659778556	1.616812517222748	7.936031722845739	2.10206689207741	4.598224646702833	1.271963680495069	6.427477451693748	1.46490902947579	4.85693319862339	1.3803434065593683	2.491812160393035	1.5017516302296983	2.904461908148961	1.1998299126275156	2.349505100101474	1.01659671705469	1.8663542552781165	0.9765545242046475	2.1471284987243786
4.84255246563201	10.009646117364946	2.872235800794448	7.0515787030640675	1.7922067252187586	8.15190940380606	1.5466513858212811	8.232419994315165	1.994396235127046	4.920776431856839	1.3684393657682907	6.561539698604627	1.4385592880428155	4.94635805648476	1.321054764734394	2.510397895605307	1.5105285103109605	2.9410312787323196	1.1410088334876576	2.3893663187394028	1.086994903247032	1.5560557482881117	0.9275392154202863	2.125678663572287
4.426847182480233	9.976828213369041	2.976447992345453	6.915387050373604	1.7516472339506475	8.0734911310753	1.5176417518551535	8.435600973778767	1.9627731816453837	5.222482474456337	1.5881552258542804	6.577119410372599	1.3706330182475128	5.084535411314744	1.2757569940453386	2.654941547555988	1.534834725917334	2.899155060044667	1.0795107367630892	2.4325119629918213	1.1421464524345717	1.5674637816333323	0.9121145330651884	2.209333020665445
4.374120249219323	9.899613684060608	2.984145642707977	6.943430942154184	1.6631826670142271	8.273756316800775	1.572114379145733	8.418081441681114	1.9091176219749448	5.255106657617841	1.7116847563154478	6.406514729738911	1.3345745574470946	5.247813578777254	1.3008341311297138	2.630675184988344	1.515873792177104	2.740847391971045	1.0537974408592365	2.438682062183275	1.1982377532148938	1.697515361768849	0.9220495511396148	2.0270094218726658
4.217192352033385	10.042677092159549	2.935789456262571	7.150268104009764	1.6133499959350033	8.56778571311639	1.724129994393409	8.126481545560056	1.884806797791396	5.323275736060034	1.805518013592295	6.378867777000049	1.2737025063507312	5.555888354238284	1.3235444169060782	2.708609153671763	1.4116189434062694	2.7977463799163473	1.0339771187286706	2.526280077450621	1.248285529433282	1.7089233951140699	0.9454556548041837	2.0849239767833128
4.3217226618072155	10.071347684700694	2.835486396032604	7.39434210147819	1.582994992125878	8.607625938390422	1.880961547953207	8.119925884488715	1.8879557093442534	5.4128740970757745	1.6806263574683888	6.3324454924890565	1.2264332509710052	5.927457812629399	1.3325418089279502	2.618038232882865	1.3273398956020122	2.7930180979587607	1.0456388718558458	2.5064240358203684	1.1979814973630216	1.6290671616975245	0.9687144867912111	1.9154702790817888
4.277084458875046	10.161725172684298	2.7672945470551507	7.605909607421705	1.526195889852999	8.468576830904317	1.8655842728653618	8.207633255628654	1.919956003429159	5.50724223589449	1.5876654346591625	6.205280869981364	1.2211114138170232	6.012428666314013	1.3401077391139657	2.745821444359087	1.3201648986308894	2.764977590400163	1.0263711554541428	2.4390694929378736	1.1727551911253422	1.6746992950784074	0.9705549862353222	1.8446858230798862
4.385695562626966	10.069313228615549	2.99182366081159	7.744427143583977	1.5030649414636335	8.211387216694993	1.8381839836067235	7.937084090797555	1.957428714320592	5.354670696372422	1.5093273180411182	6.218637818917205	1.1566354160307948	5.852727625612276	1.332486720217945	2.878755389968158	1.2894239839848938	2.7852573313701487	1.0216349585506166	2.4313964836452824	1.1623238604044348	1.665572868402231	0.9330560283824045	1.6966819605304533
3.915047618355436	9.949124241292548	2.9773272841410723	7.67480197318915	1.4818511091874957	8.336813399140636	1.781050787480695	7.595221428659964	1.9958976646707283	5.187273340588392	1.3885608633244042	6.319843612232025	1.1412002286462217	5.6633395701183105	1.347832518824741	2.8686817706535197	1.2538283812961124	2.822106009748471	1.0090626606123614	2.593766950069112	1.159440681612682	1.7180498217902462	0.9026249971311786	1.8554107406559317
4.001562937196353	9.53407795749047	2.8503738617375847	7.630735328602778	1.4162504587750964	8.835061701963344	1.7808837140233664	7.272527780282593	2.0967740292050485	5.389029171250377	1.376764753015037	6.444784490576182	1.1946309914050366	5.5478219594681075	1.33712506980052	2.9384109307006234	1.2075184249629431	2.9419490043443433	1.0281672827811745	2.7634802282293625	1.1823291882815652	1.7020785751069374	0.891703559305271	1.6966819605304533
4.072828110059449	9.484850409534697	2.745588735494324	7.691156496159841	1.4894282678154782	8.901205454168991	1.7798955994337144	7.091472381751684	2.1174655717037782	5.581479908596046	1.3151176480501179	6.507024073398884	1.2353457826119743	5.358972132706203	1.3337092136033253	2.878825926868782	1.1588144278070789	2.8712043299915946	1.0539433399340605	2.9408390547156733	1.2296346380885703	1.6564464417260543	0.91721284304132	1.5808528507091582
4.205163793481292	9.228121793262835	2.70391738231588	7.676969538266483	1.6542058886467637	8.806258086656902	1.6677055507521865	6.555424788770856	2.1468878525750217	5.55622551406398	1.1515215826061476	6.64749741302503	1.3357122216733108	5.252380493441639	1.4033015665956297	2.7557270330951678	1.1417737675053332	2.7643990242534553	1.0306293574065921	2.9660270288613937	1.2294012741697298	1.6883889350926724	0.9158038041699074	1.666652191317525
4.69680764680072	8.69439935217241	2.7021962127103687	7.882462739927765	1.8302973953204151	8.601372000559797	1.6383278513033614	6.540329232587853	2.144907382555059	5.740382881103793	1.136062697761859	6.665565587450288	1.443957376340202	5.33239313636583	1.4448741465107313	2.7621285616951394	1.1653263024422904	2.725615141867176	0.9945084240485015	2.8215142996974447	1.1988173761041485	1.7819348085234825	0.9297734968996448	1.8425408395646767
4.542603367589479	8.685346920885891	2.7431269341627496	7.608329201413773	1.892149194860412	8.6150175371699	1.6650776220458796	6.786386393700359	2.0097596015191663	5.716991502682487	1.2192647427434273	6.45526476960467	1.4583621240898268	5.359806213405103	1.4827890421551526	2.834417588661715	1.2180567420918205	2.6416631989240376	1.0035992448776245	2.726505975910041	1.1767604606057671	1.740865888480688	0.9391308744270649	1.981964768053273
4.552652885966683	8.615920844349354	2.819882122946884	7.836901965493511	1.7600233857813246	8.682941971040666	1.581908445231182	7.3063505849993	1.9198097343776388	5.54031314977418	1.2950637463180938	6.225728040166952	1.537445339049687	5.2320835088280235	1.4878623625709078	2.9825967471292882	1.253284020359659	2.661823236553325	1.0466573788719877	2.732134142132924	1.1355374493302293	1.6838257217545842	0.8994650072644595	1.9690948669620179
4.4564835127042715	8.733492614701921	2.802179758165363	8.03492393586247	1.5259233403243497	8.898992282319469	1.6344226929630115	7.566869543427865	1.8305957327085427	5.6726901780370955	1.2836923116952814	6.070452131197262	1.5765446204581746	5.1474584228170235	1.3968478257624497	2.9564294824817594	1.252143087831241	2.8755735019270845	1.0648254087656661	2.7137905690572137	1.1002178778101608	1.7659635618401737	0.9362063324441073	1.945500048294717
4.636133413322137	8.965248954675278	2.6771641475834955	8.138518878825282	1.4528607119204608	9.139822261446481	1.7494968493394218	7.262230266575056	1.787496023826835	5.874137672557536	1.3152441475762373	6.0105212211812	1.5322029517432605	5.152536911391609	1.3206305804659046	2.924258109151154	1.3215860509149402	2.864500942912483	1.1046508308762475	2.7951784884899875	1.079600534979813	1.9393656686875291	0.9628669757821497	1.945500048294717
4.865669404544054	8.664034132330997	2.585882638593418	8.173872191186186	1.414110415123173	9.111355218419769	1.7784436245800141	7.129511852416748	1.7873333055270277	5.74413602154136	1.4087924690386275	5.964785135759561	1.4464424076266724	5.32146813611976	1.2741676647198834	3.0052647653509403	1.3670801801022094	2.7402089741539863	1.1331551838270064	2.836425604522892	1.0620532001198653	1.8321301552424538	0.9446600520946767	1.9176152625969978
4.669583869594081	8.686208312815625	2.6421866023512997	8.111337589473436	1.3031457682236638	8.932749969198198	1.7341712139718455	7.109046094724446	1.6997985119346244	5.695660031625309	1.484428171459474	6.050812462600027	1.3540650557242697	5.387993604741473	1.2563731419514415	3.118565255669677	1.3304362351059693	2.9184771742890647	1.0969108047237919	2.739079142007567	1.0530548738432752	1.9188312086661317	0.9559532006024101	1.88544050986886
4.385339699738925	8.9185308946563	2.8206823023608774	7.816035368280215	1.2501401149389386	9.07212928782494	1.7622304656778685	6.922944905484167	1.7274761323208445	5.743785358536166	1.5639584384463827	6.0942611390516905	1.3221840536313278	5.298970224786976	1.1877793325504338	3.1884869641261275	1.3188208384168	2.9743088074464734	1.09437874919677	2.7259096302702743	1.0730555905494288	1.8686358619471604	0.9731450254638137	2.046314273509548
4.360675426864422	9.003772635048612	2.8579946094248987	7.669743351253842	1.2662677597430576	9.270176581302142	1.764246031293995	6.82898357756499	1.8153754291411082	5.518493413773065	1.7078159599649305	6.0551616463643	1.2782887489734645	5.364478008998974	1.1560084375872866	3.293487526894333	1.2991765569503666	2.9942094878375802	1.1125962960307452	2.752192086504247	1.0288630964333925	1.998687442082677	0.9899538935613493	2.262957608545674
4.493350880274596	9.18832977501484	2.807402134876463	7.750319265301973	1.3442497838061314	9.405460339200255	1.707433029011257	7.167206004309331	1.9588894325364772	5.414335879883578	1.7752630720379108	6.1038335846722624	1.1792002385933649	5.675860796854746	1.1509875662262585	3.302691533409555	1.3102287329351292	3.162632088200216	1.1420408381968288	2.80730648137262	1.035338148938027	1.9781529820612798	1.0269517141245572	2.185738201998144
4.803875477610719	9.386650581517264	2.5802217466806083	8.210096836769637	1.5198676796115835	9.535718543066423	1.691932339712078	7.5024583748666505	1.933520408304839	5.3403505830881075	1.7094138372555097	6.065280527122922	1.125988261788662	5.963178005625077	1.1572444809167726	3.3397063977944943	1.3311291387284165	2.969949610789373	1.1742717261299467	2.841643814947299	1.043524159386114	2.0032506554207656	1.040329334543381	1.9991246361749462
4.96084859853218	9.141175162517005	2.325624215264957	8.844368053385809	1.465351815317031	9.75116884419812	1.6387063443314962	7.9001286872685	2.049232111927639	5.493837302324898	1.5545825353951335	6.0151419480401564	1.1095365567669042	6.328420668877554	1.1884512139572398	3.2492117903585025	1.3723822926151545	3.046021083803201	1.118953586828519	2.8651164776216635	1.0010340339976211	1.6632912617331868	1.0716021546188161	2.0398793229639205
5.069823914872764	8.877907314327482	2.2583364123211744	9.215541454867745	1.3672423573698333	9.808741167032418	1.5753198290170085	8.14923841237369	2.167481793306458	5.566126195495347	1.3517551449391347	6.0456368437622725	1.113493045487427	6.2618853495608064	1.2576223188881086	3.157059212752422	1.3525951542736774	3.0285842971748025	1.040979194222708	2.911816808841043	0.9848332750140444	1.788779628530615	1.1101590627813382	2.108518795450614
5.084011369049184	8.66704816429493	2.4404812453109614	9.24490195035534	1.3481214348098494	9.57058705974385	1.5286707692625403	7.899681751253075	2.3564099921334782	5.550897719182217	1.253945122397737	6.2177424844416675	1.1141525862416566	6.123149071261293	1.3572861757577754	3.222137815251358	1.3251789404775094	2.9363329226099095	1.0404729910579444	2.9453933835426844	1.0325961566367312	2.0009690487517213	1.1006490286797486	2.0420243064791297
4.902000390407089	8.791641464016868	2.2770223060033112	9.181605441369166	1.343528737503419	9.350743166183326	1.5659416180896408	7.458296690131123	2.398976362405245	5.4595030821665596	1.191745628402223	6.295615846666095	1.1306166060694338	5.871644105678895	1.3191979076766776	3.333756587762853	1.3209372953747325	2.979216644415107	1.0530153586519477	2.949199763391177	1.0984758740703637	1.8138773018901009	1.0502510338488509	2.0420243064791297
4.612924172914767	9.106406649347832	2.326134364193457	8.812915659700597	1.4153035552797164	9.218111345496885	1.6279986846932435	7.492022373943067	2.3266216525919092	5.244114513803674	1.172991542549123	6.423930880251493	1.15434783056258	5.7524208953377185	1.3006809987900638	3.351449861097798	1.283165601205933	2.8501864184206336	1.0618251146964794	2.923357426927472	1.0987523880037122	1.713486608452158	1.0023965115942133	2.250087707454419
4.2706353858351465	9.722073151098341	2.577797892909602	8.620298050701944	1.4581318101713503	9.178144910289767	1.6378327781382207	7.893611919522444	2.2672573426838722	5.206679652723759	1.1845013942918248	6.391288500995618	1.2013029311121755	5.769218648182389	1.3875292955635175	3.318073840735511	1.2542998313712088	2.6896542632657	1.0743152636827653	2.8657696647199686	1.1071262724267323	1.756837135163997	0.9564042934898389	2.2822624601825567
4.429838820210401	10.051118162516897	2.805826018416041	8.348851850523625	1.4506264017835842	9.242670952316928	1.6660961411561652	8.04529476405363	2.0609769672238554	5.581418082840155	1.172188065341085	6.252642447646004	1.3379379119013783	5.653421327460572	1.4430993168398658	3.300289042723322	1.191315507472902	2.7526481463082275	1.0275147873654034	2.767217544334639	1.1224347604960878	2.0283483287802513	0.948026042900145	2.365916817275714
4.721477628836809	10.007624437412897	2.854271632953469	8.167266472587198	1.373638629086692	9.424286877843047	1.640272206052441	8.02776826263179	1.8611422291056752	5.933455046559924	1.2719361201629673	6.21430525070844	1.5373086344194467	5.413810041395635	1.4765496783931515	3.3570109158909682	1.1225177464145337	2.818844093714439	1.077250272960397	2.744629077773731	1.1597489973786388	1.921112815335176	0.9781605672151722	2.297277344789021
5.105643810944729	9.57044688734578	2.9688637267475313	8.425614153834195	1.4491552440760804	9.550325815138683	1.5720889956259578	8.083931573246351	1.7062633310771878	6.158324356796879	1.2582056470930474	6.248856190356123	1.6378354329290796	5.250965470072547	1.5240661211781947	3.4050120790508536	1.0885396829941798	3.076874619868211	1.095905727152422	2.8032477818587704	1.2129056672176473	1.6952337550998051	0.9995218054359162	2.3509019326692497
4.952135989994495	9.352359113179844	2.8860482180991354	8.506617294726244	1.3658427610416828	9.603744684151177	1.5663450334279312	8.218518215919847	1.6351145351730565	6.456463370336792	1.2360243886851368	6.399716030994341	1.59817536325329	5.178833465955022	1.5819677800608185	3.5117256166514172	1.0480771989352462	3.271412499059878	1.0836941008552838	2.958872839883658	1.2388839595370957	1.7203314284592905	0.9771994662416796	2.1642883668460526
4.2869946059853214	9.752588797168563	2.833068033903301	8.468368851136917	1.2728425971712616	9.728053653234332	1.56500740406394	8.097589650112134	1.5759400744116885	6.5943863274304455	1.2693241080943858	6.52424900838202	1.5574723451578805	5.2350081719059185	1.5063095414069525	3.6334696756340596	1.0547177975562785	3.195600383284232	1.044340407523607	2.9999997701172583	1.2148104604062815	1.6792625084164958	0.9502516236792355	2.1278236470874963
3.6836838636386324	10.308009175958622	2.6464108422905483	8.330103343889386	1.2482397603480226	9.776872738465027	1.532877662295655	8.20656672421156	1.613581868805009	6.597316234149221	1.3124494817855235	6.576247078802033	1.477431081782511	5.499499002470378	1.454971441377501	3.5081732910473638	1.0455072111104406	3.1820938563420973	1.012117866992131	2.9666371245714194	1.171602537768774	1.8982967486447344	0.9297589560676818	1.919760246112207
3.390317987349395	10.710948173902802	2.5660326558562896	8.502575519243702	1.1225513511900023	9.82040265987372	1.514449374760082	8.373420888224137	1.644043933374491	6.367343287027497	1.3292106857884283	6.502875913509321	1.3883185991744864	5.642421908938565	0.9619133654488655	4.923181577973394	1.0887751325608803	2.9887829363925866	1.0305850326889565	2.9173553841503015	1.1317806221159301	1.7728083818473062	0.9365718670931448	1.958369949385972
3.6763350378833617	10.63968086220882	2.431574623923807	8.758220728779085	1.0682137299964494	9.888985598714147	1.497488535640933	8.693931339596578	1.7254381852326506	6.188269265342321	1.3514243775091972	6.46787859477661	1.3591959107881015	5.69974633172422	0.9712518418209481	4.84476360677168	1.1413171314595518	3.127299652137407	1.0476825251479434	2.9209944518903117	1.1580452991528654	1.6792625084164958	0.9601249060191166	2.0870689602985224
4.279379369823705	10.180682705321715	2.3491900075420666	8.446719974797968	1.0452569539997618	10.169749216928675	1.5307968337336426	8.578124777430443	1.95099251929707	6.125335718730791	1.3485642031841374	6.3858471873014695	1.2564063127741283	5.854375423388411	0.9847580697125211	4.729078019306355	1.1769288602028456	3.2712728451623967	1.1135886248137807	2.979252794447386	1.1651618016710075	2.0808252821682665	0.976916790596336	1.9369201142338803
4.392738756086787	9.689255146453428	2.37279506356332	8.149276380908855	1.0728919788149827	10.402286722442154	1.5032925455529773	8.495277498232898	2.0630165573011867	6.204560510546411	1.383380631472939	6.287980223781751	1.1483574635868523	5.9438952287052835	0.9726709920806009	4.767183991344266	1.209220373149928	3.2508434750165387	1.1855864193675565	3.025953674102615	1.1548611935810018	1.9302392420113526	0.9801975844390649	1.883295526353651
4.343068622903988	9.539768689986904	2.4419711966708086	7.848860824805767	1.0603861419735245	10.62475901475723	1.5655441593319859	8.273054751379668	2.032325162206791	6.354328965413064	1.3742889200281783	6.244014119851449	1.0858457937883064	5.944908856946454	0.9440226148513381	4.811738858890846	1.2918743653723324	3.267202931578653	1.2094032922387867	3.011338877202508	1.1244847711265413	1.8503830085948072	0.9262697702358355	1.668797174832734
4.440966147310775	9.486692408995523	2.4837029563449255	7.804574746268227	1.0974801967823828	10.50857187481709	1.6103765249461717	8.233976401777337	1.9051463308610392	6.498317821797232	1.348366777880095	6.236611790496499	1.0713433391550689	5.847200723466244	0.9176388229540178	4.895671609084682	1.2793427276053126	3.135928267946084	1.2550743959499386	2.933880069726836	1.1218081659647876	1.845819795256719	0.932162119807222	1.668797174832734
4.467402210885453	9.494242244993101	2.5904938253271386	7.5457049635512075	1.1246914326176347	10.170359714359154	1.6760479656220728	7.994409255198697	1.8704951598306117	6.196660764219706	1.2910739541469305	6.3468263675800385	1.1051600685461374	5.9498405784429185	0.9432031396164541	4.7648709073027735	1.2238280010473241	2.916003305247967	1.193401300587176	2.87363658525981	1.1472301197435109	1.9233944220042203	0.9693167719293271	1.6602172407718974
4.5420893120354835	9.447479908847685	2.586638508565725	7.767417069852616	1.2087600368280478	9.877716979092254	1.6569694729182611	8.106178555309993	1.830108178937844	6.020468456869227	1.2467174123087632	6.409303467383744	1.0797631054742607	6.207696841733117	0.9493276447274812	4.800892286078283	1.2229207775788244	2.9250109816355203	1.1641034154268115	2.815916179924391	1.156227799214654	1.788779628530615	1.032784036247234	1.5207933122833015
4.604739127174446	9.308807109156566	2.538295409724973	8.204584795608971	1.244764569630441	9.462349194639504	1.7024948745205317	8.002873387011968	1.7991489193172312	5.980946104626405	1.275299021659247	6.240600209508643	1.083703406525827	6.23954985052767	0.9399775714007832	4.935999782314873	1.2931980962418088	2.758164475258746	1.1483377515807531	2.7645054507044535	1.1004748368029587	1.8412565819186306	1.0781274931342462	1.555113048526648
4.569201954203292	9.353953472053982	2.6637076338224115	8.520413695109697	1.2456964698993471	9.379227707948726	1.669165812685772	8.165452432679805	1.7477849463575674	5.9186384248975585	1.3533060053538606	6.0151989397930565	1.0755616608012881	6.222134235601165	0.9128166504549686	5.07753531464912	1.3452407995691278	2.6467306403469357	1.0914730525045877	2.8101239530341418	1.0606648059534098	1.9758713753922355	1.1009945658862226	1.4971984936160005
4.510519696298521	9.408544077088687	2.8065341570009537	8.812635110192735	1.1904086977159856	9.34055089838824	1.4828344474780728	8.421352527709509	1.694110851321971	5.947966978215073	1.4369024222652902	5.85070551165417	1.1811180042219727	6.159269831595396	0.8956647583408655	5.209524874493146	1.3928194740729307	2.5030367551169093	1.0240517087165038	2.8017561930405535	1.059466993121067	2.092233315513487	1.0874239689997738	1.8425408395646767
4.550582682198706	9.330344514838217	2.6470010088147973	8.834704228740554	1.1448163011911856	9.258229629540848	1.41817939026227	8.417451729518534	1.6151348983279457	5.977556150872789	1.529569432168138	5.68597396531352	1.2569701470225483	5.886622625542248	0.9121482351670234	5.113611698086901	1.4393007569907912	2.5038248021098415	1.0237676907407152	2.8530351409603405	1.0094495874409237	2.026066722111207	1.0970624712330044	1.9047453615057428
4.152232616335467	9.430150927438632	2.445960628669127	9.201155434875446	1.2344576095906588	9.2278784372963	1.3698923055094365	8.782875203736944	1.5845412361279827	6.0281923961106	1.5726188053745898	5.525273181813977	1.3132601531012449	5.801198060433393	0.9598963716586821	5.080246845532353	1.407227724030818	2.818016145607942	1.0047198509683684	2.926813512963259	1.0184587641451084	1.8937335353066462	1.1010345890803936	1.8296709384734218
4.101414004470135	9.177553006099833	2.3080891133698516	9.033420006191195	1.2722870797050152	9.35095399197371	1.3449705042423077	9.097793559310736	1.6144683985334924	6.156660292798015	1.613306719650227	5.461700593194175	1.385290549013466	5.874646829306516	0.9735405564876893	5.188440759486785	1.3512119482184233	2.8038512502919657	1.0128340922863126	2.8709938687647476	1.0490341417116917	1.9325208486803966	1.1387253522031096	1.8017861527757024
4.386679200649902	8.835657579474734	2.428008609237146	8.644518436845312	1.1945899963087023	9.55116282817266	1.4122537436445572	8.940479725655615	1.6900177797418339	6.438805934455159	1.6273759955297904	5.363519471953032	1.441918625254898	5.992817919194831	0.9761710590301486	5.40230158207137	1.324272894041265	2.7967488520771946	1.048658372627044	2.8640587407354188	1.0604943953771988	2.067135642154002	1.0892669567772604	1.7803363176236109
4.704523868795935	8.675120651704734	2.672759251268399	8.464238603610404	1.2488443454205724	9.685627419358287	1.4143590893766498	8.926773762788184	1.7109496061998242	6.849829108064369	1.555455634267282	5.330495444219008	1.4110320873989886	6.212579723649158	1.0059775651341973	5.610390573537352	1.1935959010541919	2.92084131526786	1.0500878690669502	2.879029668372643	1.0705688768840678	2.3454916557773884	1.052243143005603	1.996979652659737
4.5899073055524795	8.552312000382358	2.8129170778483363	8.645372308480232	1.2769694865128463	9.637580913531721	1.4131295405289082	8.923330467007364	1.710553890316995	7.193060657397465	1.4471974373818803	5.200954941367648	1.422163416489847	6.262169612474666	0.9676140784996133	5.917961690359637	1.088228956603179	3.0992890704139846	1.0407418458641358	2.948317761021122	1.071907184374049	2.441319135877243	1.0188396806383548	1.896165427444906
4.550889762697186	8.818960441067409	2.6997728879885563	9.138459604503614	1.2103611920158126	9.830405588475756	1.418167388194176	8.9293096975236	1.7255635694984153	7.554320121564786	1.3933658319795965	5.22583993811365	1.3725212496846508	6.111705957567981	0.9229038875835114	6.170866645015278	1.0504938573444527	3.132596524963312	1.0568299033009898	3.06779368846422	1.0213721657746	2.3363652291012116	0.9644341636511349	1.8639906747167685
4.731779648322729	8.932082930932692	2.6384711110881662	9.171829280510183	1.2302541417559176	9.685534383027207	1.3919226763233776	8.877265707135724	1.670222746476569	7.790246730450952	1.3751521096340584	5.32489858080207	1.2754561338882817	5.796072801752133	0.9292892694677097	6.306325927195744	1.0387088536533031	3.126371951246997	1.0836036914382419	3.1294525291662048	1.0001185083712831	2.386560575820183	0.9422540568670348	2.057039191085594
4.8149027081267715	9.104195010124906	2.6051017683379327	9.14328482321765	1.32339403912689	9.560465280246845	1.4209134622640918	8.55385916433938	1.6176656529158029	7.792492432137904	1.3640506886177195	5.361469984918538	1.195099971465077	5.593730254498107	0.9867195523864158	6.4038102986222665	1.0386515988527825	3.0804158436972067	1.101347312139674	3.212858888399873	1.0200271541522512	2.3181123757488584	0.9742931070472926	1.9605149329011813
4.551231567488773	8.80333601346676	2.4678968812727224	9.005709048681352	1.4407727062420244	9.392869761255866	1.3911872937466687	8.252252667591252	1.5271739778644833	7.852516205033211	1.338242562269799	5.488383031320131	1.1282811319305883	5.594288681293935	0.9621734236935514	6.347737698690942	1.0478174868141914	3.2834227342432847	1.1453723332757648	3.391981053668474	1.0240454325957118	2.386560575820183	1.0064197681060987	1.7503065484106826
4.440388609416085	8.67924841523552	2.33783075174181	8.9385733186291	1.4480769512750074	9.218218587873618	1.4290790234634498	8.205238056278377	1.4610641471766719	7.870463112274467	1.3846549234986214	5.717775867761501	1.1017813160635483	5.6269992800091515	0.8657106362578822	6.38783353017385	1.0708462308469777	3.487566806525998	1.123320037444378	3.252772913575436	1.0476278558378718	2.5052041226104786	1.0107891162988578	1.4886185595551638
4.157093644689929	8.905680164921614	2.2705227267237844	8.987755626337025	1.3452034853565613	9.195549670808083	1.483611776495998	7.966562083927679	1.3966472192765156	7.939281361153487	1.4958199381283677	5.691079653730149	1.0898632990879094	5.7248809181682905	0.8694708330681867	6.270824236577065	1.1041491158506085	3.602312433863796	1.105213884186976	3.129253642822311	1.109529971739984	2.4915144825962137	0.978082339976851	1.8489757901103043
4.372200819408926	8.725599647373985	2.226883685225275	8.74152803306137	1.3301737031084115	9.179216126860922	1.4831614998223244	7.760419141685791	1.393512079061841	7.787847098484602	1.5042714887998019	5.625255550510287	1.0755662756508848	6.080805320591691	0.8781150475469924	5.955480967394267	1.1378697983191108	3.6381336585677895	1.105227882489151	3.176418029119447	1.1313704606311525	2.279325062375108	0.9786005805446394	1.9540799823555537
4.772997850831295	8.697207494015116	2.323668508821012	8.697495147544407	1.339308863946719	8.946375118021132	1.4784162036950537	7.7871219948891435	1.3601174113676036	7.769752285011952	1.435221998901375	5.773240942279825	1.0772894196100682	6.615557336758217	0.8123610460289067	5.793123121707569	1.1271888113401591	3.53777238267058	1.1322310097266304	3.3095956077710715	1.0493345068890174	2.295296309058417	0.9609936333428213	1.994834669144528
4.606397574033691	9.01439830778987	2.4999008376012823	8.476260324638115	1.3421945603107486	8.64262103127099	1.4967684719031953	8.100431785477838	1.2939272675135	7.626949690502936	1.343953928629885	5.936066452362101	1.1539038251423828	6.737463081748914	0.8032583908284612	5.840250885282656	1.1357408647146936	3.5492738786560167	1.1975251800212219	3.48594292267856	1.024653892321092	2.1583999089157677	0.9302747537321803	2.007704570235783
4.0655976076785265	9.453983067532832	2.683394080172586	7.9897653599965395	1.4060715842153189	8.359781484091034	1.4743326784406225	8.557782893855093	1.2938032706477138	7.434123718377299	1.402375601671806	5.946198932634903	1.215126959671861	6.789492135111318	0.8117297471266974	6.107936882764662	1.1573545631925632	3.451895210997877	1.160591400359018	3.528116425211444	1.0565212934367907	2.0990781355206196	0.8913093635414782	1.9304851636882527
3.6274440869540348	9.445970991543104	2.742454877908982	7.9084211360928585	1.4888061265491372	7.976722833304132	1.467228066693687	8.775266949896876	1.3483556773619427	7.319865441251492	1.5734890107253634	5.881012110997218	1.2203968358633288	6.626856911752453	0.8011800105988354	6.254963061357061	1.2219617721217761	3.366716308812581	1.1334381183260496	3.5242665230607946	1.0813985490656441	2.1538366955776795	0.8898626327926494	2.0763440427224764
4.150464922847297	9.166542633989078	2.7902232907552715	8.197794566234066	1.4835166115235632	7.799170569374925	1.4162473177066908	8.947223558479932	1.3729216749692454	7.192639925202269	1.6228029119134226	5.943263755500841	1.2140782937334305	6.486898319479148	0.8206997062284823	6.412355917943125	1.2692658739402514	3.3312142930171174	1.0969171440920367	3.5069752025128214	1.1062078282869816	2.254227389015622	0.8969124084554209	2.3509019326692497
4.71661602865929	9.004211225669826	2.7327399872760405	8.595036371883138	1.5208624793505865	7.632402379686202	1.3561318126355053	9.26928052537054	1.4275950495551353	7.3104493786297375	1.5682797881925252	6.0573551133485575	1.2206931014178888	6.5111415421910115	0.8308943975936248	6.5379847694499595	1.2616758097412524	3.2151020525396783	1.087046537118438	3.554277363730475	1.1307132762849799	2.329520409094079	0.897690671075276	2.486035894127428
4.64732551954941	9.017835075011417	2.503038107997384	8.601501233675274	1.541863228633302	7.698894948056229	1.346002903646276	9.401474891313578	1.5061242774258636	7.429557807041173	1.5138878213646048	5.988532675002382	1.2569599306822736	6.416073394980085	0.8650541878280176	6.411216865736231	1.2189259223173259	3.521003939694414	1.0443200193553732	3.635287136644125	1.167166674796313	2.5896235693651124	0.8969722576946254	2.400236553519061
3.9774692405308323	9.541163757540215	2.3245266985001374	8.944308286058462	1.6779009597280803	7.755107347555738	1.2756494793906592	9.467076015775017	1.5956210354444458	7.437447566130388	1.5063473738615403	6.026189660214345	1.3097298910595125	6.327180143534786	0.8549515612498962	6.3812346394543	1.1559158095336988	3.809439114385577	0.9957698526393612	3.621290270251911	1.1529155019746324	2.475543235912905	0.9177237634498467	2.2715375426065108
3.997874609275963	9.78077983494339	2.159144804676922	9.119963708837034	1.7361210867915522	7.739206716124769	1.2066714795369264	9.569805652785572	1.6246032116323041	7.688963935682685	1.4292489005934508	6.024229563775364	1.4438407290315465	6.23811189738946	0.8651107043378549	6.073587786924337	1.1028065464029626	3.878208683616802	0.9743193666005064	3.732288593835306	1.0793224069181937	2.352336475784521	0.9459538407359809	2.1471284987243786
4.134988673851181	9.710198364442414	2.0813644089062158	9.13066940821065	1.5744753264453955	7.974631569583296	1.2334363411953928	9.478333722501612	1.528093684226719	7.793076923322417	1.4505091696072916	5.898682774156958	1.539604731030764	6.123013231004556	0.886060754659043	6.00597094711058	1.0554642698774124	4.0259425565954	0.9328902333457764	3.8181593495645454	1.0886071434661289	2.475543235912905	0.9729653635802834	1.894020443929697
4.115850410905278	9.782080408807241	2.1623757343440837	9.242638346546064	1.506259493970915	8.228353036191034	1.2786603125411078	9.482727993808211	1.4529330958913373	7.783795609142982	1.3685699345290683	5.711150998832041	1.5663425568391698	6.011509654412547	0.8043938551860267	6.0862269854279285	1.04962595519104	4.080437502448341	0.9258715398057321	3.797773048814546	1.115306480780666	2.480106449250993	0.9840054183713118	1.896165427444906
3.996495887794939	9.677452761030324	2.3768092498145372	9.038556041164977	1.4494897914471445	8.689796132053024	1.3142870568283591	9.255323891649384	1.4445101349533842	7.674751621152228	1.3471662578648367	5.581213153653226	1.4002887324119646	5.887681451090048	0.788084000752353	6.123178437203389	1.085624413440652	4.110113955663151	0.9685252324828896	3.7036212251301333	1.1704387052882919	2.3956870024963597	1.0236682740825027	2.1213886965418687
3.9443895851151862	9.347281018596838	2.5513188577525896	8.392175213530042	1.359740994761659	9.053996188092544	1.448797552811803	8.901540762536971	1.4714617535703427	7.710732150220561	1.3699558802773186	5.704733918753021	1.2370433571675408	5.904126813945116	0.8117202795946193	6.082866117125567	1.0706784751341332	4.20461974314453	0.9603673808692763	3.701576225364466	1.2060927693757457	2.324957195755991	1.0141062941864651	2.1042288284201955
3.8753588306189597	8.920866794511966	2.641042592445705	7.87191885126615	1.3330050563375713	9.341552538599	1.4635418688636237	8.830215349934292	1.565933077021991	7.498712451443258	1.3332734942881936	5.8768101865686635	1.2009524318232847	6.0353247443956795	0.8278895057446957	6.142800853051586	1.0127517827561185	4.2575585455683935	0.9830841051776243	3.656611223525	1.1515410843205856	2.436755922539154	1.0618309215021497	2.1020838449049863
3.4438140001138886	8.723347607011323	2.711030468254701	7.853843197808439	1.3133365679454974	9.567949175342402	1.3524822685633036	8.69079604298132	1.5492487081135842	7.258155093441074	1.277582303275772	5.943395554519284	1.2144346744064534	6.223648014257455	0.8117875440312644	6.221816237784702	0.99125395674766	4.349570513451888	1.052241753631785	3.7552587325743803	1.1304166042198527	2.5508362559913618	1.067505020595453	2.0913589273289404
3.6793129336718167	8.630957871774628	2.743350174103064	8.032834947929455	1.2401744138815316	9.717144209986905	1.2760895937566097	8.697572699074376	1.4832799881383278	7.265214326542857	1.274179055817518	5.9968076936790915	1.1824669557380665	6.446902014269987	0.7925238372790178	6.207459700018143	0.9399443454040132	4.565345760339127	1.067392494037433	3.7382493080537196	1.0942676203992099	2.655790162767393	1.0339897391917863	2.254377674484837
3.785248338217256	8.625586309854755	2.6294171098155443	8.737490914002192	1.330619285089051	9.475515687393898	1.2806644015958746	8.74951619630385	1.4631719480529448	7.2443782541706785	1.2713328957656456	6.085763412802827	1.1891447265267654	6.3529956696205	0.7578460184177612	6.169782340739441	0.9230338793419149	4.514012977736303	1.066884040564755	3.6732463797514816	1.075510001558319	2.450445562553419	0.9946933613583958	2.1814482349677258
3.6443526234428436	8.690472496637094	2.4931057753663044	9.099996965439406	1.3568590467925663	9.313487746052557	1.4478721705145001	8.71077597133291	1.3989004663141358	7.2189382238433675	1.2928934370673362	6.225526621275295	1.1494659509389389	6.329300526335732	0.7506248712148123	6.11414721079415	0.9408798055304093	4.158962893946486	1.0288140052424601	3.7506259774207007	1.0218345040066734	2.5645258960056267	0.9840081035476443	2.1020838449049863
3.5534074143190333	8.510033681212139	2.315663192000668	9.168550576406908	1.3597761554343593	9.205015116793602	1.4044943455343422	8.53997154940934	1.3289808798192804	7.1465776762071185	1.3304414953176749	6.075794713014687	1.0709282140773095	6.494272847786303	0.755783442328749	6.164738663522187	0.997568439982304	3.8455994985548827	1.0128303665064824	3.8587579010298865	1.0159938431716748	2.580497142688936	0.9997639984499069	2.0784890262376856
3.862047735566735	8.300388433668848	2.198342461649839	9.631518379933874	1.413097050960684	9.362642999918434	1.2437355450005643	8.652797039359905	1.3075418587706327	7.224242873698564	1.3754954822209966	5.874563923954899	1.096307145287457	6.521615397160287	0.7733367786421095	6.265248419739179	1.0167045743495482	4.096986489299893	1.0347595924696062	3.5557646434098666	0.9665305667269412	2.5782155360198917	0.969615911956451	2.3037122953346483
4.138166681556859	8.102846433442123	2.1437776345720727	9.825313481991454	1.3696742536755475	9.24404871449831	1.1962493163627879	8.810000487912623	1.2959172712539397	7.23173631383978	1.3740666905173253	5.85100976910814	1.1379072755803834	6.433967141121046	0.7770397704804418	6.537658656627331	1.0412011719435768	4.257059781648816	1.050001867939866	3.5854517110576296	0.9633023339608008	2.78584174290291	0.934471350885468	2.3702067843061325
3.962764578136498	8.285957549150883	2.2503100012943693	9.64206983528346	1.2705069724742095	9.029550943490587	1.1621198826140622	9.138826691938283	1.285437938166939	7.281070413542041	1.451379644520643	5.970832137133459	1.0994701997419996	6.453422181035524	0.7338616436648935	6.581806733567763	1.0525413989802364	4.172748728683585	1.06505377255691	3.5589599481985994	0.9722255218855365	2.8291922696147487	0.9180705435297649	2.37664173485176
3.7299266709056895	8.36331453454503	2.3769626362908727	9.184091971447135	1.2163820543183161	8.80000018339233	1.1830531579090902	9.297941533852748	1.3108907637304879	7.167523766719265	1.5259509792248935	5.9392674560248695	1.0651582435209697	6.487301121849218	0.7449962112884156	6.513551852508229	1.1234375602612572	3.9682654969355586	1.1002693885785642	3.4949058922662233	1.0229697198001648	2.6580717694364373	0.9010814771642182	2.4216863886711524
3.4724211940508356	8.465978979441907	2.557951202835746	8.577911210845214	1.234864141900252	8.809899076349325	1.1807302983576926	9.264122101389678	1.4211216332306744	7.209639471630226	1.3781423694235269	6.066231044720315	1.0529580393286313	6.515381562782352	0.7833804952821941	6.440530499758101	1.1959147898500786	3.626592261468785	1.1149253216266235	3.4843834845107984	1.0250986433119667	2.6580717694364373	0.8878409489873123	2.5203556303707746
3.6118174649265553	8.356492724254753	2.7094820616925923	8.159015290380905	1.2799131479948198	9.049033262502327	1.1748199838208595	9.266523370796502	1.4477452813252656	7.228376004743477	1.3478948567431734	6.097258045657606	1.0810921821653816	6.401113086485704	0.8686396866739127	6.190006021087225	1.2356085100209335	3.7293675547367444	1.1093352763899769	3.580771359506902	1.0217163909277063	2.662634982774525	0.895688492121413	2.5482404160684933
3.9048599219360858	8.22241389114115	2.745526434293823	7.961883278927962	1.411637575179478	9.097140561682904	1.196559595109421	9.441407769987658	1.459371323353457	7.362197536308062	1.3640811828418073	6.111384423007729	1.1065248535655934	6.234220376177077	0.8620458262106208	6.101388439728357	1.2664790791219436	3.7482407814535237	1.0911695131154038	3.6636160029073825	1.0395450816694645	2.6968590828101875	0.8977470646707641	2.524645597401193
4.518065084088583	8.125458562910556	2.6089691552382126	7.831644863512188	1.4847686950106425	8.797360938559255	1.21117625163418	9.277274789843652	1.437684923051483	7.424587016267776	1.312843822070874	6.202283464014405	1.109292144415354	6.334636291886515	0.8861747453623658	6.246131443465517	1.3299589900831228	3.765368334451785	1.0912933862223537	3.706701710956106	1.122874875970155	2.8132210229314394	0.8712275186760507	2.655489591828952
4.906558037526069	7.598124735646817	2.6327548274250314	7.802693551227967	1.537327899967107	8.167358319612264	1.1123766465551996	9.156414793193234	1.4863197510190902	7.560198799784271	1.2343902429740872	6.313079893604315	1.0839730707209019	6.290345580315948	0.863932257752545	6.375065260053195	1.3407073853176315	3.761328346703216	1.051953787316721	3.698378961876273	1.2320067810183777	2.845163516298058	0.8449937497622698	2.7756086686806656
4.837468074910327	7.365849748204469	2.844937647675908	7.816980040170793	1.5700801029124436	7.736445776197636	1.1045380575401196	9.079025394099563	1.5095316375003736	7.489211418039054	1.1845180292288955	6.454104664463328	1.093890132036681	6.1620683395536835	0.7929623517218164	6.304031456167157	1.2792178596720687	3.966300367092426	0.9793083687402493	3.6953495589324086	1.1917686770096834	2.7379280028529824	0.8565010013610029	2.6447646742529063
4.166939507252744	7.586406983455946	3.1245473878423065	7.719599094191218	1.638551665425591	7.349415562045074	1.164372523833681	8.913183805445877	1.4327929299472693	7.229878212083977	1.2528573822690017	6.396158769250748	1.1002443739019232	6.2577249623192435	0.7593708740139854	6.312148462728808	1.2046055447101636	4.065105499560556	0.9222299923841467	3.7696159604945607	1.1434996417578576	2.7424912161910706	0.9047848180738128	2.7241290643156457
3.971111487022558	8.03516939128372	3.031562864989095	7.698263362323699	1.740725335697764	7.117734990171558	1.2274767761377292	8.740162688797911	1.4543770831153893	7.092562891201398	1.2917036478766413	6.480874605053488	1.0966949257820906	6.333552467095856	0.6952296863114391	6.382326966580525	1.1351321466253792	4.196649495709695	0.9063490331834464	3.8309626236754717	1.0798974928587728	2.669479802781658	0.8999391731201726	2.857118042258614
3.8170699591771036	7.859721904708741	3.044278651829124	7.584739760636633	1.6792877280311362	7.166047505230777	1.2240072903159416	8.540168039387952	1.4539976436697606	6.828259528583236	1.2840365829200364	6.627197782910471	1.0980530633512215	6.172024081075716	0.682279547240373	6.45278042956079	1.065824577568443	4.297379856907391	0.8685918773791135	3.9291597885433642	0.9956020547946225	2.58277874935798	0.8946548073710411	2.9600772509886544
4.006621464483342	7.980597019445359	3.059263972124315	7.773276014554123	1.6492633371177565	7.074269128647761	1.2769748369491807	8.187860158833502	1.3617753178628005	7.01468019387129	1.3290841324156422	6.643639503636396	1.117961258666355	6.0927115825095335	0.7050930546925845	6.481735281713248	1.0202947169986214	4.5626524351734155	0.8342831132463713	4.015696737135367	0.973259969007615	2.687732656134011	0.9538331789538225	2.86784295983466
4.222817290505126	8.178071748393243	2.793505078165392	7.736386082482116	1.6455531413354425	7.255344895543498	1.3004902553319846	8.109623424809177	1.233781059708873	7.4427474601582135	1.3394789939164495	6.834494601235853	1.140811136668301	6.027622825341783	0.6754368652834355	6.546503303627903	1.0225418879478605	4.4517472900163595	0.8285787813983864	3.994043941309915	0.9857491577512363	2.626129276069819	0.9007642252051006	2.927902498260517
4.1577248113524226	8.239471183141836	2.7919274327377708	8.054476257580433	1.7081930515060264	7.369212103388372	1.2504045122682492	8.259153647435076	1.154785697800482	7.956507284964541	1.3085526409979242	7.060487529318697	1.1280277183590488	6.08091632716347	0.6784332417668058	6.5252070644572475	0.9490421416103723	4.21528331574508	0.8721174403884969	4.045870149860822	0.9820364273973411	2.617002849393642	0.8798180583881137	2.992252003716792
3.8026302346871237	8.749811004612178	2.671888088327713	8.387117755700576	1.8408374335206958	7.37819132214019	1.2279765984523563	8.426404838109242	1.1060590039141256	8.545074530592071	1.2606836381261324	7.233397320153374	1.1368586745523788	6.232933908517132	0.7056837172679095	6.5011788200891605	0.8900800671450028	4.143441360769261	0.914350955294381	4.0030241866268765	0.9830837091974384	2.58277874935798	0.8547715026597403	3.0995011794772505
3.9070010903254295	8.967832891423095	2.5547647186686806	8.793105488538686	1.9122088354615154	7.638731675711647	1.221340588539615	8.530318360963477	1.0598810047990017	8.979943264136999	1.2347063583124085	7.372641565798322	1.0791642003488298	6.582285910657624	0.7364885678690488	6.336418804630245	0.8840188105339046	4.110582793747553	0.9339542176510528	3.9678058300318755	1.062283412611281	2.5713707160127592	0.8694993878451869	2.94506236638219
4.165099767467375	9.051118103222526	2.619758427033407	9.045291557565319	1.7460829615054057	7.907229619944091	1.1722778534922451	8.923483342505596	1.0847298595305914	9.032041926292932	1.2284545461963254	7.361749790910718	1.009859095481396	6.78766106474017	0.7589597070650062	6.281408494273291	0.9121485936372565	4.182534476785677	0.944119757254458	3.861421301391321	1.1075151545080646	2.3454916557773884	0.8938439545123104	2.7134041467395997
3.851738830281965	9.11248561651007	2.6612696014547628	8.92421814744161	1.6367868534903913	8.03988730004381	1.099040794556164	9.332195762218149	1.1305170942016873	9.008400708406805	1.1700635477359507	7.371926120548765	1.0260658963687916	6.695844723017028	0.7757418802104501	6.195598525453921	0.9454635839454514	4.256730597461896	0.9332428923129186	3.7869622813235697	1.1475124640238343	2.537146615977097	0.9125571327736111	2.6190248720703964
3.5412279358766	8.855422194467746	2.6126854012803546	8.718428680843605	1.602932265615102	8.107252200345851	1.036305573444863	10.127799872439391	1.1565679834348643	8.922927235001854	1.1462389973908973	7.30342201617234	1.0500959351704804	6.6202811175326035	0.7903371972139505	6.096133408540443	0.9401897581817616	4.378488845508942	0.9231101632982964	3.850168533778588	1.147581429383633	2.8337554829528364	0.9141754152542076	2.6125899215247688
3.242094380742542	8.80147460132906	2.3807020593484496	8.863913390468726	1.596607038781053	8.056584337119647	0.9435704473340707	10.672526747015562	1.1097336598105023	8.866379020752928	1.1789892894342475	7.2106801142902235	1.058848486226326	6.569244832116	0.8045129898785485	5.851010426214195	0.8945717322579578	4.561106267022728	0.9338090345568174	3.8622735315294743	1.1834084182886628	2.9523990297431326	0.9089666517045965	2.53322553146203
3.676111796785323	8.835005241819328	2.2894441615762293	8.99191090213914	1.5808983115831423	8.086810328542482	0.8876824478004084	10.817634146587398	1.1152710342093413	8.968852674696153	1.1289635928131567	6.99344156167304	1.099350246307092	6.4832711942326515	0.8296976100004012	5.727610836007982	0.901360697958964	4.7887121940823265	0.9469570627745149	3.8280756181828663	1.1146574813246364	2.810939416262395	0.9021854737497935	2.5975750369183044
3.830473244696966	8.781960652683457	2.3393133020517234	8.680868223806751	1.7004221222783649	8.049632759485364	0.9397932514445336	10.878663844017813	1.1656839847388085	9.426145451374108	1.058820306276051	6.890637003110765	1.109551223424424	6.449134562548005	0.8598118767961308	5.612011895326864	0.9326819644064462	4.959159775958443	0.9510390064993746	3.69644752750571	1.0477060499198472	2.655790162767393	0.8726425554093638	2.6361847401920695
4.017239709959058	8.83502999203876	2.379111136829042	8.465224019205442	1.6398435200228934	8.260533388558521	0.9535371924670948	10.77277170754599	1.232748961207479	9.626070922606647	1.06512294849768	6.872939588111649	1.1423481822192743	6.483275498738044	0.8638460586259424	5.688094575237207	0.9387556646516034	4.798916903876862	0.9804621668304394	3.741575963228716	1.044931168484137	2.669479802781658	0.8854539023029481	2.7198390972852273
4.2164085272200875	8.841607602680208	2.4599604556146932	7.992003935530217	1.4950886846185936	8.356495133509357	0.954863909796596	10.231705751518714	1.2463218590450749	9.584569987647827	1.1296505778876411	6.9482412831976905	1.1302448739614115	6.674494624603157	0.8403484655810503	5.595410628204131	0.9356954330827801	4.6477116340180125	1.0191575184930208	3.7642163353255054	1.061102074453596	2.623847669400775	0.9473978361077109	2.5911400863726772
4.101868377804118	9.014201388011228	2.8126912509486597	7.442627465635051	1.5429033749822012	8.240136205439146	1.0094181260680102	9.634470864454144	1.1301042918924207	9.621913219786961	1.0938879262672536	7.161976885174601	1.1142853938284707	6.704257464913469	0.8419318269357438	5.553859259112159	0.9913414431561539	4.695523143348629	0.9676092317629704	3.6632845909575416	1.0290557123029895	2.778996922895777	1.0057798866133454	2.6361847401920695
3.6464962452520835	9.211284041904703	2.925443821472543	7.397371104878414	1.5812490205384837	8.194735440132936	1.0364163143074563	9.464035816712336	1.1482569925257415	9.257972895727788	1.040202992634694	7.3197863433897075	1.138984282646825	6.837305256556798	0.8337191833593341	5.545047345341173	1.0185039464197885	4.361042083602151	0.9706439381415882	3.640000472693882	0.9889870208940668	3.020847229814457	1.026666955293288	2.7369989654069005
3.486441573128981	9.217971951274706	3.0340244966962455	7.518855444364259	1.716100539027045	7.959244291794695	1.0507619237070125	9.406305757057781	1.1267457562610008	9.011694277392266	1.0613745499404381	7.410766914403136	1.116772130581836	6.924868829730319	0.8044788650818744	5.598473880848441	1.0230883686557817	4.330148646423575	0.9815758869816237	3.8190921997727685	0.9829303754983746	3.014002409807325	1.019892447822921	2.771318701650247
3.5272212292211944	9.073693105789172	3.208159645339813	7.6846957087381496	1.7367140190460935	7.823728636365764	1.0951108277544708	9.48586868602929	1.122625516298679	8.966948916997536	1.0898693685084844	7.519470315656837	1.0594979544942753	6.931330885673048	0.748373732039759	5.847859692409236	1.0204539592220034	4.343904555325499	0.988861679397112	3.8925906736218314	1.007109577245739	3.050508116512031	0.9842958329609084	2.511775696309938
3.77778853856115	8.993035704267973	3.1800254206393745	7.768027643366612	1.7380407049821334	7.867041778226976	1.0981113876470245	9.511382707416962	1.1142640223472564	9.042174375045088	1.1557154451883394	7.37146703632754	1.031258439157191	7.06137893373095	0.7267887769758936	6.03089434903372	1.0257813626062804	4.380134766443543	0.9360284664859416	4.029133846393862	1.0149512809823669	3.045944903173943	0.9589164996061528	2.5675452677053765
3.625396664318004	9.01896865644926	3.0102272601636084	7.850446919015147	1.6424468093188835	8.019412445248362	1.140048199161694	9.457336947269853	1.0614630343705442	9.164694316960915	1.1492159907471897	7.055795284517688	1.010746907803149	7.0902730089623685	0.7005560679617876	6.157610457225338	0.9939253394954904	4.33670240432681	0.8790221574546595	4.082342309158733	0.9978583367217251	3.0094391964692364	0.9348222978023624	2.6662145094049983
3.3214429487654136	9.15575832583453	2.5569006290332763	7.738972143609554	1.6589573224404328	8.219929079103132	1.1763579923875522	9.486545834559703	1.0790454608925177	9.03357758295264	1.2070663040507816	6.757146835142354	1.0070585413520559	6.994636004807929	0.696217352152819	6.294605441335959	0.9848150749944998	4.212889248931109	0.8382588579889264	4.092040496178382	0.9903896497447162	2.913611716369382	0.9024542932180194	2.726274047830855
3.189794807681823	9.44855169494163	2.4623248913796	7.700932074965902	1.5401081635061806	8.375961179665854	1.1227409857965758	9.58542952870512	1.1367908072825945	8.885568308632374	1.2192385462045467	6.577287724856783	0.9679428180041337	6.874685084718435	0.7115058014765685	6.500319669086655	0.9370665148861427	4.554402879943617	0.8309227480618527	4.161686521567485	0.9833281823289103	2.75846246287438	0.8695254875755138	2.8099284049240123
3.308905285110654	9.695987055165103	2.5040535061135087	7.449366474352917	1.3946667354625828	8.285257110524755	1.03089852633186	9.503722296053967	1.1663823730155738	8.779241007766377	1.2195950907598108	6.360915302789446	0.9578950753086852	6.697765774106686	0.7221361296207205	6.472768109741524	0.9238601031102242	4.89119820427693	0.8356285747046155	4.270490396615869	0.9800897557462407	2.6215660627317305	0.8444207644445205	2.8506830917129866
3.5106870516824484	9.76117823674068	2.6013986632554067	7.429292051164929	1.294536408239051	8.318801818842172	1.0142111536760539	9.373769129878426	1.1648566106746634	8.765916606207021	1.2671839180516609	6.313996380119267	0.9318972294184118	6.9012386679211986	0.7241311144813048	6.3246069224588215	0.966602450411913	5.05867315319237	0.8593170463208264	4.320692451568621	0.9873210216984779	2.699140689479232	0.8330431754735956	2.7091141797091813
3.4103171197711846	9.39477385893131	2.9461283273632373	7.161765977408688	1.3332771796679825	8.247824520336595	1.0182609255185708	9.201492382016715	1.2084724301460656	8.704688499292526	1.2112323024090332	6.3905418742512605	0.9347460786571544	7.0238583813545326	0.7349626085267753	6.138336297266843	0.9076086866591591	5.207514282072428	0.8070974040322392	4.267670731210948	0.9638541298376553	2.8474451229671014	0.8321524034180335	2.792768536802339
3.261731821546431	9.07123920126549	3.0347449283796313	7.325173260573329	1.5335584555624182	8.278464527730812	1.0335269062090497	8.927298485454182	1.191924893956695	8.761689309780067	1.195887671480589	6.357061398226694	0.9305014645924068	7.199256132088704	0.7284277967334808	6.181755000832667	0.8301372055703903	5.1489992990277	0.7671415228439464	4.339397561391982	0.932073824716657	2.8018129895862187	0.8585960977631493	2.717694113770018
3.3525483943047467	8.773602686951575	2.8629586497644435	7.499783898358935	1.7237675592454709	8.246654194078873	1.033256293245763	8.75021919877882	1.1942655990322388	8.788753138101127	1.1301196935326778	6.526621788215331	0.923404282706145	7.219863206648536	0.7338753341167891	6.326834065726943	0.8057648091461433	5.257929339063235	0.7552218656001921	4.310678404672901	0.9386431405106391	2.806376202924307	0.8900110154017379	2.743433915952528
3.3045569972756024	8.801191422207696	2.5729119758403676	7.457575748748909	1.8006643118000065	7.976139084799917	1.0366746087201557	8.669024099046753	1.1555719923264693	8.717878469464722	1.0417540133448462	6.612005602640305	0.9336262650997865	7.1453430298272345	0.7608473347727183	6.479361095643191	0.788323804633536	5.599692352035531	0.7512189386395517	4.277985634344825	0.9514303480277607	2.778996922895777	0.8874997453078279	2.743433915952528
3.548164779721204	9.073900757267992	2.5625483765200605	7.461660596147596	1.7486908497529632	7.815717618863782	1.0546673702123168	8.779312530177357	1.1174868982883537	8.298853933350536	1.022156238094137	6.8528365273725464	0.9512060831159143	7.089383466367054	0.7257471127898851	6.523700822433729	0.7812329704470639	5.852346203136267	0.7445866993491886	4.347034804832299	0.9563420103551816	2.845163516298058	0.8743086404276721	2.79062355328713
3.453585750737358	9.072383942161785	2.7404924931761365	7.453507780884927	1.7033000846217015	7.619290595717988	1.086910019267657	8.827738317229077	1.1086289564905323	8.188839122464762	1.028942778235193	7.064649403004072	0.9791000151526956	7.083606323455558	0.7438191076901948	6.339507858761412	0.7854525955639077	5.784703840363284	0.7554251247022823	4.333825061407951	0.9566704279687932	2.9341461763907795	0.8693299952654802	2.6940992951027174
3.4066717416213064	8.81084453304771	2.731211965102604	7.643442707971277	1.7533504111937086	7.56482442607386	1.096678494488421	8.751313832309558	1.0733581812081359	8.150173770315096	1.0418051492971427	7.155071380307583	0.9969452713027485	7.091744735912123	0.7418248144863312	6.2310559299384565	0.7818372472572239	5.472337972810834	0.7757545663944183	4.3425392369893	0.9928765764674368	2.8428819096290137	0.865925378364253	2.8356682071065222
3.5143058418390276	8.49430540270983	2.7815025484792084	7.950057127681662	1.6282362803563353	7.734742769946037	1.100791557764955	8.578159624051365	1.0265886964558677	8.245371959538504	1.057319790183466	7.195952804369985	0.982489527307149	7.165845802910228	0.7429417862830348	6.339108770091637	0.7790909544440673	5.3404348666396	0.7973786397960251	4.354588137587447	1.060603756449322	2.874824402995632	0.8633841009890031	2.805638437893594
3.2774227859381875	8.680513570085393	2.637303435395008	7.916930167743099	1.4932176353640834	7.930960585617092	1.156540158899998	8.885851689713764	1.0096358732506316	8.388821822153393	1.0407191175698949	7.0257848037889215	0.9527631727750127	7.147297523612636	0.7536903895718063	6.370464444177445	0.803655548095663	5.376305967735551	0.8175565062454222	4.295024086791584	1.0995414829025894	2.8155026296004837	0.8467932561617166	2.7627387675894104
3.113839070751213	8.820558137085122	2.6696611307426465	7.929692260086161	1.3719398876879985	8.244822339254823	1.1430941179608733	9.063118248874462	1.0001824828275154	8.376377882768917	1.109620224459196	6.5644818643089105	0.9826600973243242	6.966111703145587	0.7553258020744154	6.126313253673169	0.791511315420474	5.432277254790439	0.8785942148867417	4.180431902251886	1.0965882072548165	2.733364789514894	0.8266478698652597	2.7884785697719203
3.1780499829764595	8.770898251327585	2.584983013643432	8.037433166004352	1.304046869717789	8.383671627739401	1.0832990927422792	9.074414848926343	1.0212476852424661	8.021843951149165	1.1741292389249607	6.348043399880313	1.0223247651667668	6.8148860680053405	0.7463232783050249	5.941060631921412	0.8247933429604001	5.309551404739415	0.9258716515864011	4.031233768092582	1.0952634691301537	2.9501174230740883	0.8157714355462414	2.9321924652909352
3.256718372566649	8.77270797076528	2.4624881364883304	8.343725710449498	1.2854092536557815	8.424221579728867	0.9926142507599702	9.281713350081356	1.1043741247387333	7.785782118237939	1.2189506749473364	6.380086217945656	1.0530063477121192	6.703413285182683	0.7422460177575196	5.895579285611855	0.8407774752353074	5.316224865983352	0.9022377612809455	4.04803039950313	1.1458375267100378	2.959243849750265	0.8059401811115408	3.1166610475989236
3.415135241614113	8.455140204449146	2.499085732238891	8.131072675808555	1.3061110502021882	8.567535199349477	0.9482239044681496	9.240851752755505	1.1730046295878083	7.530321582515145	1.2150710712638322	6.564815979081383	1.0415594274141833	6.662559721168658	0.7516342086305585	5.98236618087745	0.8591701748037377	5.228582070035347	0.8753874594616023	4.090645745461815	1.0843828063076502	2.8862324363408525	0.8078748770508413	3.159560717903107
3.1789986078923387	8.403537588448284	2.422375725006219	7.757463964905688	1.402935497416087	8.391909015084352	0.8967292006058517	9.448873939541132	1.2918634207394868	7.484477943051713	1.3139473024980957	6.666627569388818	1.007179849954032	6.597401181346164	0.7525240551811945	6.130094711884346	0.9097391996481261	5.0950430182079	0.8948789026044156	4.086941217985616	1.0479388769561546	3.0185656231454128	0.833086751811626	3.020136789414511
3.0965326436935667	8.43113168955449	2.495193001533132	7.633483782495141	1.4720376045604011	8.305260672934816	0.8766956164640771	9.79472260547827	1.4537480135449932	7.251315579564059	1.3829915376808934	6.784734704277579	1.0139657526583101	6.406669375158943	0.7575362719716161	6.134905790623105	0.9145335075632254	5.003479937852022	0.9139270566841288	4.060861212928566	0.9983406150958622	3.180559696647548	0.8312995370142949	2.994396987232001
3.03376126875501	8.558609942036496	2.5230512448135887	7.3420411542202295	1.4861752828664152	8.271294212125493	0.8869929883085432	9.85144008977393	1.5251753929549088	6.952763601680329	1.413375661032011	6.867651791914754	1.0702543635877888	6.332798847536232	0.7605405396440343	6.19438771687314	0.8828433455104829	4.8947693539411015	0.8947855915547479	4.168969005360315	0.9848408152327774	3.3539618034949035	0.8346528815830023	2.8142183719544307
2.9679361394332977	8.72180495341832	2.5597322403540765	7.383441996429004	1.5157202934877056	8.358629370424858	0.9603870107570055	9.780469887887742	1.5352573817556578	7.1012593971411615	1.3647477439763542	6.996580781207525	1.0937387076048417	6.434847909147675	0.7729590076006635	6.185330817342659	0.8656071070751675	4.937623149911126	0.8602013747877891	4.280799815391236	1.001786443792204	3.4246916102352722	0.8232321702602944	2.8206533225000583
3.202370450137084	8.749996478711761	2.5242800000618772	7.3063106715666	1.4673047618498567	8.373570138855884	1.0016749733640486	9.906928275210264	1.5499238604897332	7.058252608707519	1.24606088790711	7.07673728423142	1.0841779479736287	6.657034060706871	0.7758048752258148	6.312014705767114	0.8508272837354536	5.000926266583791	0.8946715302765552	4.473485308511996	1.0492812604849455	3.2010941566689453	0.8673608726224609	2.8120733884392215
3.241511840500784	8.755259427773916	2.536935365511151	7.28495514989977	1.4372746396071905	8.344104236280863	0.9878518719409808	9.503712628926872	1.634835891331176	6.995817948387732	1.1305724440094176	7.225211475930832	1.1019061228362956	6.6305737693806135	0.7848797971853061	6.251585698074299	0.8243028636719145	5.252452911226284	0.8682428044414832	4.554964738383872	0.9940013559670173	3.365369836840124	0.8800386051058212	2.9257575147453077
3.03375909489287	8.689799730378915	2.4556943136940963	7.828444154500305	1.3669205885291769	8.573428039756575	1.0019515405431032	9.361794032394677	1.6086170195069003	6.8634158727673045	1.0130279342593422	7.452965985805077	1.1292795156028055	6.680164817111418	0.7652408260262559	6.083151794782232	0.8209729557519029	5.395787686434214	0.7623648791064214	4.685208772843555	0.9695840229128195	3.3106112767830647	0.8832913455522188	3.0866312783859953
2.8640995169709216	8.995476153277773	2.345362829354478	8.585443557694228	1.3069414446697731	8.863852785601521	1.0015676836048737	9.43192611684349	1.5125094000284172	6.855784196577026	1.0111115266145148	7.553574607906096	1.1109249470088156	6.65315901250551	0.7423601606538094	5.966473491901114	0.8354345086857127	5.263246162445921	0.7352959341194718	4.576511333524215	1.0029549595425247	3.2877952100926233	0.8605809305496848	3.1788655695399894
3.1309071444818475	8.897937155175558	2.4004523668643105	8.55176713979836	1.2422232513417697	9.171322719420669	1.0073091233754439	9.577039136838055	1.4694179113895744	7.247307843834299	0.9982952722973237	7.531208341059125	1.085426808491331	6.471311457113189	0.7308569033609763	5.98024205100833	0.8382318647697938	5.169488520843906	0.7089397134050311	4.631003606267831	1.0012993383424067	3.4201283968971836	0.8176457819662665	3.2003154046920814
3.5840946492111754	8.392194609118775	2.3907415894967743	8.770836725839006	1.199265922015485	9.41706981421904	0.948220213910151	9.800348648630202	1.4099523641027274	7.508376451198881	0.9539450315260121	7.374565762898621	1.1260002841754255	6.264414246479364	0.7373707665268732	5.988718031987809	0.8323554971958206	5.4319979469954776	0.682989739165291	4.726567534746087	0.9643137516684032	3.4611973169399786	0.8354579568286095	3.2517950090571013
3.640389774339813	8.231486134555283	2.3629245907988468	8.818814184000722	1.224270430624646	9.432999272598213	0.9748521450132932	9.845194226403422	1.376527641122743	7.512242621800414	1.0171747998131482	7.150120965847199	1.1298103591764168	6.020550026306906	0.7263660569653313	6.11805023123443	0.8345451816219911	5.523630854300095	0.6763930763050244	4.63734450405282	0.9760824824427214	3.1463355966118858	0.8813443788303792	3.3890739540304886
3.4659926440662034	8.456046080093891	2.3641669221303556	9.042146143580922	1.298060937567309	9.429432146120797	1.0336688397767417	9.697167804082948	1.3215675617952383	7.731188073457816	1.059554639765357	6.953719102420045	1.1462698900874662	5.8700689878207495	0.7308545132372873	6.364322984295698	0.8364169473040125	5.406730566829725	0.6763158418036349	4.4998785487878274	0.984854950038645	3.2216286166903423	0.9065982967194747	3.3139995309981676
3.329494233520118	8.708626548266135	2.486825226523289	8.93630680455522	1.3610863834799523	9.440019495967963	1.0267797767269227	9.752742768846218	1.2690446290984074	7.551647346579474	1.1607825283827542	6.785779039641528	1.1950864403523045	6.019810975842458	0.7053885812718914	6.548326993795637	0.8258619118981583	5.203823429067563	0.6905552424510026	4.62482343936112	0.9616917988220264	3.24216307671174	0.8908880075968428	3.380494019969652
3.0068876394292023	9.104618644933005	2.5434648890850258	8.937675793025115	1.4561453145739542	9.267989048356382	0.9676241078701711	9.859751121272058	1.2572662697415926	7.3637419119846275	1.2361572723408938	6.582722996530745	1.1209814161892209	6.302006071531626	0.7411598237606541	6.4357781482841885	0.8170662439952828	5.160361141115656	0.7110700020398222	4.68319895132032	0.9981686512655153	3.1075482832381347	0.8669501767290264	3.6893716461597723
2.722189376427985	9.714504050252117	2.3877056175412856	9.2614648482717	1.5601685028135088	9.255236949055774	0.9580552001413221	9.917320886470378	1.2585396258367203	7.411193813739042	1.1747504450613484	6.442120523629435	1.0947258454320132	6.358896235946254	0.7662998866039161	6.226870890261281	0.8195591466944903	5.327048043038163	0.7014175493030317	4.670935573130516	0.9926870662527831	3.228473436697475	0.85649212642668	3.579977486884104
2.83074327607791	9.90792019927915	2.2084303970879646	9.572859668621216	1.6118873658803918	9.238713811768992	0.9905065834893755	9.666488389390231	1.2911599813267716	7.663752185069419	1.2318436025038142	6.421478078432091	1.0584485921099922	6.2213155517869385	0.7281235725798096	6.233563359507776	0.8296763593638112	5.513924908425134	0.7077000991004175	4.648195620752821	0.968527822580414	3.219347010021298	0.8163572973234758	3.579977486884104
3.238390986884314	10.0490061154846	2.2042251369179797	9.80628966432564	1.4665465302040115	9.312837112151602	1.0116858397111537	9.745963190133345	1.3319282580208764	7.696247643836611	1.3025406092224827	6.532265941868383	1.0888271433133658	6.084461335691695	0.731319499028061	6.14832898206675	0.8244309116927906	5.569696689912191	0.7472960510337385	4.632976173327204	0.9400481760839848	3.0094391964692364	0.8153831368631327	3.3225794650590044
3.244456854186015	10.12082273799606	2.2202255783338116	9.897345441214089	1.2933626872144908	9.511390329221515	0.9659792843274003	9.889652669459057	1.3946073772026295	7.783367426151558	1.2716618131146167	6.77738847229754	1.1062616025744116	6.00667105923469	0.7249365766580607	6.207341988757221	0.8235213639361026	5.720522899192163	0.7818227297129063	4.588783643383588	0.9554189616384657	2.8588531563123225	0.8353467892432215	3.434118607849881
2.906047673548463	10.100957345041323	2.5042059975518534	9.569318458650626	1.2555172686682066	9.660219228360527	1.0060627635031092	10.182857758311572	1.4481982241471274	7.888217725562149	1.1681127338312283	7.01570400862629	1.1262018452881066	5.982530979094365	0.7126261007866673	6.278831041265763	0.8204267439968127	5.807547227879893	0.7941648318450717	4.509828193645071	0.9851313883805258	2.845163516298058	0.8433380113047283	3.453423459486763
2.6748997474540532	10.28277669681947	2.490617160544677	9.4713030749873	1.2357233872667308	9.63312091036224	1.012732552811885	10.229798180044423	1.4450189503063948	7.857244924193173	1.1160606950118688	7.232303741828035	1.1162098923721275	6.130725414648238	0.6981277303113556	6.282584387409174	0.8412124974955083	5.755356571335394	0.8147255952509304	4.449004816613804	0.9871161435597868	2.9341461763907795	0.8595570314150214	3.3697691023936054
2.691526781278805	10.356324221161719	2.3212292087717072	10.040038042977782	1.1951696265180811	9.58275858737234	1.025208882761679	10.305930402982025	1.476620387955376	7.997745381197042	1.1283539270197982	7.241633132777227	1.1178286896876974	6.1869778500330606	0.7229121430537497	6.183904739640228	0.9063596307399296	5.462841507782095	0.7834552109233772	4.5393643630858875	0.9778441289229456	3.06647936319534	0.8726115580265715	3.221765239844173
2.9653874636262136	9.84659002677253	2.313311140984201	9.928509718703467	1.1420561365804096	9.828044944342787	0.9738116065653829	10.276967465390804	1.470452406716681	7.70629956057854	1.0881502229356708	7.2158674817766055	1.169391545529646	6.133169794258976	0.7305683124589873	6.193004256551978	0.9481846865557014	5.252223479823276	0.7474112632077087	4.597004187525226	0.9899182505560972	3.1007034632310027	0.8792512573197357	3.234635140935428
3.1695311751495336	9.539636493809157	2.4514820909177515	9.471315880151558	1.1094312496122818	9.727709617267895	0.9612080215247801	10.237043804210005	1.4360755275076587	7.1439575323780975	0.9575671516267444	7.215067589854299	1.2029883816987532	6.038234755599443	0.7331698930314972	6.223830486694884	0.9298822866193152	5.311706064871984	0.7217509921562891	4.724339083188328	1.0086945993893401	2.9638070630883533	0.9214715750786573	3.268954877178775
2.9248651059737982	9.825186106834003	2.705294355520955	9.446744516096906	1.1282823720090296	9.783625024078168	0.9354044551061785	10.396832872035061	1.3710997443267283	7.022831840521337	0.9551734671504409	6.9505544353474225	1.1613049432972458	6.19750667022505	0.7473003552163312	6.308876487608764	0.9214038109566044	5.189738335978717	0.708640652671474	4.843746573672044	1.0268824413884654	3.057352936519164	0.8587811082568825	3.3740590694240242
2.6285920859099265	10.154390134244908	2.595953064271286	9.572399846813727	1.0959472812193092	9.800800428531348	0.9415068007035192	10.237652833216938	1.302422467679501	7.011292300976199	0.9697614385675885	6.66472494170433	1.0550704149569552	6.463157316656152	0.7456637033040524	6.251061966400874	0.9010155695199142	5.1333181613962084	0.7290229294851619	4.926383164015121	1.0529097416804747	3.045944903173943	0.7999529316021396	3.451278475971554
2.76530120869085	10.136007175325265	2.4902778237318275	9.673137491987976	1.101688587849951	9.894059104223526	0.9821938855670285	10.338910369106259	1.2817891716739687	7.328446856168754	1.0007207415276602	6.452304284057931	1.0176508414482246	6.519969999973701	0.7581859109391906	6.192245359087936	0.8971500195430763	5.269201403645665	0.7672296753346732	4.9617120696080494	1.1281726975715252	2.9638070630883533	0.7712629711391562	3.6829366956141447
2.947110737370417	10.136151373896881	2.433251250040868	9.924519163877964	1.1820966938335085	9.950067603426625	0.9653694690921628	10.261170480451197	1.2798930344027477	7.611668900088665	1.0125912057537343	6.256573556904184	0.9754764698179945	6.566771562651755	0.6702089889621862	6.22168132553255	0.8865456311718184	5.306518920108386	0.7944272111984951	5.146407439992488	1.175635739157206	2.9569622430812212	0.7896665958072396	3.6185871901578692
3.268289150160454	9.907964047647313	2.2905378540849193	9.723900655428992	1.2623433511479671	10.054482222112355	0.9484802714964651	10.013341087643719	1.365543401372468	8.10431633895227	1.0205672949972688	6.163691220287271	0.9718421533844681	6.676521549969696	0.6568144134712033	6.215512138679859	0.8496335460737583	5.441614115364912	0.8120190000880195	5.32554880051587	1.1886031448728966	2.8999220763551175	0.8182781317853394	3.629312107733915
3.4648805141126053	9.899844528844556	2.3274868699700177	9.476583459085461	1.2641364814337614	10.033095040937498	0.9381327337238787	10.011386529435411	1.4630339263031602	8.42835051549938	1.0600299802712758	6.263046796467698	1.0102818189783906	6.753787256221369	0.6605656799077467	6.162176871118621	0.8461319773530498	5.264602800307167	0.7640697651707863	5.344500784820066	1.1274696601413698	2.8930772563479845	0.8550342713434458	3.556382668216804
3.335065095690474	9.872355281984778	2.342661639825106	9.674285882400858	1.135610146025128	10.027638521600563	1.0073472603542464	9.73840012449202	1.4907649894627137	8.44866312980504	1.0868392037560695	6.2608353524858815	1.0224671810679842	7.018940566721645	0.6773312368295618	6.042538136443787	0.8546800598638611	5.039740074805241	0.686578334465604	5.382645712636901	1.0715999785806223	2.8132210229314394	0.8937603938730756	3.5284978825190842
2.9618119713046265	10.304667053400046	2.1538246508524446	9.808001481965928	1.037605296794479	10.294952023228422	0.9969518638063506	9.747509256017695	1.3812869871591607	8.480314746268151	1.2065210527029264	6.2700949894051625	1.020722112237308	7.298537313953313	0.684931470866874	5.890152051963182	0.8896583878095238	4.864663963755453	0.6555656878164954	5.343621916369154	1.0166776131677473	2.7561808562053356	0.9304840446186515	3.5949923714905685
2.9941321574470656	10.61323572296656	2.1778322625045154	9.78263445156844	1.0416443404371007	10.334564312668135	0.9184833542620597	9.817175744647617	1.3252965705754776	8.642394769990648	1.1610514124496527	6.289602342232229	1.0285914127338598	7.312749300740863	0.6976807959318874	5.760060570155702	0.9244806668685644	4.591151805538024	0.6281951055668388	5.323479238658881	1.0211219905877311	2.717393542831585	0.9629592777000502	3.56496260227764
3.130514283974739	10.659947001758814	2.4539019695551465	9.958706042185437	1.0448123437496624	10.181117230283299	0.955758338701366	9.406904669303806	1.3469783971029299	8.439036066975373	1.1409417192300062	6.282451541780096	0.9980762594794441	7.318452770386973	0.7300568005183317	5.79184472863511	0.907539074598586	4.661447592363155	0.6231732853169365	5.343708059971722	1.0750153000498437	2.6945774761411436	0.9804005466146366	3.382639003484861
3.143687872641459	10.722142384566805	2.3715050558882096	10.115561737672731	1.0464515518112287	10.149150742252662	0.9864717991829376	9.15053448211703	1.3581473435620324	7.956272505619745	1.15444633620792	6.397377461119068	0.9849861675006945	7.417671371365476	0.7828753417167834	5.679164244194471	0.8435669957345704	4.8062786593298155	0.6220157062809059	5.378067918590276	1.1090423279710417	2.4960776959343023	0.9727478903290029	3.4019438551217434
3.065656425069913	10.643315036727627	2.08698956468197	10.136550565999412	1.0373110485582737	10.0290304973025	1.0121098158122253	9.109110842518259	1.3667678832336294	7.666534027029227	1.2215521472444304	6.482901640716103	0.96070671010728	7.507853739397118	0.8238728787003293	5.530262836643436	0.8181653220860156	4.797470488510092	0.5965149533455362	5.402504574794391	1.0894232058075715	2.115049382203929	0.9700564033965872	3.640037025309961
2.8639751795010238	10.52174779652574	1.8721038975650695	10.401666940663238	1.0337179867011237	9.537879786792208	1.0341720254389828	9.287453375406237	1.4042762633642982	7.5166951859174125	1.1882390475745206	6.5750398747220915	0.9686299981943198	7.470419111570665	0.7930267981553875	5.614189104374157	0.8042127962033967	4.769370129281144	0.5944698427658428	5.429987988019651	1.0819428913494444	2.217721682310916	0.963480089460611	3.522062931973457
2.9882884922558293	10.338972851639577	1.747589394657209	10.50110602577102	1.083224750337286	9.288494725898081	1.1115540661606698	9.302615252577445	1.3937673915701232	7.292633098113743	1.2037274961839761	6.612868466226113	0.9928501232426887	7.425110632811434	0.799820372217963	5.720453811632533	0.823559516522842	5.009435179051766	0.6114048231611247	5.408560716850843	1.0542304738479316	2.3660261157987854	0.9585838910612718	3.5842674539145225
3.2508155443041766	10.368641734483912	1.7315775075130437	10.838712435306206	1.148187350643149	9.25419834173174	1.1559700156034662	9.147435605841059	1.3865571761050075	7.359500189547966	1.1251874045016101	6.590470627836166	0.9861887904137053	7.265960403242135	0.7775155645821196	5.747897415502823	0.826124473929736	4.9818036579072205	0.6417133642831605	5.48336513398263	1.0358427345034833	2.2930147023893728	0.949805958072639	3.404088838636952
3.757053495263388	10.331728048178611	2.0205085902609854	10.799990200639293	1.159668077274063	9.1887981065227	1.0840435826157537	9.292853252747545	1.3989236075095894	7.3992820514379405	1.0875333416599	6.4481391309866	1.00795061597561	7.285698381607273	0.8143014553540587	5.790258579021707	0.807140522277696	5.060708109984242	0.6897846638114746	5.494441148555449	0.988268163696072	2.6033132093793774	0.9186971191005735	3.135965899235806
3.956298883250972	10.028256168747815	2.243788421337518	10.618983965359135	1.1785719837567283	9.008511109662445	0.9970980585589682	9.31604491546351	1.432576210670492	7.386227146763226	1.0189361142945972	6.296186375353384	0.9866279018521449	7.050148396380905	0.8193827494886999	5.814047293168564	0.8045485738169335	5.058503573459714	0.7493952329214251	5.445444868994669	0.9468771071839592	2.792686562910042	0.8762987163474303	3.0501665586274394
3.8251280687702836	9.821062589433122	2.2786242081306054	10.65602406708473	1.1927065148331435	9.082815829582556	0.969208440687877	9.424871137416885	1.481163550137088	7.371451266688713	1.0021466565716826	6.321924628574974	0.9410151749415557	6.791276435375788	0.8100442824354142	5.797680036545992	0.81960000407995	5.334359922099156	0.7494438214810439	5.333565208999037	0.9000977073796991	3.0391000831668102	0.8386226763582904	3.4169587397282073
3.590349724118309	9.392530012026725	2.21063919707621	10.783727642030101	1.2103096863745926	9.373653795322136	0.9561966364687418	9.562371632050109	1.474678138815349	7.456564089850984	0.9800958727266433	6.388585837294591	0.9601013215076012	6.886660963733119	0.7938419908806691	5.809608346322271	0.8471909908658638	5.481355624476779	0.7177099413744608	5.242469074005342	0.8750787427325875	3.0619161498572516	0.8493991707206334	3.472728311123646
3.5906395050993134	9.29928593343594	2.2512869343942667	11.03952884174828	1.189371330416313	9.674267983450328	0.9649655475487833	9.314994346046968	1.4346555355344826	7.583625371328155	0.9974810848254904	6.259156028625541	0.9240526134111907	7.012779495040647	0.791508070803311	5.8822682857080535	0.8867723321164461	5.340664298042605	0.7249129719920642	5.267116682142069	0.8689872643144287	3.077887396540561	0.8989848717547984	3.378349036454442
3.8068981059158395	9.359079403221985	2.0468300759637548	11.147436214801841	1.1870073248626187	9.58819981680326	1.002840965902463	9.059502518524312	1.4615877844602239	7.496043956702581	1.0397905883153704	6.414692820201172	0.9263064263810759	6.978011591084286	0.8018450813021205	5.746174299787572	0.910695772424748	5.232073417472382	0.7398932395557262	5.1699851281322795	0.8895579431513483	3.048226509842987	0.9439271724652022	3.451278475971554
3.97600582730125	9.496654550024827	1.8762192509802118	10.9216881535471	1.1293181141441353	9.499002197705668	1.0251751075916622	9.019502869228212	1.4688218154050101	7.361871762132805	1.0383154747142447	6.473714679461495	0.9531898644363748	6.923546767121927	0.8159049813907773	5.633034073928218	0.9051879417006533	5.29109713971508	0.7344950025331205	5.015802182177069	0.9277415477275814	3.0025943764621044	1.035417568719568	3.283969761785239
4.008764575924361	9.536570583573615	1.8263736450620227	10.617116157536055	1.0507262840557017	9.430709759604646	1.0418185649474179	9.053850171794007	1.5324242132708032	7.487160863802097	1.045789846239635	6.4748619577318625	0.9459685058821867	6.988414338935622	0.8173904287516587	5.525800912353628	0.9276919754469181	5.5199200507384445	0.7379155221170188	4.949566918518082	0.9640146769334126	2.9501174230740883	1.039445768391354	3.185300520085617
3.7415480632695255	9.631937094915921	2.0698889480919695	10.44982017880706	0.9895404840385318	9.611150713223278	1.0684209484196046	9.287912001900938	1.565034510703612	7.415266704303856	1.036201960500062	6.609174014352315	1.0440066165526551	7.114322528931532	0.7790167311460685	5.442878078566817	0.9787625658458113	5.665200005232724	0.7509568415202669	5.0187334542776325	0.9895683916868854	3.0870138232167377	0.9595680047290762	3.477018278154064
3.7473837797740654	9.403866527802935	2.2480197930192305	10.578596477285604	0.968594496391193	9.758057169236602	1.139457681988388	9.22352983472101	1.5341394696814616	7.399854494526431	1.0628234015095332	6.847510188453138	1.1313514270807299	7.365499607093493	0.7474966081329358	5.514599472822637	0.941103006476377	5.674167780506712	0.7523896575835385	5.078517506197645	1.0278395911289888	3.1303643499285765	0.8911653105642995	3.4834532286996915
4.045616904931815	9.12877690038512	2.0484555350325384	10.778313385760143	0.9854805845551674	9.595079624194272	1.191134629114351	9.02043540976744	1.344736758555153	7.377540311005788	1.134402620622051	7.002297369540068	1.1497732859667098	7.462160586857835	0.7325825237928243	5.603206014739371	0.8789233486964403	5.388176549021476	0.7493505705226996	5.172274808635382	1.03235503477502	3.0984218565619583	0.8789192154826092	3.3526092342719322
4.825718122021818	8.854575141875971	1.9133822039493518	10.849177164770584	0.9899291128582947	9.620154352470308	1.1418074484896943	8.706951161257232	1.2496335307291684	7.5178200976194125	1.095433991560096	7.039579943282435	1.037432408766685	7.500769847982956	0.7152135253145694	5.825598785707749	0.8405522755174183	5.210008101670312	0.7423087525612145	5.3031676818805495	1.0443044125094922	3.1075482832381347	0.8703332720818809	3.5821224703993138
4.882719327965746	8.62602840746474	1.780548320769822	10.641431418305524	0.9789519637986647	9.714711956320995	1.1622872276188334	8.575932587749143	1.2592905922760318	7.302993985107533	1.1345210198457003	7.207766702838251	1.0814164940521174	7.441500782106933	0.6960210452716821	5.986429594142712	0.8314567410687377	5.052757813106194	0.7169638944474831	5.514384979095814	1.0823998236510335	2.8771060096646757	0.8616513309080698	3.640037025309961
4.641005130522272	8.483256437996149	1.9325736364044819	10.548926329644102	0.9531669599201446	9.885690984631564	1.1473821728567457	8.794316810695236	1.3737300537218016	6.8086395212710995	1.1410915486895412	7.2851852241681305	1.1038017635875015	7.208154703641935	0.6868973718259025	6.10730224320745	0.797552107159374	4.898978921422328	0.6953067477958581	5.593579076777408	1.1042055667727537	2.9638070630883533	0.8589989904934024	3.4662933605780184
4.070501720417958	8.61266990664419	2.1066466788399345	10.399768284035352	1.0566798030972324	9.73525413753223	1.1420550270894556	8.902175195854644	1.4207171688720206	6.669478939366632	1.0783080379226966	7.132086584003583	1.0434318823151754	7.165217014007006	0.6968611696968897	6.130104788584432	0.8005930116357304	4.872504532571201	0.6764126087059902	5.5809039016116335	1.0852468086659506	3.4201283968971836	0.9034471378500781	3.3268694320894223
3.9649394452031874	8.899689108374842	2.0243975531253056	10.080021004271309	1.178456060738905	9.842834443241651	1.1220628806798778	8.877324159532108	1.4204794120025779	6.854349839040426	1.0341714229793688	7.025320783098081	0.9322599259498969	7.058340449596986	0.7065901691218534	6.213978618965012	0.770796474458392	4.968616339873617	0.6838925264184066	5.5459971741018546	1.083748725561447	3.4292548235733604	0.9680671023156189	3.33330438263505
3.8946997221988164	8.756627414454268	2.025474784286308	10.278087792715173	1.1315595300758468	9.877938968644374	1.0459124120033485	8.965203515607564	1.4318558877564647	6.84893200049368	0.9959260895619336	7.021434733099811	0.890711917905996	7.083432404881878	0.7421988337962978	6.322319254807366	0.7604117817958254	4.907348179992826	0.6879276202863015	5.436242624680096	1.0862709029871738	3.071042576533429	0.9972320794697748	3.2796797947548204
4.341515863560431	8.540871960813755	1.9072231578923096	10.609386494746861	0.9815471217487608	9.741130342551482	1.0794181073984308	8.995565039190717	1.4349003536273928	6.852094308643564	0.9438604954171858	7.084090907251775	0.9368311245672	7.154930736138138	0.7770731449534531	6.421367632780214	0.7570275889436201	4.934012099133389	0.673546554107373	5.499801756431115	1.1504507554755459	3.09385864322387	0.9998106326142022	3.4105237891825797
4.4620325256669355	8.755139765542596	1.9105853028276156	10.792770998261707	0.935242598428132	9.665579276650266	1.1383523307089565	8.923855414490271	1.4913858928708754	6.774753300051581	0.8704173035652221	7.3080450087888655	0.9095583327900316	7.058954421068179	0.7862990790957054	6.585725029515182	0.755693129378127	5.049406119566638	0.6635742710570514	5.483140862893637	1.1314643344439765	3.1851229099856364	0.950586368323611	3.453423459486763
4.572170620057086	8.127979767020609	1.9759570937197377	11.062452996036859	0.9244906131674773	9.420236050647809	1.1886091479856755	9.08136888556073	1.5732664415106858	6.815163406737923	0.8688236765747854	7.425876642960347	0.893630732579558	6.910480275442691	0.847853359121388	6.463258015438242	0.7818928256364869	5.0185725340584115	0.652469523686182	5.470561389783828	1.0527249598847983	3.2649791434021815	0.9234093897235806	3.4577134265171816
4.443942938696415	8.006781987299783	1.876899013821267	11.162995653482616	0.947621435083934	9.406923733825208	1.1424887746017758	9.389514406928924	1.627660795781244	7.010965892690625	0.8437939974128031	7.479341428686663	0.8973847708909906	6.729587906352937	0.858160620445208	6.399202101724154	0.8323862609243181	4.878769007401084	0.6443850925163811	5.62929231837978	0.9849381177543085	3.271823963409314	0.9165956211361825	3.412668772697789
4.181571323763178	8.153952340311847	1.7928385019112938	11.477209356127922	0.9571081323744121	9.52145917148341	1.163578867839287	9.653800847121326	1.6327276181962693	7.408088258462514	0.8123824194157427	7.456531642279842	0.9607560127747126	6.741773381668694	0.7577239254390605	6.4504109288353595	0.8299575109450197	4.738217334864389	0.6632297494939424	5.669273174381165	0.9573435650732215	3.180559696647548	0.9027792638234752	3.3204344815437947
3.816447900470256	8.390066722449289	1.556656693414102	11.574285306376959	0.9321978077708597	9.632299777751303	1.1613101196699627	9.767653975163702	1.5337129543077928	7.148157720589012	0.8422731332210398	7.5188269249761275	1.0241321566427248	6.59066007756342	0.7207421367983227	6.542905921696064	0.8233839589698326	4.752681488532111	0.6806555726991329	5.700801693745972	0.9966279703185666	3.045944903173943	0.8984720160532307	3.3139995309981676
3.889437086986857	8.661756769307686	1.382267332094828	11.398979697403831	0.9465728192473929	9.478782958295737	1.1636827236276555	9.710616351589385	1.4531611466209355	7.1829957413940475	0.8893481268965866	7.447682875155085	0.9622887936770836	6.656272411589105	0.706917252320266	6.552634622626758	0.873172504151446	4.8992482539388975	0.6878372517657805	5.7330366376605975	1.0046304023923156	2.85200833630519	0.8681190234654731	2.9643672180190723
4.295993852220012	8.737177365345833	1.4277389892315573	11.110595175175186	1.025010169873669	9.470472967256272	1.0412302648446565	9.648321159777263	1.4309455310383785	7.491920654367583	0.9009781397916825	7.327832545395727	0.9286775338904412	6.740998487918951	0.7460581864246919	6.430026791479784	0.8677877219886798	5.245939054436612	0.6975402699494361	5.743513251022479	0.9151073820180682	2.8360370896218807	0.8387348326136923	2.7241290643156457
4.360418951771254	8.663005993307205	1.4930610607640398	10.802476148664342	1.0840554564204266	9.13814617978128	0.9903604099078802	9.631641543652261	1.4409042836012511	7.762496794767117	0.9143616939335366	7.3787632154372345	0.9181040972127124	6.752910047689586	0.754622387159227	6.387171933839335	0.83787515969902	5.446332422044109	0.6920970547675861	5.794404141403835	0.8736821965111906	3.029973656490634	0.8075488333126651	2.917177580684471
4.053110418027206	8.513670818586034	1.6052664737950177	10.437943971009569	1.1940925588934441	8.782074314023872	1.0047532592971653	9.424374516864534	1.3931179316364484	7.754364488481725	0.951751304534933	7.343808079048572	0.9374805307161888	6.8477445099250245	0.7883715315288397	6.41324561995992	0.8845757364500889	5.37297422475278	0.7003343772157555	5.79118654661517	0.8815422430778096	3.0413816898358546	0.7830801534741766	3.1295309486901783
3.8113720322848104	8.438631565902122	1.693376224769431	10.19358884198036	1.2804956562725323	8.563944609163931	0.9945624597196756	9.144967790629119	1.3632722794093366	7.655610842712015	0.9756817560922773	7.278129866269233	0.9368983222330584	6.782112143393473	0.7921051298079987	6.60178196228469	0.9010392905299874	5.414351679520856	0.7233442613927911	5.752267070681044	0.8855688900021305	3.045944903173943	0.7788348837434744	3.095211212446832
3.476691270056261	8.858744467155336	1.8285591447179397	9.878048640728387	1.2840340001559232	8.47341384555741	0.9677607608756519	9.046895011075074	1.384648395765301	7.716749857126996	0.9789431981408522	7.2143832615055725	0.9385654728028026	6.652741972156061	0.7900210158090302	6.733934674814236	0.8592156384872619	5.662706185634841	0.7083946237556097	5.613748823714322	0.8994604987891506	3.2763871767474027	0.8149878220879788	3.093066228931623
3.150461223694377	9.284344481676934	2.024501562824574	9.914736600436852	1.2889645847660958	8.462267242450231	1.0232900613667237	8.605143273574267	1.445402777355163	7.650712974625046	0.975358357255051	7.319980366272279	0.9645375863709936	6.33250912121168	0.7890858067207102	6.691845261283741	0.8080062232085038	5.7746687103014	0.6991642405120172	5.454783869706039	0.9562611443340971	3.0276920498215896	0.858091710306816	3.0287167234753474
3.0441989346776785	9.192576489943345	1.9635500916884383	10.12220179739405	1.3259007308505817	8.47438233085341	1.090441906982575	8.609130401458364	1.4341608983261296	7.7421421706529685	0.9787832389148987	7.5061032354059	0.9832416710861618	6.122419954270828	0.7613356288990777	6.553584849026888	0.8136803469351767	5.814739403600186	0.6998376410116317	5.259383697471795	0.9597860218435622	2.986623129778795	0.8631243141522951	3.0308617069905566
3.0757664625674397	8.830886599604636	1.713646749915109	10.246159279740683	1.309346181162685	8.715525781084624	1.0968838518990676	8.716484971924325	1.3868958180288455	8.044644497282787	0.9851872139161724	7.475541862555445	0.9667454362953606	6.120403459051972	0.7383989490330171	6.445430150765163	0.8301742589988699	5.909165388854433	0.6926324147361417	5.232923430500193	0.9748617252512918	3.091577036554826	0.8348476752246977	3.2003154046920814
3.4133569847210494	8.653059490617082	1.7175712133852545	10.158310032393327	1.1719122616222968	8.758453468563742	1.104554570361781	8.794082551475885	1.4045318815996415	8.151381750468596	0.9441928195796462	7.397730498116265	0.9636035829464176	6.033139297340134	0.7057824302631113	6.556420509451353	0.8295384143343735	5.8063003180809485	0.6706338551218054	5.326453249581817	0.9863217147905117	3.258134323395049	0.8533394261843331	3.1552707508726887
3.6241621957473313	9.018582934863305	1.7235981331515746	9.879177823394878	1.154127066217966	8.822003931615699	1.0702074722342751	8.949748027552983	1.456443758832869	8.047210107624563	0.9472301644422313	7.314319033108708	0.9462122844454146	6.0786753354325604	0.6918134639855391	6.673074743781302	0.7858482752579506	5.930721965458535	0.6567889018389237	5.43043668689358	1.0499141470737925	3.0619161498572516	0.8688663431248782	3.131675932205388
3.756784266821336	9.137026605530803	1.7573191691843861	10.013818305051215	1.0986111171360298	8.85693737526631	1.0261456883391293	9.137179683261715	1.5998468102850592	7.880557355880035	0.9403888416822765	7.2355324016457	0.9590795759524391	6.117198092555068	0.7120739526613877	6.653175764234477	0.7302144335275671	6.100870288982906	0.6439751770084002	5.394003427367089	1.1053874964694175	2.8337554829528364	0.8886968956839922	3.262519926633147
3.271860393092194	9.329234422361957	1.9137316060357024	10.266107979497763	1.1224662640489325	8.934538615368265	1.0260342990278533	9.369549990944067	1.5617131853033785	7.7418939164639395	0.9447379326854147	7.005988785497474	0.9624681384603131	6.310018246089638	0.731179676357395	6.502024621068624	0.7005276285135225	6.1196936393077275	0.6614479290339649	5.113442841352361	1.1230947225670724	2.9820599164407064	0.867358669746246	3.4941781462757375
2.7627119180787427	9.797179404566892	2.0268758186173694	9.92491030344079	1.1685079987978968	8.81012893697015	1.0046878799376207	9.409403059615391	1.492952511791009	7.797335925265206	1.0094152892839732	6.92088599208947	0.908794222472173	6.356906892222953	0.7111300661026082	6.427509156844763	0.709976683487	6.219975112977806	0.6602441673830794	5.042320034913008	1.1554804159176066	3.166870056633283	0.9258182473752771	3.5585276517320126
3.058519250298968	9.827371935877665	2.023891910034239	9.229435058088983	1.2665476266900182	8.665993990391224	0.9932931453181483	9.368709625337598	1.3824442965985368	8.104949022520861	1.103052496817975	6.855602259628022	0.8771374724484251	6.254356355733191	0.6998972386114827	6.375992123912993	0.749240159221238	5.990932745829828	0.6357138560734199	5.170349602929127	1.2519094773588275	3.1759964833094596	0.9707074391220646	3.451278475971554
3.305394393108868	9.60612810456564	1.9252132776915607	9.023256780139832	1.2071279136085975	8.651029537742543	1.0120730331874808	9.120316391721927	1.324122435838663	8.159222524535844	1.0825201966762117	6.90691084411958	0.8701849387467699	6.482809949923969	0.7048529751384083	6.33937044337994	0.7631296408075156	5.975929927128964	0.6998422745554063	5.258685616981703	1.2134182738662564	3.365369836840124	0.9455905729746068	3.5284978825190842
3.4237328366432465	9.36079455977403	1.906972762793199	8.98201774864306	1.3030496014433448	8.66425087756875	1.0005742349738052	9.046993705698195	1.3690155071108039	8.007996884161184	1.0497164899057552	6.985779986920746	0.9122075504401744	6.457878171907079	0.7311492430375951	6.3478197243133225	0.8044540162793273	5.834101418958153	0.6888895318003404	5.529191297629819	1.1260204349433935	3.5022662369827735	0.9463799041677435	3.4662933605780184
3.134188658546623	9.198146503393907	2.0120008032451495	9.480852817260065	1.3463715081369827	8.636583443181149	1.0067164057758253	9.288114112302281	1.45837968213384	7.696418219511834	1.0345813795120926	7.154461389675958	0.9140343684844171	6.533995485787192	0.7822645706734848	6.3339247892667725	0.8876229719243887	5.733261329698151	0.6433328171920459	5.735804828443519	1.0983300973384709	3.3699330501782123	0.9561426751914245	3.5606726352472218
3.240487707302059	8.791693685124152	1.847872907189678	9.863815118601357	1.3841528644531398	8.6995745931739	0.9705073814382941	9.331545366899928	1.3842959472178078	7.66495762878166	1.054052114179712	7.32507863880476	0.8955278003842216	6.560529202041985	0.7874311270423017	6.149101871381875	0.9199175446308	5.902940815138121	0.6318865310268941	5.7628500022499995	1.075522965416521	3.48401338363042	0.9989409217114835	3.459858410032391
3.590718717527326	8.359854753299391	1.6401923863640497	10.06269328881692	1.4751827944895919	8.718396146059018	0.9828000035989541	9.385467927380809	1.375811736242723	7.448368214006335	1.0849255389731176	7.30029299254692	0.8852849651360444	6.732055050174891	0.8083586152268187	6.12330712372363	0.8930102033841867	5.957495612661414	0.6437088371704454	5.637483207811486	1.0122462820557285	3.65969709714682	0.9071025722386337	3.472728311123646
4.101847182512947	7.840286883754891	1.8061224851807007	10.098358581543412	1.4523586187551332	8.930227429964061	0.9943097868244772	9.447802686968943	1.3989120221569373	7.234174150952721	1.064391112899004	7.311174996355008	0.8694338484066327	6.740208280063485	0.8049564323077621	6.169408154997272	0.8389141972130227	5.840565399355868	0.6749762403295271	5.43666899438011	0.988229408329066	3.543335157025568	0.8349082226724076	3.4426985419107177
4.533180202334397	7.502284161199536	1.95686486040888	9.671776070206052	1.3749977302620384	8.855959355736566	0.9949559603038859	9.442139998660817	1.4878664774284458	7.187625222289429	1.0324882945253686	7.4279619945521596	0.8891632308654317	6.770188084001409	0.7665252047495086	6.214240998264149	0.8288772898847289	5.744184259536878	0.6865779068407826	5.221763583590181	0.9767292657479638	3.661978703815864	0.815552631335536	3.5306428660342934
4.692955133097193	7.443325892584906	1.9348875237628271	9.628826967227758	1.3292829079867836	8.73148390570167	0.985737539978902	9.044649314969393	1.5807515553031923	7.486613943653857	1.0430672471747893	7.433064239613534	0.9385739639513504	6.920792794238673	0.7389483712917315	6.234216355346682	0.8539469249410461	5.576499829775216	0.6701590599775408	5.091257161749881	0.9553056493548021	3.734990117225277	0.8254531057461811	3.438408574880299
4.595123960663349	7.236892389395106	1.8547591198436786	9.524499219637566	1.1347092908012213	8.738782296227386	0.9994123713655617	9.03995064156778	1.5436779608254187	7.580122545938147	1.0853054739299122	7.50688354790342	0.9698222021308099	6.821784534571788	0.7300411001015147	6.012340512674596	0.8717323768736861	5.515720458535608	0.6795314732999403	5.046618165849722	0.8930428658856304	3.8832945507131464	0.8497286599703828	3.5156279814278295
4.404968797185496	7.384952822448663	1.779490019901995	9.31157145601797	1.009801169733834	8.843308720715724	1.0500579224622593	9.053567801756092	1.4772314286712873	7.719985246490895	1.0845197581713388	7.575154885439708	1.036917432976433	6.705191873699613	0.7160911566202227	5.99966903022104	0.8372551505061483	5.523082213988558	0.6873576495338072	5.190822282325625	0.8620166691727723	3.7737774305990275	0.8905089398282021	3.4233936902738353
4.324120129668338	7.322974146384678	1.8345493915823288	9.108569440858025	1.0689398987495529	8.619370940803963	1.0521477510720898	9.034663847131783	1.47032010094835	7.79745767444603	0.9734718389910673	7.638197810993117	0.963473862956296	6.779429774301855	0.7238936634347956	6.007242729354315	0.8134589853890837	5.48774977792575	0.7337856473627349	5.1723721951728905	0.8504390691748696	3.5684328303850537	0.9500309215047257	3.425538673789044
4.273020111943163	7.327117070171871	1.94993882107986	9.022577524381171	1.2246530125894401	8.615900789929434	1.026716674523426	9.075639426630582	1.390864396579424	8.017642494717618	0.856234185821747	7.679689349906312	0.9212088072592667	6.808545117666274	0.7453533301948114	6.084644044954676	0.8303035433461022	5.30829451966208	0.7484944693064838	5.024493480148645	0.8499452640635297	3.693921197182482	0.9526438620266693	3.5199179484582475
4.603872644845721	7.005967567468632	2.050608979702601	8.630003201104582	1.3804662482918246	8.637995462824902	1.02340928466944	8.936786208654894	1.3318016326218733	8.068979590383071	0.83112315006571	7.7751860800856	0.8874566697517028	6.831572483162433	0.7659827714083859	6.083866213563715	0.8805789754173746	5.24132050054133	0.761147456159148	5.057847507416827	0.8719604211502187	3.6482890638015992	0.8876384827189882	3.579977486884104
5.066371008831892	6.645753949558726	2.2075728303326776	8.103260441090482	1.2935590901941119	8.490685197814855	0.993696308769771	8.988470941621916	1.2781906411472064	8.043636737461812	0.8075978797561008	7.948439918257183	0.9025961515592997	6.96700215630935	0.7990900730344361	5.942132741464656	0.8594608640398376	5.1589346763056625	0.7230596475492299	5.111515990338552	0.8154127971100471	3.6254729971111574	0.8031277765556105	3.6614868604620527
5.1927687441087205	6.6249627241486895	2.138211124717635	7.982075276805965	1.428394504469909	8.181467793307087	0.9698951650993025	9.137925176132518	1.2378902235484193	7.92490021475118	0.800161909237405	8.09925002402612	0.9132950615490306	6.953081137530598	0.8217076803326503	5.821258616195448	0.8165703497395113	5.244871699648716	0.700052723800036	5.149243675994901	0.8321764191256027	3.609501750427848	0.7778895988264659	3.6807917120989355
4.934005875336352	7.011817841219405	2.0737832387983968	8.200905639096131	1.5195517154091118	7.791656419625451	0.993390206372031	8.955661611531742	1.1736944647711294	8.131907430001748	0.8264675033206125	8.097104930469094	0.9567686558978375	6.932162151887653	0.7713573482614275	5.830075022762652	0.8007912068128114	5.350629601155743	0.6842648165635103	5.1889144698706335	0.8885152724654121	3.7030476238586587	0.7859839621527688	3.625022140703497
4.666717705095495	7.193611681620015	1.9905060190218464	8.492797612225958	1.4312174584254542	7.720635826504549	1.0967016202674753	8.569276433519406	1.165381801023717	7.971175207757613	0.8545872754321022	8.054391052612894	0.9303841947495708	6.9148601924593205	0.7771505695285185	5.911582882471969	0.8105754820396208	5.3098506630911615	0.67065819433016	5.111937698333824	0.9035811628334158	3.7509613639085857	0.7769487551649205	3.404088838636952
4.652988969238544	7.1680232855815635	1.9941391852073878	8.558022462538984	1.2771572734264387	7.976845911254515	1.2358642081124256	8.528305575175695	1.243432172262864	8.234906761397598	0.8565355520385457	7.898920847478466	0.892709257645146	6.942460349925303	0.7925107066648939	6.139578491238347	0.8097568135680884	5.196252192768387	0.6844392659830864	5.054838631643374	0.9162854401364614	4.086357544258076	0.759210339424865	3.335449366150259
4.704433763946451	7.126342242770353	1.8941771814941415	9.085397914078074	1.2785943970480211	8.390410066102048	1.157851127352406	8.503092358812491	1.2848960561757232	8.690334778161418	0.899501462251745	7.599423183719171	0.9123266342324323	6.950133793020442	0.8341463753455958	6.016031858230197	0.7846977552619538	5.007390246981501	0.7152936675124606	5.1093404628403905	0.9139352735576752	3.7943118906204245	0.7597043906558016	3.552092701186385
4.996828251697967	6.913523978723598	1.897650329536513	9.163029222399505	1.2736239038288453	8.583533281039418	1.042101388301683	8.561640527199508	1.2428909861289748	8.869447322048345	0.947389414518972	7.333559339574867	0.9954463085191186	6.702858748997499	0.8141635716523118	6.041458645878178	0.7747673421057814	5.196132489427688	0.7025964464732277	5.109167823069358	0.9347126580092077	3.5091110569899056	0.7915963267815451	3.7623010856768837
5.414388026798362	6.933290216681819	1.968477336625127	9.019421633444198	1.189747418533255	8.740688559934076	1.0680710999907137	8.630271509145805	1.277236283066448	8.654176539676808	0.9636648644573795	7.077885745068237	0.9793551166427545	6.5017911631293845	0.76391679929836	6.0634417694077785	0.7571242329362582	5.354450132779701	0.6961954104012246	5.131986280121699	0.9328138682050159	3.4748869569542435	0.8550001994353447	3.8867101295590154
5.543967912414186	6.852114887961069	2.0403022741700663	9.004537376151635	1.1703659658936243	8.621597511410037	1.1188484156798286	8.846278967728171	1.3098291947670366	8.334842071742669	0.9800010334895367	6.932516408913506	0.9374802848555983	6.407361821074614	0.7913759287609191	6.026560661984533	0.7438498596696649	5.4402175763901	0.6821774020478093	5.284958788980202	0.9797648523485241	3.4771685636232874	0.8423333867636514	3.914594915256735
5.359338617587695	6.994986679225833	1.9676313324094883	9.623202589853362	1.1961658709023157	8.374280160829828	1.1686965910812173	8.794471484728744	1.2008846157542605	7.94031448538713	0.9626888510738429	6.910473318099338	0.8978580994366194	6.3084874977486205	0.8138148734675982	6.018793515882665	0.7727079019973835	5.36224082520349	0.6632335295935025	5.441713507335773	1.0506590358720809	3.395030723537698	0.8235572767409426	3.895290063619852
4.890777393921185	7.402774902205796	1.7471846553365067	10.311232214241363	1.3157446004274795	8.161357309940948	1.2161412267262692	8.593809353915463	1.1704051952725945	7.407940827813855	0.9910616424060301	7.021181706113867	0.8775937567869547	6.180261166040528	0.8485705131729725	6.157846200661181	0.8027146103177303	5.275844939054427	0.6293392629591344	5.555646785374727	1.1003245089038094	3.290076816761667	0.8679748914654388	4.084048612958259
4.37830097754855	7.760833760161831	1.6233854275470943	10.40260812023629	1.3548379515012046	8.199597970353949	1.2238051589148586	8.514824654034337	1.1566196564238251	7.135769582912406	1.0044307362240943	7.086742010061792	0.8764593175039271	6.240541376789223	0.8212571407084103	6.370195710780796	0.7665743510708437	5.269500661997412	0.6251765211817643	5.689866823056756	1.089094684033248	3.3265825234663735	0.8973770899326969	3.652906926401216
4.35191507501128	7.768442460101033	1.6368724123913112	10.193251251286252	1.3654288614010925	8.3015160736666	1.231343279393164	8.640725495422124	1.2020158430046255	6.944452793340754	1.0273599055668499	7.165669394260659	0.9319153703495449	6.183104374631745	0.7683045370871265	6.5919625710531875	0.8201858941068418	5.496508072353517	0.6107976385635784	5.85763397660044	1.0871475388054557	3.4429444635876254	0.9336061890816578	3.727981349433537
4.3744732800643975	7.806579629422775	1.5957180320756323	9.791917031550522	1.3750532883033255	8.6000698507198	1.222665805742669	8.983711792471738	1.253189857512491	7.0702028932103635	1.0310707705372402	7.15414381841188	0.9985013996022488	6.187868054859971	0.7221502990140598	6.71316467044632	0.8580513784942142	5.704712082941586	0.6045386903870327	5.7895601600996205	1.0454231062614738	3.666541917153952	0.9635594029241672	3.779460953798557
4.535790046364736	7.835039406332003	1.7134699271044147	9.544187741739016	1.4362919038515094	9.095925404718102	1.2411801936629483	9.212800222914053	1.226490026018045	7.442946729325264	1.0155712536189558	7.064694658530266	0.9862330620775318	6.329630979903616	0.7052607405452105	6.791328862844516	0.9162467908167776	5.451110580393655	0.6089966769009328	5.754025512714665	0.9582772595375185	3.6551338838087313	0.9815001474352405	3.6958065967053995
4.61015066595776	7.792242615828551	1.7766921932223139	9.462529209258062	1.4236714662635226	9.255205472255856	1.2053286002498853	9.337961641487583	1.2576118363573323	7.450863913685681	0.9407034149026287	6.9208988090229155	0.9327130984145586	6.600153167534623	0.6974609390062962	6.975975149655237	0.9174827820909204	5.025924314232972	0.628839227178295	5.763432676167488	0.8975403999370553	3.673386737161085	0.9744503400390179	3.740851250524792
4.529402955115526	7.973050570915862	1.8597556112311018	9.451695458241852	1.3808281037379475	9.155788918660798	1.156781364832492	9.596658908501157	1.2508811993103623	7.6980998800719895	0.9390414288166576	6.773734647543847	0.9406872283019243	6.781137338479787	0.6912998336970797	6.886726779707348	0.8903266978386561	4.859666349281298	0.6673038934929351	5.827839415525917	0.8501363515091519	3.675668343830129	0.8752658889398116	3.7065315142814454
4.551662687789497	8.098428706417968	1.944470209191508	9.404464773977615	1.2394040923510916	9.086333857185531	1.1545829685588138	9.556827197436204	1.2162444130840964	7.639269502792902	0.9349172582734471	6.647404099588286	0.972886841107263	6.926679205363993	0.666706036412621	6.80534292117365	0.9215594846718177	4.721339163825916	0.6915147915555019	5.825288013600013	0.8471142389108728	3.623191390442113	0.8139165448671228	3.7580111186464653
4.368555085914857	8.398096462339423	2.0269822392065526	9.31871673767461	1.135161686769475	8.903730362946128	1.1457828723502699	9.407361497263237	1.2108753981340643	7.678166622263358	0.933197335477051	6.60477542614174	1.018508906069437	7.059721616375583	0.6514111863931868	6.828257016262451	0.9317145527434354	4.676959150261987	0.6721871385856979	5.707880511968207	0.8247690615306013	3.620909783773069	0.760636894837349	3.8094907230114856
3.97555289602264	8.386977467935107	2.077986107858332	9.683332730949987	1.2296572217102593	8.66739641600204	1.1517740569331707	9.091794320089583	1.136607852589358	7.690801270325614	0.9379394712433006	6.672141419622172	1.065846208752309	6.945188164660397	0.6343300867157043	6.769816776906983	0.9487216063756498	4.626434365208876	0.6510307254750095	5.58484359054586	0.7872876501467861	3.5159558769970385	0.7221962534311056	3.9553496020457093
3.8198845963792984	8.705782109875937	1.928656812493992	9.954007128955231	1.3005610072789242	8.639686972681751	1.2592593036520647	8.595661170796282	1.113315255536828	7.496400643755781	0.9627412338750394	6.639889284810665	1.0416010862070988	6.764544794651852	0.6159884067608278	6.85859314652076	0.9452488389202253	4.574742472583956	0.6304430438745644	5.625484489093685	0.7670646082901551	3.5684328303850537	0.6981478721600631	4.176282904112253
4.313830370216448	8.599080847260296	1.9188495197741693	9.725569983206057	1.3160567739617812	8.61705907412478	1.3439084965211907	8.120117878129145	1.1149174914394204	7.08992990663846	0.953758350493644	6.7202271999875025	0.9952789489780434	6.6532053687174395	0.6120898568941864	6.960010447573812	0.9229903203920866	4.702495862944311	0.6167355253654699	5.783226940416544	0.7835758998992791	3.557024797039833	0.7158781757475887	4.00468422289552
4.544785467066424	8.363242822128836	1.7804181885202348	9.522000466448258	1.3454988377754433	8.378868164170717	1.3905388177285662	8.08812643195452	1.1729452640520668	6.703815695966237	0.9599566324644667	6.820030822274151	0.9740712764232746	6.697372905210598	0.6306751993149053	6.752457189965439	0.9258851031552152	4.895896560399343	0.6064037074341905	5.796637763928188	0.7927956882333724	3.3927491168686537	0.7340446992179688	4.0540188437453315
4.519445528388989	8.130164432310146	1.7983210844851856	9.312350242826097	1.4307164380389439	7.96516428103516	1.3629863754964695	8.001754248438129	1.2629136672980095	6.629097367644543	0.9508413300169166	6.877425765739846	0.916612656844432	6.513073271765199	0.6386353025989127	6.659326530622673	0.9069140286828655	5.20186827450282	0.6055826001571136	5.892923120594181	0.7699120162301629	3.616346570434981	0.750124879533392	4.0111191734411475
4.376280149917314	8.137606970177634	1.9916956939944288	9.003428565337371	1.4714212246539469	7.618856352669764	1.439239866192176	7.6759262027131365	1.2903059730730062	6.79474933478158	0.931137602182788	7.021804118661993	0.9436068425981184	6.258755311908283	0.6708193480291522	6.6108423276865365	0.9082344885601639	5.330599242145547	0.6047746417446164	6.027448088609257	0.7777718223195799	3.623191390442113	0.716360701389055	4.08190362944305
4.035821116267563	8.810083786977879	2.1551769510649184	8.720032818693529	1.4967896156927314	7.408455951316235	1.5393428160015838	7.372252064851386	1.2150838370039416	6.821704888766046	0.87661594081975	7.177665855151335	0.909853638024836	5.950802800956213	0.7383577993395053	6.664287604572314	0.8709229977057746	5.528339185700896	0.6128109758853102	6.011300295984193	0.8099278334234791	3.842225630670352	0.7078256104697442	4.120513332716816
3.737204649766923	9.396044319870924	2.2456797055122584	8.551570405911104	1.4614756454191018	7.613272229331067	1.531586817542362	7.28281675094758	1.1977511051518424	6.7691764583429	0.8830887868320598	7.178388721253808	0.8583631517436453	6.087678125683676	0.7483329884396207	6.783035738671115	0.7976790162227947	5.955769889499676	0.5971573130060598	6.064332710840958	0.8105657494322537	3.6893579838443937	0.7188739344475507	4.137673200838488
3.847827756585309	9.589800058641446	2.494958382535626	8.241400806960026	1.524524583936431	8.10376869930161	1.6093240608643793	7.138659652450798	1.2362645158301793	6.625999421691816	0.8563570273642778	7.117651849967043	0.8487888374344452	6.394661874585405	0.7439246132067184	6.755279051087226	0.7371482917383878	6.214917646833298	0.5799300891140062	6.054386004032914	0.8196070303862477	3.691639590513438	0.7436081081990524	3.77088101973772
4.049509304708899	9.490687444796006	2.5555304022049175	8.357934786353848	1.4990516274039394	8.508820226071204	1.5607343204731252	6.932087309912398	1.3340104862791355	6.717082234959186	0.871205982913785	7.217228973512619	0.8784200927106347	6.421821896374926	0.7035205918863917	6.9420721884793695	0.7347810086718264	6.120381933516743	0.568997284020655	6.036144949287312	0.8701302701011157	3.481731776961376	0.7489610551920035	3.5628176187624305
3.930757044806288	9.291790775010428	2.5830528254602574	8.68418883572033	1.4321269676137127	8.678919709172172	1.5706802939160045	6.958024436723125	1.4430531993156779	6.802074101578528	0.8737363796507545	7.344800756630567	0.8896664348184928	6.786581792791753	0.6970008828537965	7.196825800413154	0.7636812819599289	6.004529050277484	0.5410481765800793	6.123926455520738	0.9135125193158667	3.7441165439014537	0.7343352789569582	3.674356761553308
4.22961363305494	8.775895049821937	2.342153719914993	8.57956947961678	1.3597267107754971	8.693241455050345	1.5807838489101893	7.024875543199538	1.4293073709583666	6.731371752420714	0.8845322024037985	7.433805706293776	0.8851543635943462	7.058110158558445	0.6867021424687061	7.07699965195322	0.7680613020284276	6.259826350151976	0.5275859900968527	6.113312263108285	0.9075181800995833	3.486294990299464	0.7478428769729879	3.72154639888791
4.319549495589733	8.519650593008382	2.3683934741383594	8.66980106956927	1.3841810723983823	8.68100417073487	1.5770936854041204	7.2191198257067954	1.3700642911269467	6.869286783135407	0.8965674576924135	7.366466546637362	0.9258343307811565	7.173433652571199	0.675343248795174	6.775081307149754	0.7640865242289778	6.288196041897496	0.5321129509144346	5.963036374154179	0.9119459893489953	3.4292548235733604	0.746530502492907	3.914594915256735
4.203940647623578	8.636784530752559	2.25259172926275	8.705202110269685	1.3882970719950811	8.619514858772911	1.5859900287366808	7.229451736401434	1.2926175504741242	6.847570882698667	0.9060492899519419	7.20647366579968	0.9726130016362429	7.072405089853766	0.666774483390154	6.673503163992094	0.7855758382522277	6.284545090006196	0.5474968728681241	5.869228576444179	0.9269548346274226	3.3585250168329916	0.7423608682224825	3.976799437197801
4.0376940617505355	8.543267551820062	2.094146169061947	8.79057530449165	1.2793094628830832	8.833087782945313	1.542071745652609	7.034116192617076	1.2241848815698184	6.707064243119208	0.8930456098842152	7.249039216035341	1.001947236160975	6.841242637307411	0.6792380356591086	6.647082698186273	0.8178134141885007	6.275198254153331	0.5550097223278954	5.884148499547278	0.977639749704352	3.253571110056961	0.7474465593012793	4.232052475507692
3.8435825101405703	8.823894066584602	1.97645962602736	9.160533961527722	1.2943190088975391	8.913517980818348	1.5962850199306484	6.872475532728108	1.1669222249777014	6.808643484460582	0.8393984655850891	7.341200005757308	0.9771769562813967	6.835636267369497	0.6822008131479621	6.7947978149873185	0.8442159018783258	6.373783930496848	0.5791454187685435	5.89526850651013	0.9787817685893994	3.351680196825859	0.7456388890158643	4.322141783146477
3.610782980152549	9.161190635719592	2.134587397574544	8.913286611534694	1.3589289304903198	8.591560638670733	1.6195752700485173	6.89129270802548	1.1964058641103228	6.717101575323846	0.8329257319035945	7.55713248826113	0.9017040024115744	6.8065008087202585	0.6692911232841603	6.731562414228265	0.8768110280231509	6.1854307239079285	0.6074902026983852	5.8711790885475486	0.9877221287247961	3.3904675101996102	0.7557084425801307	3.8588253438612963
3.428815662353756	9.37325547905692	2.339673517395278	8.744185104645153	1.3843424120845929	8.32109602607234	1.6368042102728209	7.148030695675653	1.2162088299140619	6.73968287781544	0.8206608426526324	7.6622494263299314	0.8999841418200172	6.732052484027445	0.6639728144286187	6.70660268483856	0.8454715485754872	5.996359297274819	0.5978735307804005	5.892705744127317	0.9876712464019889	3.6711051304920406	0.7827862998006958	3.749431184585629
3.491055196502855	9.22457786630358	2.2749831782481773	8.849415034262698	1.4889151627356518	8.17340573345691	1.5471006070469582	7.162887721118028	1.1789637298312334	6.8113362339208745	0.7726832595467666	7.7496587261623375	0.8931976026788656	6.932244268605922	0.6295498294280216	6.733748223771175	0.8363947045778518	6.023482079221395	0.6121933903484712	5.81786795075661	0.9215909903887748	3.842225630670352	0.7739451450551591	3.803055772465858
3.494051549927346	9.492552530622396	2.1184850801857418	8.875016631987297	1.6295735559719073	7.991933453065925	1.4966647221234712	7.013626154698585	1.0853349871015185	7.039224384848536	0.7593622001083974	7.738249004559985	0.8983949446515198	6.997638480098696	0.5870708087617118	6.516180587575441	0.828412286171174	5.913554511346707	0.620676229692117	5.818730875393857	0.8476708403257825	3.908392224072632	0.7500069377996885	3.9038699976806885
3.646569918834729	9.360166333845928	2.304103936257954	9.047553997268754	1.682881386501177	7.98625824060735	1.449276205316379	6.745897767626818	1.1009795180120547	6.806578504213918	0.7611130465490328	7.569626707767862	0.8617994308290818	7.022247585768989	0.5707672000310177	6.5836377405750515	0.859531738266277	6.1243919954301385	0.6312780956786682	5.965585425640722	0.8455394616433027	3.7007660171896144	0.7402908095116892	3.9553496020457093
3.703723747855413	9.234160985196334	2.216005096292975	8.986261496489144	1.6250522143309485	8.106021731050335	1.4752088940248889	6.646142458324557	1.1495018858290795	6.672426918229436	0.7775359671079807	7.341827374650119	0.8510465831089701	7.068837482672223	0.5647055252205417	6.643660727855353	0.864820305035449	6.354022904003218	0.621430918152328	5.991588140416796	0.8307484377399047	3.691639590513438	0.7484798189855872	4.036858975623657
3.6902742167325373	9.109137379524427	2.1901817347438386	9.023301598214738	1.5434883972761022	8.073312424926153	1.51312384376435	6.701373453216799	1.1602214348660262	7.148460983848017	0.8596854023084458	7.208136562917643	0.833907828678028	7.244691842093885	0.5755370530503067	6.64260434309887	0.8632554016346818	6.590935765802116	0.6367585540574964	6.014127717839004	0.8165466302019772	3.8194095639799106	0.7741053601515843	4.227762508477273
3.721243787941784	9.513741980112004	2.291838811697679	8.895990326938035	1.4215213397457391	8.02366648131184	1.5754991497851971	6.849502841681672	1.1329193636905435	7.398678061361186	0.9165472556132541	7.174817850058501	0.8519050940005195	7.169739559154256	0.610431440970347	6.613662776786658	0.7982497286692105	6.536690201908963	0.6544811259800442	6.028426028079209	0.8007776183546294	3.778340643937115	0.8061972109678571	4.403651156724425
3.8539748999968277	9.375345833083319	2.380175777372009	8.8848323724449	1.4066857282427707	7.883489531156792	1.698486205177456	7.050407774756852	1.1520835669646174	7.561656777930168	0.9255491548099849	7.134598705443039	0.8879350582572871	6.9202435559062785	0.6268132631498298	6.600768708371897	0.8094161935784298	6.232334482904913	0.6628379696146077	5.94504070527782	0.7795053619029034	3.661978703815864	0.8041158752138567	4.131238250292861
3.557005537411403	9.241632016168136	2.3968991314346266	8.938298589650449	1.5817036326747982	7.8160379556627655	1.8190454864039103	7.102838450228496	1.351485539255315	7.410059073327127	0.9315535329579863	7.355696819563749	0.9094999902755886	6.762072601313955	0.6241747045545429	6.562268012094822	0.8253401314164476	6.067163823297918	0.620372914889736	5.933315930267493	0.747076301217713	3.68707637717535	0.7691285191547281	3.8545353768308783
3.649014873313538	9.520784133091594	2.314445169064695	9.105621342813803	1.6012110553058454	8.184028219067084	1.8339021023583177	7.177234412176592	1.4896520122085404	7.0529251308809116	0.9204022904158883	7.447348690819882	0.9679437451137269	6.770017311027823	0.6183021739045291	6.479278941655198	0.8268569569817955	5.697250574704717	0.594091578523099	5.87640262663451	0.7303232682316364	3.5684328303850537	0.7563386351156068	3.6979515802206087
3.4906422691636934	9.805139306628554	2.286166062193639	9.119932277979308	1.4899593354891012	8.655750766209284	1.753594735029863	7.061258113244034	1.4010977485481075	7.142116710128423	0.8461470562158685	7.46264068615789	0.9743271156150056	6.854948761932297	0.6507556977894501	6.5175192483000295	0.8171228014460222	5.45571915901054	0.5788769403469379	5.880759205163324	0.7336931942597857	3.6642603104849076	0.7499280781007747	3.644326992340379
3.1796978497275705	9.752908650271195	2.1094324697147413	9.76935840649625	1.5352113420942701	8.953995415074633	1.7308119786084741	7.08181964293964	1.3685831926972403	7.323797876381128	0.786580163455997	7.43450729613767	0.9151263114082622	7.106511341663807	0.6737987816477006	6.654359230941125	0.7941363662635869	5.5242193957251935	0.5882186549972924	5.741263645510474	0.7646210518536914	3.6437258504635106	0.7629298504850669	4.101208481079932
2.9152872723218914	9.995264833934852	2.0028676461746873	10.205660037506346	1.5650233484727878	9.01643397567988	1.805849443462449	7.370108660439376	1.239467959203109	7.618917573647596	0.7664260836036058	7.454662518988538	0.965328550875811	7.018419142116412	0.6769642241664685	6.748860514044429	0.7895563009291012	5.198327050673825	0.5941180517720069	5.677717284479981	0.7733594230338439	3.3836226901924773	0.7733873449250336	4.13338323380807
2.6509896054856497	10.217570962026798	2.034122103545301	10.754647696050366	1.5184816300758104	8.882547810870342	1.7516540759323238	7.417732975209916	1.145975879648802	7.868503077285233	0.7311585406503653	7.55135465491148	1.0337482160505214	6.8483621236700145	0.6726511140420673	6.845520328999319	0.8101623240270116	4.98961430088779	0.5797484508232995	5.616759462317287	0.772884377719868	3.36308823017108	0.7558455270781026	3.665776827492471
2.6949997322606984	10.021748701027136	2.224708138471789	10.939383144394558	1.3851066647631478	8.932290629176402	1.677166190068756	7.443395825391457	1.092786729188826	8.048224525603866	0.6961293549212493	7.74909623942379	0.9663440251266627	6.879639073752417	0.6657597659149804	6.822267156161661	0.8197639020081766	5.018682262120715	0.5498098478760091	5.653002179559616	0.8054208291191369	3.4726053502851992	0.7257654207142972	3.5628176187624305
3.0142332953955293	9.690249108849397	2.328287750326597	10.77236946133219	1.3326738182993285	9.019296413523826	1.643441039343539	7.62770994502076	1.101737567030835	8.234210983852492	0.6836925161682151	7.917556499768329	0.9440239959573179	7.005652806909409	0.7022753795559769	6.786917129506741	0.8125272416172832	5.193469090097148	0.5254899035877445	5.804675992323421	0.8713590760274617	3.4634789236090224	0.7135254151515341	3.800910788950649
3.5250481047811726	9.408714076403724	2.2131078931723427	10.626164170191025	1.3370561498605258	9.110512662748139	1.606904115091767	7.760897552068502	1.1100499616909494	8.135006961230273	0.6946608232359532	7.909191856964075	0.8927683384538815	7.122790484387537	0.7444650761643963	6.676242678577489	0.842903965696766	5.176291660706927	0.557268592806643	5.860123013535304	0.9561720222547038	3.5478983703636566	0.7145153538468952	3.981089404228219
3.352576679294463	9.415109716789082	2.2204531246717596	10.653379218612283	1.3226764714887276	9.073322718995634	1.6421243338478266	7.959576797742917	1.1025051288451921	7.954465925327175	0.720603270760364	7.947072064015535	0.8729761028183218	7.19992697269846	0.7532783969513748	6.476558553545134	0.8204500549730389	5.404595857253934	0.5384710833609859	5.767428188036526	1.0041811561915288	3.4589157102709347	0.7220664335648909	3.8695502614373423
2.857210401933293	9.653333705220446	2.258855054841937	10.64703716998645	1.3185600470780092	9.0875670548192	1.6845357548290676	8.347574587444715	1.0563251676353425	8.0661677867108	0.7029269754285256	7.926346593212691	0.8511751312107972	7.154990750876795	0.7701919646654571	6.442979587159396	0.7933258296589907	5.397004670397979	0.5213131194626196	5.639436422920122	1.0055742897775068	3.4703237436161554	0.7302411042442252	3.6314570912491244
2.9907840541044397	9.460566179271467	2.070854726393568	10.581342020913361	1.2921649799089951	8.987608167398141	1.6610296456351386	8.620063922201936	1.0177338111057503	8.210634286691098	0.6944671509517126	7.880608535190708	0.8209760521643334	7.0483348751471295	0.7007351172679388	6.417715438734512	0.7832894123454297	5.431000419156324	0.5029940784787975	5.592325979206312	1.0276462011501124	3.401875543544831	0.7872890860642509	3.5306428660342934
3.36953149839382	9.059856481305342	2.0340415226248307	10.28924691131415	1.2212575073952243	9.005784143151516	1.7066302350183509	8.670607484538023	1.0716349232982234	7.9700788310198645	0.696818719008824	7.722262430307755	0.8295923687503228	6.778837242578676	0.6687802876085087	6.494360424182954	0.8005177371013134	5.387937142340078	0.5112437808811293	5.608785949352451	1.0188159872416034	3.141772383273797	0.7900066826124714	3.4212487067586257
3.348125647075351	8.541733006762536	2.156200272817215	9.845585221119617	1.3004006998293987	9.112767525847135	1.825972230102875	8.491496302637598	1.0818995202242685	7.792661422537332	0.7232176354996961	7.410694357988863	0.8777046218311545	6.664088482814879	0.6814881080513948	6.581959296090768	0.8320312220180219	5.360056239235743	0.5365292275641331	5.466374082062969	0.986571284098112	2.970651883095486	0.7695799525817284	3.4426985419107177
3.193414051717944	8.74402357358402	2.3048248224306387	9.609467305026602	1.3431165612909535	9.235997620325048	1.8697428444594313	8.603574501182091	1.1088162292183648	7.802340799468136	0.7592838053039761	7.374950757841074	0.9510233555403709	6.830614482375576	0.6475258947515012	6.716317137186964	0.8476893413650918	5.137807036672395	0.5549748255790604	5.38327727569309	0.9665859776870338	3.043663296504899	0.7695016914962801	3.5692525693080586
2.9479350953239423	9.27222881049879	2.338175510477095	9.661121591489476	1.4037538880125844	9.40352426185869	1.696332778682881	8.826064780157232	1.1979045528928947	7.83928026186305	0.7812677936373261	7.500636707705641	0.9626046573001383	6.9330237979768565	0.642971781410322	6.791139972854947	0.8156110733274283	5.349701900265329	0.5770996609655571	5.429657359549594	0.9555247110130476	3.064197756526296	0.7746431660427244	3.5156279814278295
3.276478421669581	9.066577513633895	2.241403173594111	9.579272727703398	1.29937229834014	9.238142740693574	1.5902365541877164	9.020859639275042	1.2672854325875618	7.908229137467329	0.7899799500695872	7.526340599421811	0.9349667726473743	6.702555612483065	0.6574106713000419	6.863954015151011	0.7983533790241101	5.3374522584005275	0.5992195015567758	5.586508445918946	0.9501268533319926	3.3220193101282853	0.7610584906223925	3.723691382403119
3.443236455736128	9.115137758685306	2.323969549838624	9.620958775843398	1.2032586095062587	9.016612285659374	1.5517040003843585	9.315533456995153	1.412587487645254	7.733372266444035	0.7926525371392814	7.615739736245684	0.949282672783212	6.574531344191609	0.6434189989516264	6.881290303735027	0.8305082406592335	5.120878989241967	0.6117874581943933	5.71087830150267	0.92431096415179	3.408720363551963	0.8043354317203534	3.627167124218706
3.6763541500754124	9.422767980072775	2.220691876593094	9.760554274015126	1.1906915245251626	8.941268285674315	1.4626853241824718	9.618696361205455	1.4815672022175725	7.602619828812764	0.7787229150548459	7.801351639781625	1.0286745932892307	6.375876433596439	0.6368916475121531	6.8762203115684954	0.8465266056221343	4.82056325798649	0.6454547589577433	5.800540903530355	0.9266033004244307	3.4201283968971836	0.8473209796324634	3.5499477176711762
3.4079856282876877	9.676042725082775	2.0404760506220367	9.853298586427027	1.1810694445211358	9.052814660698587	1.3313077404836993	9.698901816903362	1.327361758260564	7.77024562283842	0.7694510053128486	7.849223974355744	1.0681651286740377	6.345940668059846	0.6376611676662023	6.792507708389343	0.8689286283671446	4.871247647493867	0.6227617610894186	5.843469288837877	0.900188477463415	3.584404077068363	0.8524261573729944	3.6936616131901903
3.0629377505987794	9.677128976325932	1.9394452433357672	9.810946669745546	1.1796311216756252	9.380014908255406	1.3005930208761036	9.583946636372247	1.1111536892703173	8.031232905554873	0.721224697089537	7.827210815391571	1.0442685245245356	6.274289940756872	0.6549523096438457	6.764631512426052	0.8707889353227332	4.8721553978274965	0.6107096638537	5.942536899748971	0.8837398774101664	3.5912488970754954	0.8000377991047993	3.6722117780380987
3.08530699326417	9.749922189844117	1.9901286856920053	9.821044123816849	1.118888177197377	9.59692610365832	1.3112331265580708	9.358244623032732	1.019883605784291	8.296933847311264	0.6909720432898626	7.76788948359951	0.9846521201865186	6.2356979804322705	0.6589496139508831	6.725185531824691	0.8726013711761964	4.896145942359131	0.6043882366187573	5.988162570918707	0.8722161353212938	3.4497892835947574	0.7625796470480781	3.700096563735818
3.3958478138619013	9.685225333276371	2.1346327457486165	9.906579710803738	1.1294478159679924	9.514466721101098	1.3812302601077018	9.100230799423027	1.0259707525633615	8.522706923277237	0.6973706500426714	7.675364247269363	0.9568987762393905	6.295488553692479	0.6564457956802129	6.6882006408088035	0.8527147656150131	4.845182245056792	0.6053886653893057	5.893908189730193	0.8615989847818715	3.543335157025568	0.7571102770238632	3.5413677836103394
3.7305614422367537	9.19673122111696	2.245376283901993	9.825353061590073	1.160405917405759	9.212101638780517	1.4520375840660464	8.936729554793784	1.020284074092288	8.400083304324614	0.7323830263546298	7.556210973354377	0.9837602908143656	6.541482427908269	0.6536849514448172	6.644428097449401	0.8544797781435739	5.030852101758388	0.601072551179565	5.730051070410804	0.8563166210142426	3.499984630313729	0.730098616527673	3.577832503368895
3.9381122963594004	9.023205341075347	2.517107406702739	9.2891496134001	1.2169682148764465	8.935776028845	1.4903750675921756	8.863344369669306	0.9874852012040494	8.448622546744764	0.7757219077582462	7.480919049347854	1.0055216847186434	6.759346773273651	0.6859209777937213	6.575364320522201	0.8456695273077987	5.025734783943531	0.6067456259888748	5.740486316039943	0.8376116745812802	3.6528522771396874	0.7127785568868631	3.644326992340379
4.2254232785108465	8.905691204859371	2.642039975519574	8.996971270233207	1.321730406469711	8.62274718452167	1.5931664302099622	8.608106585254012	0.9697172611026793	8.546042024407923	0.8658984127249474	7.166244571229103	0.9625391424753007	6.96868149286538	0.7237511858366642	6.537628811623877	0.8519808400285861	4.867307412529212	0.6138756316287121	5.5499383124736905	0.8264686231874677	3.5456167636946123	0.7303718867131941	3.8330855416787863
4.242116842711596	8.773764489663252	2.467279509238995	9.036834910677955	1.319821935316387	8.827858074470388	1.6552136811312463	8.20900733657749	1.0053643168528592	8.38065733476942	0.880682457734228	6.978141243650976	0.8480233747431022	7.057995344154976	0.7342683043434708	6.404372347429152	0.834192268221191	4.941144423183335	0.5884759888831956	5.401554879770752	0.8225237279187759	3.2763871767474027	0.7510562446969308	3.800910788950649
4.12835129989029	8.547469956024036	2.185536265944894	9.234575167433208	1.395252194118973	8.856755697844788	1.6581910961527684	7.860245493131346	1.0771591422448654	8.116178957703823	0.8308106588441171	7.097026698561849	0.8059636268660751	7.183914212635414	0.742566171582599	6.307155425743214	0.7662179202103612	5.240442676042879	0.5881724720391271	5.352759327731367	0.8239419373676685	3.2353182567046073	0.7702206204866819	4.013264156956357
3.7845142078430936	8.767935194939495	2.1211307215023907	9.168311352656426	1.3323938213645696	8.907201451920487	1.6605843175895205	7.611765255371827	1.0840409177372234	7.970618934482199	0.7771176125535013	7.270253186157682	0.7899516952055452	7.188411096308204	0.7452251575712688	6.27388350988758	0.7558953420190787	5.511141805753897	0.5956001607164026	5.235359856767377	0.8272797330161105	3.5729960437231423	0.7246651947176728	3.8266505911331588
3.906785720076228	9.312431923317892	2.0735734663424115	9.186315413604868	1.3383703878627857	8.86759947036657	1.6883745285304728	7.677635485673541	1.0503921114345727	7.884146261745552	0.7483052955241779	7.405540472536214	0.8128643051746863	7.04380579046284	0.7130659372340943	6.206783149090494	0.7687514966029775	5.4715100247043384	0.5922277540313118	5.14681994210027	0.8490266097338766	3.6254729971111574	0.7592307118199884	3.665776827492471
4.092534479789159	9.444049281215454	2.0532579271201956	9.104905999774049	1.4082747569755116	9.029420125282233	1.7750050526062793	7.845365985998057	1.1008812819533116	7.82120891047212	0.7284915010960404	7.466971984846787	0.8278981842518024	6.975695353287948	0.7132856332540679	6.130818950634701	0.7835045216614147	5.413563632527927	0.5859330570461273	5.163996208641541	0.867078671108677	3.3836226901924773	0.8032533815508037	3.635747058279543
4.5143115366838344	9.170202848292696	2.069440647553798	9.02302977950069	1.4328745081484533	9.083188916744168	1.7533689207677845	7.5896940801311565	1.1615042943539655	7.770179199782733	0.7158127333462313	7.570754197925244	0.8293874569805846	7.015033151950884	0.7481097954887883	5.9293958567347245	0.7878638206487071	5.365313210948084	0.5781476573973778	5.444067981617249	0.8879189798361369	3.563869617046965	0.8048178931370883	3.7065315142814454
4.262662847973233	9.27720871883196	2.117441862262439	9.413958057117053	1.4293664137199078	9.064019156898944	1.7494255813278332	7.785265007219413	1.2058146588086487	7.819407561589668	0.7042931092277048	7.7138184810198025	0.7953604235986735	7.2002362348551765	0.7801802719227124	5.818088242452735	0.7885108017365965	5.328863543705421	0.5810020107018544	5.518504006553253	0.934222479699518	3.607220143758804	0.7879285347971219	3.625022140703497
3.728521850572568	9.683313810515214	2.143731857444141	9.571778214294234	1.325345370704569	9.355551514598544	1.6731894262350386	7.837262685323999	1.2110944303061106	7.914218784992251	0.7323165386863753	7.737763506375517	0.8018362943634972	7.2591943002165324	0.7743069348752998	5.785525097291911	0.8791481400707237	5.404974917832815	0.5918383749021163	5.6362434685707505	0.9861809605249647	3.620909783773069	0.7716781684590417	3.4426985419107177
3.076393009518283	10.164827112118413	2.218129755862008	8.92827854861762	1.3257895916934175	9.343150761715647	1.6293585181814259	8.03192197984558	1.1655204306788576	7.821600315065169	0.7281505230915428	7.7897418060732315	0.8156604404663487	7.466100450976943	0.7868512251896806	5.85996161666794	0.9311255471794707	5.393253965722764	0.6282388904443111	5.7424965293030725	0.9978704931714535	3.5410535503565237	0.7951695522149823	3.324724448574213
3.082586656960285	10.479086558215304	2.3573858593074095	8.317838906793668	1.249945687274879	9.055536428417225	1.4924715332457206	8.19546773822284	1.143292297887013	8.066166994072907	0.6914498395518777	7.8709779102820185	0.8330971098542799	7.541800807286555	0.8060749814829301	5.849114658758559	0.920705852946893	5.491690012890409	0.6421503317097612	5.791154619813853	0.9802749207881385	3.6277546037802018	0.7782228755599158	3.185300520085617
3.6556876491222643	10.040395844713695	2.4439992534931436	7.866069219411377	1.1424942484458775	9.240383618256438	1.499868689505142	8.248580058563082	1.1213694932906444	7.886359465278768	0.7009937676236553	7.777176148124711	0.8968497614162902	7.722913782277719	0.7953747571366225	5.954423298981719	0.8710985164097726	5.4149302456675645	0.628890912833269	5.900932281889325	0.9793032785634267	3.395030723537698	0.760687960876724	3.3547542177871414
3.94717022728038	9.414973799743427	2.6206476671895405	7.234100022097255	0.9988279841893114	9.557756264705993	1.501005215692599	8.541577191774618	1.0760405182537074	7.707239629123198	0.7125953860366453	7.654242837815628	1.0039257418940672	8.05227640638232	0.780043838918233	5.971763053437103	0.8750070698750032	5.27840858560105	0.5914564131588406	5.958433195362455	1.0123014084366235	3.426973216904316	0.7520168809974581	3.3762040529392334
4.413869598256477	9.154699866297928	2.79675749939857	6.773513397069578	1.013052027867293	9.934771201723281	1.528697953856053	8.495494671367155	1.0397947144812405	7.790845013534854	0.7109394890178679	7.665867890856119	1.0100946740590662	8.255582252275994	0.7613131893102694	5.885272361807887	0.8848552969916572	5.346060923652424	0.5618078408191283	6.016387665284198	1.0228550968330334	3.4041571502138748	0.7404584381808524	3.135965899235806
4.081523335476674	9.335676332982164	2.5672638009254434	6.72429442002764	1.1397358635171784	9.76535200171037	1.6424299175836194	8.332010737639916	1.0952734902000993	7.934050743677778	0.7296901698668292	7.736874591546426	0.9169754061309057	8.21854711566162	0.7562505925210552	5.923931011963428	0.8895788462743918	5.48617368393989	0.5542148544114197	5.98739295872408	1.0226297109411355	3.381341083523433	0.7531717255119533	2.827088273045686
3.4766045248581667	9.707213011154396	2.425923207141087	6.859555370097626	1.2870802242837438	9.249713675132831	1.73730410725961	8.008185585758701	1.1264234781034617	7.854918849023571	0.7425563488097627	7.862152215624968	0.862988676091696	8.23072331973499	0.7560231460861185	6.094757906886867	0.8619720108419086	5.783137721655812	0.5604096249365277	5.89987148943191	0.9906944056552135	3.607220143758804	0.7756525759554853	3.088776261901204
3.28394135064379	10.072249311070252	2.363453180230459	7.296267348416935	1.2499263720568061	8.907522334387103	1.7854814044217049	7.718477074294476	1.175046498912182	7.625895006518519	0.7484685729850991	8.00349308947753	0.9215743339299618	8.270180651201542	0.7490286830651408	6.159576248119167	0.8563121438463042	5.955051669455485	0.5630916910864586	5.804177424961059	0.9453226212327179	3.6437258504635106	0.798859124411648	3.350464250756723
3.2030243012293242	10.242726803239071	2.3601933729838787	7.184778021688322	1.2806301891415015	8.701735515479028	1.9097454850856164	7.580644749903321	1.1219441044678982	7.555841986325109	0.7344070678262434	8.193762933449875	0.9060894085576789	8.36509234619721	0.7197890898337823	6.382406296525176	0.8956435356471389	5.901175190862818	0.5728025269655478	5.7490786996884236	0.9335800777477922	3.8581968773536612	0.8245476258125084	3.0137018388688834
3.17307966614938	10.291441163934383	2.440169409760256	7.050805736785145	1.3663706899867023	8.773697930931004	2.003149925268328	7.7179921442214	1.1462733149409687	7.772972614255822	0.7340079256498937	8.322462186850137	0.8095341845769828	8.303245212706406	0.7015752220833782	6.445180030381418	0.9359943756637702	5.942762126477116	0.6090152987609937	5.698131633806348	0.9364134485925901	3.958587570791604	0.8267767337052258	2.9986869542624195
2.876212374228768	10.268244870785152	2.62368439954442	7.170311096340024	1.41060214855909	8.739382889416621	1.9077001932993796	7.8882039487724045	1.2681295042237775	7.788849468367881	0.7470291212259804	8.30113553503885	0.7648417525661507	8.289754561688031	0.6901851522964053	6.555988687551985	0.9619193508672866	5.876007563480978	0.5835898464921532	5.657142047579386	0.8775098210482413	4.259759651105432	0.8610838765821257	3.0265717399601386
2.737370502578709	10.24294025147153	2.7650521039151044	7.1105156356729	1.5672260852300068	8.48370594436682	1.7668794302894741	7.8432443888262355	1.4321755333639383	7.655599111671156	0.7291992302903716	8.295843955126186	0.7585830580974385	8.061942256021903	0.7090555734231089	6.59333550539464	0.9108995799232963	5.806958686454791	0.5595774437941928	5.662117731835769	0.8337712637467606	4.364713557881463	0.8332161408287517	2.994396987232001
2.7537906434666084	9.917313346319904	2.726771072548158	7.1859374711066994	1.568873283553181	8.35948946594712	1.702029796798355	7.766918823346749	1.4434329532442138	7.411168607853955	0.7187000272501735	8.366913311963316	0.7727639810637706	7.7335878795267305	0.7125667502025396	6.610014818805962	0.8376443797017622	5.568579458732337	0.5535216132032442	5.635137821895537	0.8004152359009687	4.259759651105432	0.8070502289474956	3.0995011794772505
2.944383564692502	9.739954862245764	2.6366750638872025	7.233504581959202	1.360454854572008	8.457785562073493	1.6049959602051385	7.821726937632845	1.474382039761465	7.475957402724861	0.7279885874372267	8.347771461607334	0.7601173636194122	7.5809225528903275	0.7093216436264631	6.468089953588014	0.7856895556318445	5.438432001558013	0.5586555742780631	5.614323036050107	0.7736379374244011	4.2894205378030055	0.830701302048833	3.189590487116036
3.381835794534695	9.788679218645406	2.504872576092421	7.213672292786296	1.242156797958811	8.573319694832227	1.5211623735547928	7.948388784258165	1.5375951967507997	7.664717142444014	0.728819555729389	8.238396611047932	0.7306868388812967	7.567201859170263	0.6775817367145158	6.450779081394033	0.7347151377260666	5.522583450068982	0.5796221030883042	5.67165847859225	0.7618480960723286	4.070386297574767	0.8605446690705179	3.2496500255418925
4.0585909585804725	9.629799737804102	2.4990332437381553	7.240993856892075	1.2688853265889302	8.483343482774217	1.4250761065838766	8.254574801446049	1.5015816706995049	7.756623347957751	0.7202684983766472	8.203663422010134	0.7360212122817441	7.287171433020226	0.6631051752740829	6.6257738150034085	0.722180058499976	5.393024534319758	0.599902754969196	5.605011378783304	0.7536781575829341	4.1274264643008705	0.898434122963669	3.037296657536184
3.8891215631031364	9.768189396117235	2.577083661042046	7.3543830043544185	1.3706120349561937	8.433350935565647	1.3483306857503516	8.521490475391172	1.461394064634144	7.608676216448531	0.7382155010122521	8.245864759169645	0.7691994872410194	7.126300974093663	0.6640852952800486	6.603571314652756	0.7298152756999756	5.408446314713067	0.5941427213646447	5.5257450442653635	0.7654054319655786	4.428598544614699	0.8740723243001297	3.017991805899302
3.5400021674336024	9.492795396671903	2.594694808369831	7.197704252955068	1.421193536085627	8.263370329521793	1.3211902535168478	8.689953429205756	1.444445668571265	7.454655417797414	0.7035398117634182	8.396643208926573	0.8272370933831443	7.132216275072496	0.679576052502584	6.486489301940038	0.7375680137973942	5.3619315915733505	0.5856321061839851	5.570028379516276	0.763585520249811	4.503891564693156	0.8620274925615617	3.095211212446832
3.3986784730937574	9.604662912963251	2.589523138950909	6.774598343714086	1.5068915669275373	7.925093690584615	1.4310643733970614	8.640803057255786	1.294067737339411	7.4164516979583786	0.6603485778141513	8.621284215117873	0.8882095851383008	7.185348771836681	0.7003585368075105	6.367340602966991	0.7740420290096923	4.995569542087534	0.5839594392063678	5.590637110177762	0.7723933658758315	4.380684804564772	0.8583270161064994	3.110226097053296
3.188209504386411	9.803515366382738	2.817718909556025	7.1659340583750595	1.7277793834435642	7.7899791345015	1.5266910727197072	8.687931425924699	1.2688659283331165	7.344744442476015	0.7089952167273531	8.541709162130251	1.0016825737255537	7.265816616206214	0.7345679330226038	6.3809863803718425	0.8028241204678843	4.988008281066752	0.5849678020603567	5.688798822585296	0.7980908569141298	4.453696217974184	0.8258046616135053	3.1552707508726887
3.153305861166753	10.034526331276526	2.9104918986734667	7.0878976412206995	1.8547140861132212	7.741225880706777	1.6232922656439241	8.425050316231506	1.418848225066929	7.287111106947465	0.7636508841349529	8.197527444932732	1.0487288715979046	7.3439240188201715	0.7155982952999095	6.474129426995608	0.780885616913286	5.21079614866324	0.5833051070874753	5.836481902706764	0.8097016735071167	4.65447760485007	0.8291878427072423	3.1552707508726887
3.3236150155004966	9.950918206015652	2.749326490857908	7.304091885832231	1.6500530271736096	7.9731703950033594	1.728480239630253	8.182927675846352	1.4439005495067956	7.226516634767033	0.845614193493471	7.883626206272244	0.9849256821730921	7.220785198592201	0.7722264244660231	6.499536189609017	0.7893141172780488	5.392884880422275	0.5713077958164369	5.931185178639155	0.8363363903675969	4.670448851533379	0.8466771892266167	2.9986869542624195
3.550924356611787	9.546512723758422	2.5446908872409155	7.56678109981602	1.5671129227903042	8.200836747999764	1.7241188766216584	8.151318418417313	1.4128634623585834	7.139667934612521	0.8161449645555181	7.725166768791915	0.9069380752713935	7.245643055006854	0.7447160842205439	6.454891401955272	0.8380156644015098	5.3856228777532404	0.5689122557788046	6.021687083388511	0.8602659782727018	4.503891564693156	0.8393350986609902	3.193880454146454
3.5399089710377294	9.301865727848135	2.4655086005842004	7.608995069955252	1.6024541687604734	8.203287688913308	1.6305531195711986	8.153729579768143	1.345433451497525	7.023343567546998	0.7787891698505951	7.859025368319319	0.8780517409525823	7.193256396581004	0.7754840113506435	6.346841578393836	0.9233080991503808	5.380754941898172	0.5852381791716906	6.112772014621255	0.8737579030818174	4.394374444579037	0.7983984542021629	3.4062338221521617
3.338034596470972	9.519724896670482	2.4707148229736644	7.62006164213981	1.6027338331623033	7.989184327216747	1.525586451121344	8.405140980389396	1.3148378731280268	7.138302536572869	0.7712217864370977	8.01986075570605	0.8871585274656107	7.190250279016438	0.8195542111929432	6.266928661341947	0.9406638541508588	5.120869013963577	0.5676747466021749	6.1978215660119	0.9046522837625078	4.595155831454922	0.8077586682007045	3.185300520085617
3.5228463252039357	9.490635959684575	2.5434853371231116	7.454433245029117	1.6690519489944728	8.13183918772113	1.441462675660818	8.66503022665538	1.3174442300582792	7.204141576655981	0.7622231593823057	8.13174188691977	0.8754547884741201	7.225711291120069	0.8662583249749994	6.121887335935904	0.8804341542007468	5.102295045598543	0.5676017098232486	6.0347199954249655	0.9372283376283898	4.649914391511982	0.8069375348105067	3.221765239844173
3.402797632262199	9.629958706617227	2.5761964955029217	7.518471289436483	1.6224476738478857	8.281895988527834	1.37977583568054	8.89605208251654	1.3947418623306909	7.254539396414673	0.7453084765854254	8.14391681596918	0.8555811663910265	7.285605006951819	0.8103891785830408	6.19071883529863	0.8729199839837389	5.112789038466435	0.6005285169762606	5.667899342574909	0.9533331618558964	4.629379931490584	0.8030965311312869	3.0780513443251585
3.4164022523310473	9.755874867667101	2.623028465944997	7.658661063640423	1.5946668270541102	8.31320100031644	1.2990142441504167	9.153626838702639	1.4614378941548751	7.208590177583496	0.7325468641289218	8.022143546207474	0.8263759222734829	7.415551733575084	0.7547490386416089	6.286840156535377	0.866309451863636	5.440726315588067	0.5803875925988131	5.399685340303347	0.9431849138226533	4.581466191440657	0.7899986747270472	3.0737613772947405
3.3911041480834987	9.80064221157325	2.7593960686021917	7.874667887211434	1.6170681707721388	8.510067401766106	1.2763370452908582	9.100949089447822	1.4735037644219087	7.191458419154489	0.7138997396553951	7.981175417167906	0.8166993639519236	7.44407288963733	0.726787319729159	6.507503457690999	0.8861206757241707	5.55921267232269	0.5692042529234809	5.36710358906107	0.9707760910951739	4.846132565049778	0.7775760121662405	2.917177580684471
3.190299513728595	9.775007215045397	2.9355364354629474	7.885234475936962	1.6788082405951434	8.300266363980919	1.300825500576126	9.12513399326849	1.5421781842721125	7.301748909500493	0.6970292033950978	7.974728849943498	0.7787975610429918	7.433952335226102	0.7300088074818321	6.522445342621975	0.8551131970246328	5.588500089680229	0.5630545833082341	5.321919996361068	0.9527422948436876	4.910017551783016	0.8122289699839685	2.7112591632243905
3.615853881967068	9.567190643550871	2.9220522839082643	8.020777721673573	1.5118119053822658	8.15181413995506	1.4194359296714079	8.818616595956492	1.4145816699954294	7.708718849964716	0.6839837510275415	8.00450975626467	0.7479962183876783	7.413248326515971	0.7369211024726294	6.390839852671794	0.8459108184447669	5.8639374766272265	0.5562718000342991	5.4364434697234625	0.9507688647692338	4.983028965192427	0.8444841724367745	2.6361847401920695
3.5451934218944197	9.70590373744216	2.588103488068407	8.193882006499958	1.5022467633337948	8.44458461750936	1.4611569733409997	8.562836553156282	1.3919667213836375	7.871637167526021	0.675588141871853	8.046513378748022	0.7329051026710541	7.352927057408138	0.7215359139173321	6.440820862759397	0.8228832687859233	5.59585186985479	0.5570984017018549	5.456448920949065	0.9738453320777174	4.971620931847208	0.8695248294402997	2.94506236638219
3.5448850346848566	9.48374836583357	2.4140231481944383	8.594554432064655	1.6214111795396495	8.572325421134488	1.5577915622330583	8.378776251817433	1.3006352056369395	7.7147153141755425	0.686633444404747	8.015372861368991	0.7324383363253764	7.48091266793001	0.741652800986259	6.363152546698075	0.825845536948597	5.3743109120572425	0.5523412821615326	5.492421024273016	1.0111115252823422	4.7754027583094105	0.8582405604641513	3.2475050420266833
3.8239521419592517	9.211544968160078	2.4303210557126373	8.561777285931536	1.553621912242219	8.69976577492957	1.6961795219054263	7.905944700708679	1.2212079045433293	7.592403360443629	0.7046607576144512	8.061461458421439	0.7481805871200733	7.683518948918324	0.7268883077130556	6.342475286480665	0.8048269172664937	5.6891107475372245	0.5532397619933237	5.516126537140034	0.9322232240311586	4.38524801790286	0.822944807024102	3.509193030882202
3.783928054876729	9.327169589148935	2.4747924169987425	8.769859458984861	1.6236832633364857	8.753933860549202	1.8661805697423341	7.71302796205006	1.210578268664505	7.65646815986033	0.7142395371174062	8.021554953569208	0.7757314197226621	7.495486729844295	0.7130118962681538	6.322129337892943	0.8029980111071369	5.845772494676245	0.5702793767108756	5.4655502530670885	0.8645326359918059	4.18218502435793	0.815063247198387	3.5928473879753593
3.8541711748747502	9.509783435866462	2.505529819744362	9.05543266560569	1.6245375714582289	8.718928037451043	1.8935580169650865	7.694057911254453	1.2036436847907073	7.703471904148349	0.7467302416931514	8.0382259555455	0.8289432957602975	7.193363843657941	0.6931307722296696	6.346749283522953	0.8210444262065596	5.854351234092966	0.5727819651236281	5.500180686430033	0.8232972596026648	4.257478044436388	0.7866339756168073	3.7322713164639554
3.8263537491981725	9.32586426276487	2.5803625080622448	9.386701100885492	1.487544896914824	8.725402503491024	1.8303555922099375	7.875196716858665	1.2446500899495023	7.532282251614691	0.7290811842522827	7.930830962209845	0.9082082741008464	6.879150429611326	0.6822579892650859	6.399783020275153	0.8208370486056367	5.77712262878572	0.5748495867071868	5.615338700071804	0.8020307499149488	4.2209723377316815	0.7311033444296878	3.863115310891715
3.9951058080809987	9.114103190706308	2.7020288373734473	9.506101690914614	1.4017889053310135	8.78120262493318	1.7759495384150545	8.019926873656917	1.258796506207264	7.115569364660403	0.7254220998012902	7.910932050699646	0.9276020303792907	6.783505478677697	0.654303224267169	6.482804374664747	0.8090266486693252	5.7156848891722705	0.5885213095485867	5.588118731924872	0.7919186433205098	4.20956430438646	0.7014720432639394	3.8330855416787863
3.91746871375376	8.956773676237292	2.7133472201703697	9.259698899709772	1.3028945445731714	8.750316401839003	1.657208044029852	8.10474444824641	1.205246853770227	7.029318472007054	0.7430457734667808	7.652628269406	0.9283700878814605	6.67086038036697	0.6817513870942928	6.624713643461538	0.7511674621217295	5.930143399311828	0.6142746650834114	5.536481067784671	0.7906688278873165	4.120581644293739	0.6940917299328917	3.766591052707302
3.7624900836352864	9.299755759846851	2.6839033195691826	9.197903505206531	1.3284294478628584	8.706325466031121	1.5289363236807123	8.19824310296652	1.2083717029428156	7.12665821029788	0.7585568398779524	7.528287886380497	0.9450049893897108	6.5773083296229355	0.6947164562979034	6.762587290146817	0.7349556941179793	5.658895629289275	0.682252224739873	5.605576189361649	0.7952068921184556	4.08863915092712	0.7064540317145866	3.627167124218706
3.46856644030948	9.690795526007973	2.5462418310103496	8.687174767204409	1.3775421850146246	8.407535082260697	1.460752730126368	8.210247876282281	1.2092530062886206	7.483940851613383	0.803205805133477	7.398770182714679	0.9748948932814577	6.412749654584871	0.7089011195008583	6.770715271967802	0.7257987938348842	5.570285231337292	0.7119102294186506	5.72018388680113	0.7928769922316024	4.118300037624694	0.7164871940682909	3.556382668216804
3.369982406636896	9.781142432420404	2.389893192374726	8.495909849193865	1.4147945065816594	8.163459640249837	1.4442231191968578	8.218826215085409	1.2313975017527645	7.8195632356724465	0.8192760885001357	7.371241402151859	0.9171306099682281	6.330910908026526	0.7617243222896968	6.655121080814112	0.7243559274021444	5.676641649547812	0.6696254368272273	5.627084824906322	0.7873522798897852	4.195874664372195	0.7305404452746328	3.4105237891825797
3.2974913765837344	9.63357358483457	2.336275889246947	8.370121228358165	1.5464613588318206	7.981833709571335	1.3973125396611168	8.344307997754504	1.1426136998187864	7.8762585635148685	0.7871776811789166	7.366570627391329	0.8970451793110942	6.321383464791124	0.7585541471858199	6.655336285752959	0.7325920816869211	5.758618487369426	0.6215213936710495	5.687169850586456	0.7975215241693325	4.255196437767343	0.7851550901008295	3.622877157188288
3.427178429211493	9.192190007199287	2.4376257299762045	8.5500058476598	1.6819018028899027	7.819589855770803	1.3639670297343944	8.25936340161133	1.138153989291923	7.770930779035726	0.7769651730960606	7.348162653924605	0.8535194644401117	6.469187018143703	0.7676921709655222	6.67448477578295	0.7565228625352381	5.6443915745079885	0.5936913519655723	5.744184183937955	0.802343724054597	4.198156271041239	0.8420724856966175	3.451278475971554
3.9095263125200423	8.9656907755005	2.478375198430939	8.938270651110248	1.7500594070288282	7.692859419301078	1.4087773618621486	7.874332295842911	1.1130712453804752	7.7476999890521485	0.7564240989267144	7.496085739845365	0.8116130323479998	6.55409876765811	0.7824843356357468	6.740762441409695	0.8020204114838868	5.661120116370588	0.5869086181098346	5.845736992732958	0.8107429275701837	4.036162197539105	0.8357524133079428	3.4362635913650896
4.175499070492564	9.149543712120837	2.6157520776365377	9.11954637689277	1.7295035862928478	7.6787852757166375	1.5474603345471543	7.446783141761891	1.1138001997332072	7.827928260444101	0.7588917109725984	7.55042972646207	0.798246513102218	6.708325305289079	0.7480134468324112	6.8120522063145605	0.8276196126186858	5.673569263803221	0.6081553996378197	6.049226554592518	0.8291355445376042	4.020190950855796	0.7963314332691583	3.6207321736730784
4.039236880379603	9.358762619914016	2.9235957433125814	8.6443508056041	1.771961260605079	7.458489012477681	1.6294316837896752	7.146637505289538	1.1500334452237577	7.9405648004346885	0.754364777840392	7.595151075462397	0.8420432502217364	6.676350445880315	0.6805805633980714	6.79298715392862	0.8441518838674378	5.748343950626149	0.6133179446330433	6.029363931732059	0.8533810390258686	4.024754164193884	0.7655371497455778	3.822360624102741
3.730907734540141	9.55800258772987	2.952682624586976	8.162243355880065	1.8788063667080137	7.319216622281918	1.6363903724841133	7.352315526163267	1.1035024753393248	8.170436131378146	0.7741521894163055	7.620906833648718	0.8139682784199544	6.628567869867341	0.6906046628018063	6.591858787460551	0.835079656680003	5.757182047281046	0.6223072502647002	6.00225498267093	0.83635433026306	4.177621811019843	0.8092590118441193	3.7773159702833476
3.600410381260045	9.578189875074866	2.9520249505451126	7.937031947418367	1.8802631430141996	7.268961721066329	1.647488940160029	7.421679636050363	1.0665169363929643	8.20976000709181	0.8025285623322458	7.727811615924784	0.8302555256701161	6.938531660964424	0.725089974386013	6.530249008738815	0.8244012428979349	5.8469894786400145	0.5920950244606821	5.9310699679365	0.8224998196628911	4.243788404422123	0.7984455045383019	4.071178711867004
3.8068550499765634	9.32851619420625	2.9745901464814244	7.862282383108178	1.8806243711788868	7.2574959771440195	1.6252372912286566	7.432278854050003	1.1041878924617399	8.246399218251717	0.755051700646753	7.930094024560358	0.7882510894741004	7.148814944542722	0.7268443571045322	6.620913508054655	0.8188183406625322	5.82359745081187	0.5632799516167009	5.7528557773928855	0.8353525118820084	4.14339771098418	0.7788539273583017	4.015409140471566
4.059625700430003	8.67269935745873	2.74661757845655	8.123758598804864	1.8455031976239182	7.501022499942809	1.5840621791365863	7.413563745629395	1.0838739255268726	8.320514983244873	0.6998220196430538	8.208572168393813	0.8000082144184275	6.9615476029655	0.7274146214205351	6.741140927399669	0.8059246853399799	6.000608765869614	0.5663273061432413	5.644350956579141	0.8542497210515605	4.024754164193884	0.7971182936141333	4.039003959138867
4.1655453316865865	8.425693869136397	2.5391007586103056	8.46715585284982	1.7831412831781677	7.605560697397157	1.5154237044044887	7.662645593437849	1.1409173933823533	8.003974405366558	0.6598051143675067	8.380852302218662	0.8158591847696609	6.757391534477701	0.7214731585850755	6.810361567097687	0.7868833262129848	5.913464733841187	0.5450260304639288	5.6501686465624665	0.8683473247237363	3.938053110770206	0.8202110664899172	3.839520492224414
4.070993915588309	8.530505320868464	2.6717777616493295	8.43978597835161	1.7181669488628424	7.694707356370443	1.5062986687090578	7.751531005181827	1.2058916136805784	7.606837772112544	0.6429241724350498	8.435519261148736	0.8201509261547866	6.630601086434071	0.7097664069744936	6.598721148586892	0.7594118024106413	5.821213359276294	0.5545224761710545	5.761256404363532	0.8684692661926101	3.979122030813001	0.8478235354758652	3.8995800306502706
4.057372134679863	8.36641320917704	2.8714295076409972	8.478363281841228	1.7023496364220372	7.7718904543567335	1.49849398940616	7.852075197018359	1.3099910640040369	7.375355959491992	0.6312725839098602	8.487342438437587	0.8295978599503172	6.700651862193937	0.6930845736278536	6.592574233166881	0.7591083975993738	5.560599236019115	0.5580032107718856	5.9296450140741515	0.8754422355920238	3.8855761573821908	0.8812631102407225	3.893145080104643
4.096369385407858	8.262819456288897	2.8132715121748015	8.588439384077962	1.702896064039877	7.855883555389215	1.4281310463090249	7.932877091976293	1.3201422934770919	7.232146266159592	0.6823815427266781	8.415230082834722	0.9014807496483311	6.619683039619787	0.6892486953192722	6.605178901322395	0.7821769215580582	5.21324009186917	0.5647163520722791	6.050983860580453	0.8916734106166369	3.8513520573465283	0.9372892995777977	3.9574945855609185
3.792472938366808	8.467118716195476	2.8750401342853693	8.239754179246878	1.7329039318338268	7.963718650507806	1.4660910013968433	8.030937056966517	1.2916022165988568	7.400152209320172	0.6899323709907085	8.357616988155845	0.9103099862012126	6.481867925474437	0.6787327277362181	6.644630465827628	0.8295750579397169	4.923777463503678	0.5631868162314647	6.024510352800454	0.9184631771618443	3.887857764051235	0.9787076866481969	4.066888744836586
3.723367099486935	8.535370709505425	2.793240481717569	8.280912305387647	1.8091775874621514	7.868337604302371	1.5123306055544472	8.270408431541851	1.2727569926485762	7.534277796781663	0.7282141289733706	8.227575939210368	0.8999431279643101	6.43771876590815	0.7279621739495482	6.587140196141082	0.8501084563661218	4.776482502774308	0.5790232090082599	5.975308762361529	0.9568446854756465	3.7372717238943207	1.0412241177374277	3.8352305251939955
4.111993648688654	8.176038500096162	2.609744506360886	8.3090027614019	1.736626232453837	7.813860543730323	1.4383890908548351	8.518588313910724	1.1800989425488952	7.71017286492114	0.7407348301350966	8.060326443067044	0.8537053160786009	6.565806028980459	0.761014961589182	6.492910342112154	0.8186428808212529	4.89058971229505	0.6053964934682501	5.931640497917291	0.9803549900243425	3.812564743972778	1.0302018943717712	4.131238250292861
4.209020068051689	8.115773697309404	2.621282084140623	8.119432781496936	1.7990395077145742	7.649861146350188	1.483773584382621	8.647146266347965	1.127375919091252	7.677832921709141	0.7900245520268169	8.158593377391751	0.8291345261801482	6.72318884519106	0.7830100659926251	6.449804272980307	0.8119664767441412	5.148261128426727	0.6500210862000917	5.881284058272539	0.9484086849561396	3.9745588174749127	0.9282401541838802	3.90172501416548
4.040724409270309	8.330884695369729	2.6499016038820895	8.207223241499287	1.7748852061763356	7.693798771178015	1.522734716582505	8.74006556789315	1.1482638067558373	7.559480669850489	0.7801815532174089	8.344938414986348	0.8308595089531853	6.766048639834159	0.7902991646331285	6.513202698059277	0.8280445530669182	5.335826288022712	0.6519314268724999	5.970400888280699	0.9117315869143174	3.8536336640155726	0.8709330234318992	3.9038699976806885
3.840643397526096	8.675258345834386	2.6286695256322083	8.218205416010317	1.7810636889147593	7.858622235066966	1.441365051604589	8.932081690013643	1.1438216485851507	7.70356274045123	0.7247493490023741	8.284153915587337	0.8490407356304606	6.74889841422094	0.7800694817890415	6.673292644397877	0.8268342116378335	5.1740172972336635	0.6267577721963139	5.901459798829817	0.8798268717823703	3.965432390798736	0.8886546203609884	3.8716952449525515
3.893683901258347	8.519000752706418	2.654090476745475	8.152242522593625	1.6498388172389602	8.191057756161054	1.346198017930095	9.157797866818434	1.167020883033229	7.687364550936133	0.7225851878154341	8.13514459269389	0.8914580117354621	6.924090542043631	0.7665151364723167	6.582520189607198	0.80039061697862	5.26302670632131	0.6214681170410457	5.901311016018291	0.8448982488987189	4.001938097503443	0.8902659555309727	3.6421820088251704
3.7866540651814904	8.778227320022856	2.5848061998604144	8.040513390061612	1.461219199713031	8.256719074644272	1.3028746807780462	9.18001067671188	1.1862565218930399	7.869857061339185	0.8215351264666215	7.970200159548273	0.8988241063243163	6.999530227440101	0.7814836799186877	6.561001171926926	0.7890807532428223	5.400835177300332	0.6150918655570369	5.882766245333314	0.8146982797996811	3.979122030813001	0.8151564976112265	3.8116357065266944
3.9084155773027422	9.10251940548662	2.61172483377802	7.8477409549860075	1.4304439750820972	8.059809711212287	1.2209845891194024	9.248086585709443	1.2146598273564493	8.201238674127065	0.839082745180106	7.888680122625286	0.8486960340193542	7.242609123715132	0.7934309546676975	6.415671280638075	0.7915503156466747	5.512249061655359	0.5996918916268653	5.990845871666728	0.803767462808643	4.211845911055504	0.7484090952699652	4.120513332716816
3.908060158451175	9.402077479154679	2.653138489068587	7.979148714719816	1.4443487555372807	8.195017808182168	1.1917363734486008	9.323331231489648	1.1941162623776032	8.162435878566233	0.711494052823885	7.874268652353965	0.7997993059283208	7.24689607997105	0.8018197987399952	6.211614124498225	0.7914205735557912	5.6537184598040735	0.5849439933665341	6.042250254700395	0.8089971527384827	4.405782477924258	0.7397015033055598	4.2878220469031305
3.7905261548545837	9.174200205310862	2.677374936973091	8.158806915435232	1.4627039806615543	8.434000724803003	1.2065595105348121	9.728180397435056	1.1593929150400184	8.00480651662978	0.6935071965967428	7.818444999340816	0.7985259159004696	7.1373390503852585	0.7797978023316204	5.949385911679174	0.8203872539817741	5.410092235647673	0.5779798156676511	6.108838789395276	0.8020338982719741	4.316799817831535	0.7217610217282954	4.332866700722523
3.4805634634847746	9.237123264699918	2.641308170002162	8.247970438277921	1.5087886063086997	8.563151851269799	1.2124609115514204	9.997794998374742	1.1877699136909168	7.626034035205474	0.7069367022998586	7.7373974424338074	0.7845953088982379	7.217969638170236	0.7780336102821364	5.985807213500898	0.8207022508737938	5.232502354443219	0.6193859149965439	6.110279295331391	0.8144833511246891	4.161650564336533	0.7215688771470883	4.335011684237732
3.5831761764299106	9.143239885645176	2.6811525574422914	8.15409286882908	1.587750222857368	8.239548872720832	1.152705251543357	10.211707837814389	1.2369364533839982	7.746318104144261	0.7073427632311853	7.703091149947198	0.7892857327353501	7.353012733621255	0.774740503528444	5.971939877059688	0.7843595038545521	5.40174292763396	0.6312948859089306	6.1431553607556015	0.8253570775901056	3.981403637482045	0.7174238426838745	4.077613662412632
3.9439221478947672	8.934085789520772	2.8528139000945534	8.416039965338756	1.6041221100312124	7.920874240879057	1.1626738924551405	10.134666455296111	1.1867709828508866	7.820925304632932	0.690014503008064	7.723210632459913	0.8328967811460638	7.368313098041706	0.7617459766085883	5.994629845800003	0.7826970449646939	5.737311292725114	0.601077475695812	6.23677492744681	0.8150604228509032	4.043007017546238	0.7320006381230941	3.90172501416548
4.167656378189186	8.607065222756624	3.1228573973947418	8.54513755702962	1.6051074023984357	7.811209178348428	1.1895773606668543	10.03664695734954	1.1427141604281414	7.7835701829253585	0.7006063592796847	7.7080928097819115	0.8085430054026712	7.263170752631484	0.7638442636538685	5.9836527251659035	0.780305833792689	5.808544755719049	0.6082357519154042	6.185257135713995	0.808395670012239	4.216409124393593	0.7429324370798701	3.9596395690761272
3.8662043190528625	8.607433346493083	3.182649259936987	8.988055965644197	1.5943190754441625	7.719129223225607	1.1771998205510144	9.95511126000008	1.0961111824503493	7.818833057642651	0.7259540580330438	7.648326912504632	0.8456681874415174	7.166609769838586	0.7899784397027966	6.103475343571669	0.7692728377855114	5.935290642961861	0.5752471233317786	6.251529418792913	0.8093045421519367	4.453696217974184	0.73391159852446	4.18486283817309
3.574809093483792	8.53025060968916	2.8647036009096634	9.435074355033404	1.5924647734931654	7.819601542775473	1.239293188174737	9.735017529276673	1.1040806708407997	7.691843430631279	0.7506831310796763	7.474505720687619	0.8690089658485429	7.1910977699052205	0.7468495063426107	6.074816887604004	0.7758596183258698	5.834819639002345	0.5459131869318773	6.253257696854743	0.8484475307805437	4.636224751497717	0.729277128356734	4.34144663478336
3.393632276038296	8.59596850323527	2.6882468589940114	9.34142786059415	1.6292771932801031	7.935099814705993	1.251376958749827	9.65018691530645	1.12776807719498	7.651795717990984	0.7193402967058027	7.559281007782726	0.9018322009275324	7.241056356173453	0.739327890541951	6.2235709956218885	0.787164679374782	5.722577806540824	0.531048010835496	6.344510331935867	0.8801360398128202	4.7754027583094105	0.7290394292688341	4.225617524962065
3.607788384277709	8.825374034719067	2.495958979659459	9.117170436869765	1.5575143539613778	8.1950721282736	1.2176802621046225	9.579028541667284	1.1503645783236813	7.393316817160216	0.7043424699980686	7.563272189429098	0.8690010655536559	7.1830028163973365	0.7007240563404048	6.39701834603094	0.7589250117631454	5.661908163363521	0.5232777201974009	6.3942971426015855	0.9216066891615619	4.718362591583307	0.7264766679691206	3.8695502614373423
4.422819758222132	8.64227305939758	2.385003166571071	8.882537337777897	1.4881982807875755	8.620521649189115	1.1853298584524297	9.851067118521623	1.1415661538455517	7.356290164596744	0.7064625470145246	7.596180949231157	0.8095342464741925	6.963465508455061	0.6984256056847222	6.5639607051613975	0.7373817446153349	5.692971180274753	0.5242787290903811	6.288852789705259	0.9927720229667877	4.7092361649071295	0.7489774089300729	3.9596395690761272
3.958950311742905	8.260044600959375	2.46355596105862	8.84412184500028	1.4968436352621133	8.785961403555314	1.1733799155571545	10.2031868273231	1.166721734243079	7.216011170621016	0.7166791689343586	7.632643110045161	0.8112828514542942	6.9044990824197665	0.7176682217430033	6.54740378835562	0.733356412571547	5.747545928354828	0.5389491945010613	6.228860057944018	1.0247931464087427	4.672730458202423	0.7884705126463307	4.152688085444953
3.776068854730287	8.1202333823876	2.484391061890607	8.660758877443508	1.5448859791823075	8.861683282112276	1.2292718520653816	10.082729702573912	1.1563014653840866	7.315345027330599	0.7372803336120395	7.691249384151459	0.7837578230996394	6.69173789375603	0.7154777071488507	6.368107394915816	0.7509457572845935	5.895648886633912	0.5953376761453054	6.105540182796648	0.9984679655535529	4.83016131836647	0.8373912263327765	3.792330854889812
3.6903241010405377	7.848977997693926	2.535067118127965	8.554686717249458	1.4908855851081932	9.00272584052764	1.2201809343608425	9.710708301705237	1.1847732526429557	7.507115205778762	0.7538204817836026	7.6991034439530655	0.7781713143017364	6.702681684823721	0.7133217547757272	6.229391477305249	0.7457175777876539	6.012698803280154	0.6563428361559808	6.156710031156116	0.9800274685333085	4.795937218330808	0.8048199892245178	3.7429962340400014
3.5677808880707227	7.722014920290233	2.647803629131221	8.281406468317469	1.3805584767924475	9.067874530433699	1.1353140157259713	9.460997865818747	1.1358213193546751	7.627003906935021	0.772369061323752	7.525745348636303	0.8114260538948763	6.5899958592696555	0.7229933433517458	6.184448303799817	0.781965469713339	5.949275983266789	0.6408113207949264	6.142288597067402	1.0110130259714591	4.528989238052642	0.7784064788978791	3.8094907230114856
3.5647264776531356	7.495050080002906	2.811865378416586	8.275627264866122	1.4348551006002668	8.916025671165512	1.137151789423288	9.227755942979552	1.1345352701694926	7.55043207415732	0.7735228637605497	7.5171973931258815	0.8299545600743082	6.747746214017685	0.7648076126681713	6.231456815726713	0.7940462554012798	5.8547701957854095	0.611573111032689	6.202986969898678	1.0582586813617838	4.716080984914262	0.8373586795058143	3.6464719758555884
3.7681169597725708	7.202016260422424	2.8212070387568486	8.424985536679651	1.5343025121454308	8.752117646951422	1.143137769721272	9.08526046625843	1.1218611330193615	7.74667701058357	0.7693959333917925	7.637043243542149	0.793702234140678	7.030253717463663	0.8379591924266737	6.238913573792713	0.8042564923470165	5.857074485093854	0.6216213600072269	6.158382799675045	1.0844957035596852	4.677293671540512	0.9222130353126302	3.7129664648270726
3.8261122004464903	7.393986168167576	2.7646872289641347	8.555349675526335	1.636182487653468	8.60124405645013	1.172535809820815	9.003151260973686	1.1818432782629962	7.875466242674025	0.784585834346055	7.610836696490442	0.7837937478054006	7.1012562028101955	0.8627846612524531	6.33926813599177	0.8381062998717551	5.999960372774169	0.6473622377480971	6.0891782651458355	1.0542067137910012	4.567776551426392	0.9478119052696153	3.723691382403119
3.8789799398666625	7.4792448113021965	2.6761033878123777	8.604021522822654	1.705727787960805	8.573233587732567	1.1751629923865161	8.80331825492142	1.1514752279267861	7.766814293386633	0.766344220153667	7.496637061765366	0.766779644001405	7.1818225541300755	0.8413484462077795	6.335783009782581	0.8134773783795171	5.597118730210518	0.6910991503958844	5.945310143976525	0.9957777960258547	4.837006138373602	0.9487742127523258	3.5456577506407574
4.1541478156640865	7.163774777842652	2.6870724554902155	8.552562224088273	1.6247286040286257	8.475023486582366	1.1474799992512008	8.643570778224555	1.0784296345645636	7.784010731067955	0.7402458830372629	7.4068820345494	0.7508606444233809	7.368712920369584	0.7964235633427204	6.219249952584915	0.7673758670699377	5.483490334052571	0.6864614810717251	5.793048917242522	0.9257027138623254	5.181528745399269	0.9866611707626752	3.625022140703497
4.166028093431084	7.244244365174899	2.6768482012283785	8.438877393742127	1.5816127894841385	8.68337471910908	1.19716138119734	8.67182486810117	1.0652102318376624	8.11380754364657	0.7203631556594402	7.45008400428623	0.7517467950259091	7.561705088561982	0.7603844214940338	6.083145055587908	0.7485307539499317	5.41338407751688	0.6740062319260145	5.722704106231516	0.8655944617107088	5.284201045506256	1.0389868383853589	3.8352305251939955
4.031552213861848	7.5317863000950975	2.5333269837433936	8.339618162986895	1.54061692937182	8.668007470312498	1.2095674347945113	8.617548670622167	1.0705699951430452	8.17338347613064	0.7264523650637276	7.6083820164772655	0.7587026865910547	7.733133340312991	0.7523360996175747	5.995707218333109	0.7394760200263749	5.297750650402233	0.6823116008503387	5.708043985025738	0.7951236559400205	5.087982871968459	0.9026582491647672	3.884565146043806
3.7343629214484917	7.732097176471379	2.4498448432115025	7.88673384426113	1.5322522022807659	8.713738349585654	1.3431347256761892	8.750554625607297	1.0847470095481646	8.230218783825496	0.7673377147852317	7.757211147049969	0.7596803406263384	7.702187092135327	0.7770628999984724	5.911556439157086	0.7459250105104616	5.1541764685129055	0.6518676311893418	5.649755556844852	0.7700245017615501	4.9259887984663235	0.7990242679067768	3.7151114483422822
3.6346583886453754	7.677435299359879	2.581989351728693	7.638378265506761	1.5045288166546888	8.57217501495316	1.3461195556320564	8.796522039757265	1.0627530677317492	8.538648139586453	0.7442314299125347	7.865271033403794	0.7495787152136137	7.850654615444821	0.7616081282067647	5.771468485764313	0.7596476777196997	5.204820956906714	0.6461232811679436	5.5797928489259	0.7658284357599688	4.750305084949924	0.7681855862405665	3.779460953798557
3.945734737323045	7.734473581261071	2.7200043364003474	7.75405720915982	1.4593931371080657	8.399183926952137	1.3314241012861256	9.066675077194411	1.0390557149857729	8.893882604578689	0.7265658182742302	7.897357112035537	0.7395962436715185	7.998002305120461	0.7283794192896381	5.840980836302491	0.7702641413905583	5.337901145928148	0.6297250309433913	5.550316850732717	0.8041201713188662	4.748023478280881	0.7573511096637201	3.8116357065266944
4.169641829130777	7.795069063209074	2.8154614949904078	8.13405045855174	1.4550445255184186	8.04577648896272	1.2879250489465666	9.185608842567074	1.0317616537790026	9.209170338998586	0.7587272484356707	7.78262396096557	0.740824056593517	8.088266955428272	0.7367110934984352	5.728953989528785	0.7531260486588676	5.703664678710473	0.647537921589182	5.631115945931676	0.8003090355760468	5.1016725119827235	0.7797826626382947	3.717256431857491
4.2361067448350305	7.758399378399873	2.7250376920328456	8.088710282174498	1.557177675061353	7.726920280610561	1.2180864117655177	9.195315087803502	0.9541777831926797	9.225511995972857	0.8156983314338231	7.5087878277027995	0.7485552086149416	7.774659814410516	0.749210189860667	5.49406046236314	0.7429442056770006	5.958323560767909	0.6564062368811521	5.757896451297597	0.7848971838645127	4.862103811733088	0.7755694317132302	3.888855113074225
3.9582146602179575	7.8385612156723665	2.7153820636214623	7.757147910169655	1.6493167279844354	7.473996677253004	1.1043112580850483	9.191950927574709	0.9060395441450575	9.047953497944832	0.8567487250466209	7.381698852182207	0.7534092378612529	7.383752696655839	0.7562123609308036	5.425548079897506	0.7370021125903687	5.898042953447878	0.6728640504303774	5.935048987556029	0.7609474515880168	5.174683925392137	0.7744861796929791	3.779460953798557
3.6701921428470268	8.0822786142255	2.5074460032280257	7.885758905618669	1.7459918275071133	7.406427577658592	1.073288210942234	9.336753475417712	0.893474383548612	8.725043757516989	0.8274238249626263	7.347290160869129	0.7268038766938053	7.441640099079566	0.7774858357380157	5.312699372329903	0.7751818452995969	5.724782343065348	0.6433890964579737	5.921060465223544	0.7708385233111483	5.17696553206118	0.7504696286256592	4.02827904156282
3.450321844218359	8.369394206250304	2.549510860706669	8.1012057942798	1.7612850752343512	7.503348699740932	1.0445289909441242	9.441099546005187	0.8950787265966157	8.667301830596688	0.7764944366133149	7.511500866188484	0.6814185071786786	7.616680575866097	0.7635925363415217	5.34894789404564	0.7783208026138102	5.7893024437017795	0.6158787014269628	5.878020786612298	0.7865223100264505	5.382310132275154	0.7362118961512484	4.240632409568529
3.5220044072759156	8.342254576291154	2.6621270253300495	8.164856773494783	1.8182885022145125	7.650740687822342	1.00832123062764	9.661004430524892	0.9178302729268979	8.59833837045512	0.8121259633538754	7.47711389086983	0.6687206296521473	7.726005493276449	0.7435073786489658	5.379422723341486	0.7963090738616085	6.311617995560816	0.5942185616051903	5.892447900929466	0.8486017176844786	5.3321147855561835	0.7588209463056278	4.465855678665491
3.8832601806978695	8.26760482896674	2.7068584453887183	8.252580297411235	1.7407400874092591	7.734738516728475	1.0345802890523372	9.682409698080608	0.985889071305691	8.393526286593737	0.8652883385430156	7.6150406084256375	0.6993938652289137	7.673725785253834	0.7543290470063332	5.51513610523949	0.803792729759529	6.455192177450145	0.5857953502982136	5.958059162112212	0.8589995003223002	5.049195558594708	0.7723067365101651	4.34144663478336
4.119325042988306	8.273152960694514	2.7239412168970016	8.493794668879413	1.5681771514989367	7.872354304845975	1.0990715388679326	9.714746238210806	1.0436517249828898	8.390499678051645	0.8875428942847975	7.542790240361696	0.7035682993120119	7.655145718839493	0.7542343246920384	5.785367656875871	0.7744254354413718	6.288385572186939	0.5998666609699365	5.885274986784825	0.8347835520123073	4.910017551783016	0.792100694525141	4.0947735305343045
3.994814489992487	8.264986083389536	2.6070431128477303	8.330998541281687	1.5182859202176808	7.9095318813779905	1.1382303536783172	9.764419534291502	1.1241335988385397	8.61746741785447	0.8872485830844713	7.4115160131088755	0.7205871284654798	7.961711268486476	0.7639363620530546	5.960670724671413	0.7445088599280791	6.194029413881431	0.6269936223032817	5.856920226514613	0.8261050973627446	4.935115225142501	0.8092341624789801	4.090483563503887
3.807311051749486	8.452387907077911	2.380354010639458	8.457646272228597	1.5258811593490103	7.793349843056456	1.3560800796313326	9.812424014455443	1.268162756150864	8.64465220271846	0.8903248200683672	7.391887924222198	0.7421358380766387	7.945803803247669	0.7679751044046044	6.186188427957897	0.7387717607798311	6.123534121488469	0.5943759108113106	5.7802514017080275	0.830277310713426	4.821034891690293	0.8037498200461227	4.045438909684494
3.7822878837430167	8.26547293206345	2.2907174754459345	8.795033247812617	1.4849822026197788	7.924483323964865	1.4019607479972027	10.171650635389543	1.3941545286610313	8.597231847952305	0.8517559840734658	7.251882374096359	0.7489901255283242	7.83753564191137	0.7896713426217864	6.452178587415975	0.7890236658345702	5.974523412875756	0.5733472005958076	5.80265829682833	0.8897048490837968	4.811908465014116	0.82557738365677	3.820215640587531
3.9440104106550016	7.793102038812122	2.2538122545708332	8.987413961272473	1.4751172546457267	8.110054394240867	1.287151644282357	10.389852082188481	1.4466903282923627	8.2340470663356	0.8349439936345832	7.129176178655405	0.7318038018887904	7.761215354046172	0.8186337530780369	6.347741292927916	0.7838299793406525	6.058595059159593	0.5818715767480077	5.91708900618396	0.9270747155201298	4.878075058416397	0.8339857968855805	3.8373755087092043
4.568581079382878	7.580688701439627	2.319755166689096	9.039193971166254	1.550279036104262	8.082973698317101	1.1571504294155235	10.328912536338642	1.341636859227198	8.061430665589143	0.8151451024226626	7.077364866781194	0.7349957014024355	7.5795075295212335	0.8485359600467225	6.490458879947149	0.7358860207479001	6.162248176926006	0.595435504423626	6.108953138270168	0.8840611785271757	5.07201162528515	0.8644990841148218	3.7301263329487466
4.76477944225472	7.761727919633314	2.4083161509155624	9.031310064353033	1.572587960000329	8.011615019249412	1.0430587163445175	10.207510506120224	1.218909003990278	8.025963607349839	0.7816038105788666	7.1518917473099615	0.7621209710581199	7.302100782187356	0.8457533833662657	6.502671712089639	0.6866042831556226	6.267277883110455	0.6244832436019088	6.142510400195064	0.8424823981912963	5.3594940655847125	0.9468329719264049	3.72154639888791
4.2071978306711575	7.625108498040314	2.407652329255227	9.242933447376947	1.6769952438297768	7.942377735220649	1.0166249159011753	9.90433681069828	1.0820823697826092	7.933211498673488	0.7694346696315011	7.223173494075398	0.7828957665730065	7.3435032534179765	0.8199152816312856	6.611050344151435	0.6526658268547216	6.295827129867022	0.6905781576518256	6.056368442937607	0.8319619912567993	5.578528305812951	0.92996402564612	3.8309405581635776
4.249582457772048	7.399344120454776	2.4337660895330724	8.964429855533043	1.901721064858125	7.859276498031411	1.0380389190880976	9.294922692396439	0.9868704213561598	8.134525988554978	0.7475394781393414	7.3333370916136245	0.8122855162741017	7.434166070474668	0.7596529085920595	6.645240523371247	0.6371135053536608	6.410911916670132	0.7143560570065527	5.754066449533533	0.8337622489329155	5.478137612375009	0.900177653325032	4.26208224472062
4.111392866566963	7.6515952116122765	2.4243266173403537	8.552553493294461	1.8332751223872819	7.868462868660728	1.0692815657743846	9.2775825641923	0.9660979565487665	8.360947600847462	0.7453699052587001	7.4198245461163	0.8218001258935033	7.4087963090340105	0.7155927005376038	6.5689164519383825	0.6494196750191331	6.233621293817424	0.7131095197763512	5.568741592314344	0.8730370822136307	5.302453898858609	0.8740085704482611	4.309271882055222
4.1924679840112695	7.790715597429446	2.4441490277766267	8.262450168790478	1.8084323957178237	7.803110532604831	1.0794937144430357	9.163047116830603	0.9551543983959224	8.29939213448192	0.7372552798198989	7.40771425823597	0.839095483099775	7.351256081526046	0.7064762974160356	6.4155235318253	0.6749152219093794	6.061627543790618	0.6850687475963391	5.543787016797125	0.8878204995394854	5.284201045506256	0.8334337776022873	4.317851816116058
4.609756594662132	7.758026357460256	2.4958065541457093	8.370776619947067	1.7766463513238338	7.640861917293602	1.0849679326992292	8.933404737524098	1.0057496273827224	8.08496376766625	0.725085729291028	7.551068585627643	0.7710179119314554	7.358996658349532	0.6932250279722401	6.391904837923897	0.6553657341408842	6.03859462598457	0.7012039274349802	5.547083390478359	0.8530194585024271	4.971620931847208	0.804642380720362	4.70394884885371
4.608958910755879	7.534734450994576	2.602529864945134	8.693715295876258	1.7979732026319186	7.480884209952188	1.166076455932792	8.756991133716783	1.0296196950219194	8.031403005647356	0.7607071632017163	7.7396896686230034	0.7470320354580898	7.387886511854502	0.6965272059774217	6.497680215491317	0.6715988262945863	5.818300577985964	0.6807146801238998	5.681904357156907	0.8204569499346019	5.366338885591846	0.7875862442538484	4.768298354309985
4.469908256709391	7.312374941186503	2.625545664726766	8.585579758077714	1.916123410382061	7.491433404177131	1.2136125101120279	8.707926192192295	1.0894179505091022	7.937266634149431	0.7449773909915756	7.923652962729344	0.761366856295101	7.331754437062789	0.687513677439192	6.576849061306685	0.7092248721155489	5.719655049972098	0.6674124686002421	5.7577606742505285	0.8088812660939931	5.300172292189565	0.7905233558407319	4.538785118182603
4.373047475932249	7.458361391403413	2.4531496425090276	9.00515377019484	1.7633727064905997	7.717242084048151	1.2300472627627	8.796968301321966	1.1840745403764497	7.8752877406198465	0.7074159519272635	7.993809964580947	0.7292546141218509	7.218270705210917	0.6727828277959434	6.566156655587206	0.7905122492971209	5.633438718834083	0.6738276204201439	5.83678510938428	0.7907328378347899	5.31386193220383	0.8115512492562665	4.242777393083737
4.610365350367433	7.210111475635711	2.382574409561541	9.652986237814433	1.7045457154611885	7.598479467638772	1.3293714387547575	8.813593736571859	1.294891889573826	7.723359347486591	0.7060833451739571	7.9781961645897175	0.6871581614796299	7.376351513526828	0.6627581710452974	6.525837147035438	0.7979276963369111	5.524588481025679	0.6600210039393509	5.816594208493124	0.7889274224994459	5.478137612375009	0.8608295833859138	4.084048612958259
5.08595750437527	6.995323428780206	2.408366537478223	9.818526744934072	1.7101523273082115	7.877865077000247	1.3240317866268931	9.07074875958854	1.3452657088408164	7.812083745958201	0.7633947205640069	7.7265147926860624	0.6882314951139296	7.504817324736897	0.7172250815398759	6.46343779146977	0.8133120936845805	5.3439661151902005	0.6391883613591314	5.744836430860512	0.7946431010899399	5.475856005705965	0.9518538270994541	3.9467696679848725
5.349930763522196	6.839304644288721	2.3884171818175797	9.877083596985576	1.9437053965493336	8.2447402872879	1.2718738598690638	9.345849567562656	1.3443821969931327	7.730518928546008	0.821033463738509	7.389105546598615	0.6891629225775324	7.396934996085946	0.7205361299138432	6.462271846668367	0.8064016755450031	5.309711009193678	0.6292120837555324	5.766585986439642	0.7949867321877946	5.254540158808682	0.9337606773877288	3.845955442770041
5.123747613910114	6.85184256635114	2.319243967175072	9.47756363620421	1.8354276229245399	8.508946772374749	1.2768163406589579	9.5556230780707	1.375425645012734	7.7840995065123035	0.8353972198102414	7.173892315419567	0.674819752648417	7.331095351063916	0.7405915948244141	6.279121981912289	0.8228746174818364	5.262607744628862	0.6300410195247973	5.868381203880703	0.7830778865359247	5.439350299001258	0.8667890444753187	4.058308810775749
4.7994068105310275	7.264108801964084	2.511029932577894	9.18351457494963	1.7767586406715736	8.426627271340983	1.1363020932796843	9.620092699028296	1.386400030527331	7.668037502590359	0.8511903540178262	7.007911327998493	0.6715699771111885	7.585592527347302	0.7775894211036779	6.468401946193959	0.8285756107195563	5.412775585534993	0.5999396540544579	5.896489481409971	0.7807102300088516	5.329833178887139	0.7707031163772649	3.942479700954454
4.453115690592938	7.6344972574134955	2.5333654380585187	9.15271873695916	1.9399653611171999	8.317519092527368	1.0400361667468296	9.806099689983634	1.503368631873589	7.620505544408449	0.8467073783481056	6.806137328530179	0.6631141527618402	7.802773532481498	0.8182003657280463	6.549933938637249	0.8528207562868236	5.52367075541366	0.5715505772975539	5.844943562752808	0.7826146493014075	5.448476725677435	0.7664528334763336	3.640037025309961
4.386551999101666	7.8059877535119515	2.496403536703659	8.932350008799126	2.007219757196313	8.397810847795009	1.0118576427185944	9.898884101383317	1.477051861846399	7.836740491516682	0.8433709427519261	6.828191251255534	0.6661987926527819	7.848946720151084	0.8233958080144511	6.503993556919805	0.8756565167868884	5.468367812011004	0.5558862220710589	5.955596410924188	0.8175220304064182	5.154149465370739	0.7797358416157768	3.6336020747643336
5.179509503052297	7.558820528528851	2.346387333859653	8.779060551558022	2.117563482746447	8.343419471990822	1.037743882926101	10.302003750846495	1.2806943368186368	8.028035879865143	0.8326225421732936	6.881968868042592	0.6645095803912933	8.037684878109612	0.79005472553034	6.241056637588751	0.837511084700263	5.504977083707928	0.5678705076910111	5.913782878179377	0.8689433203767506	4.900891125106838	0.7840897227364194	3.5606726352472218
5.702537377044185	7.070259925120389	2.1802511968706106	8.73051442769261	2.155452625943913	8.215672572585513	0.9719683709624789	10.567337837835622	1.0042312080600744	8.205785403626102	0.8124396449759725	6.994039776327825	0.6900947084221696	7.859307499074835	0.7885119385230396	5.918451212599003	0.7938234762502066	5.666925728394459	0.5688618733317273	5.826884980449568	0.8733048854429533	4.782247578316542	0.7587958909467788	3.5156279814278295
5.517998954630946	6.709533538272452	2.196253281951647	8.634973933048837	2.234121245481909	7.734526700513968	0.9425302039298905	10.555726718927813	0.9810125439704036	8.152109392057126	0.8028643083131177	7.099275594621909	0.7152899839440297	7.683662735954249	0.821874032562162	5.899539621295313	0.7654890933334961	5.8998684293935275	0.5721191448573836	5.721330666165156	0.8419987646987483	4.663604031526247	0.769834225926732	3.3225794650590044
4.854776242880483	6.984505267961818	2.404045362240374	8.346275684295842	2.0230747454649456	7.484539046895109	1.0320535662497454	10.238292886957339	1.020449230895386	8.091007948678417	0.7591868321990638	7.282911978667347	0.7623707238941866	7.626950380723939	0.846645486029338	6.065515259045242	0.7452570391746728	6.069228705924966	0.620245475954317	5.583749382675539	0.8731366398855677	4.688701704885732	0.7829892782350217	3.4577134265171816
4.7216044776453066	7.513154266340441	2.573149662118027	7.695334472025865	1.8430412339407787	7.304507515922389	1.09785981655199	9.793826260461419	1.086756913365639	8.06315068982346	0.7848061214444018	7.427436090357699	0.7816917193467923	7.6182041224384704	0.8830314687884778	6.108903411596782	0.7314488219828333	6.067552859155191	0.7011494283575233	5.569199418727793	0.8648214007747732	4.766276331633233	0.7809805347926652	3.5392228000951302
4.875763967082623	7.806807807008088	2.678682121590835	7.452429236822552	1.8870569212754589	7.452858380317069	1.0984876395586438	9.45358992384475	1.1487202964881296	8.04265164708466	0.8286906173399714	7.547138373231832	0.8085592336156949	7.494327245093447	0.865565232304722	6.228241834935839	0.7085572271042562	6.029716628216106	0.6760458306487963	5.563537445352105	0.8597038054653261	4.955649685163898	0.8132569919175665	3.7837509208289752
5.20833931296673	7.848024952263848	2.9481625519518255	7.278933812433339	1.9607572697449727	7.835699952560527	1.128617156374815	8.893805037509406	1.2069019786302677	8.133201966213498	0.8156778603165697	7.678641891672551	0.7654681963496579	7.385850149687672	0.8401563360068249	6.301320053649527	0.6918102958819605	6.068630189221476	0.681003651978	5.608312296647301	0.8851037495379425	5.024097885235223	0.7971625845020518	3.8309405581635776
5.127075906153597	7.983631577515785	3.1877377280149406	7.389179874122968	1.9391153012527333	7.974417002605933	1.17596662680402	8.382358034814299	1.2398130184057938	7.998718582005754	0.7708912358871637	7.663281908701157	0.7256411666611396	7.364538709043388	0.670551551238098	7.000295875057124	0.6760403558323054	6.087293935092033	0.7077517857048581	5.693185212519999	0.9057840677502608	5.202063205420667	0.8089128429239512	3.738706267009583
4.820183867724162	8.141077810232716	3.166553986010961	7.981128858756627	1.9512991136707352	8.017104043184887	1.1839923904012883	8.434130446375898	1.2374477140671367	7.965834572141941	0.792233614017619	7.626162153987118	0.7174853719851656	7.315214871762765	0.6649175701184966	6.9747687696878735	0.6612558032981767	6.339997662584725	0.7096414413178711	5.868294668538245	0.8560704363636061	5.172402318723093	0.834630757296658	3.845955442770041
4.493039523943928	8.258539480009459	3.027288411879758	7.94920791247011	2.0277019053872323	8.12611903990689	1.1655793302864685	8.735633527345811	1.1971312099168954	8.016690853659682	0.790039729635647	7.524684447404509	0.7235681986267285	7.428609699022478	0.6760900277410785	6.765185859296566	0.6564229455307048	6.319049577962508	0.703373797280957	6.008939553864421	0.830948333132426	4.862103811733088	0.8651160401555443	3.8716952449525515
4.494638488944183	8.17203803553996	2.8643354155011025	7.979725529164401	2.088208183175112	8.079466195371998	1.1828680689564948	8.701454163011162	1.1888270242338441	8.030258753580691	0.7505246969040589	7.532537192967349	0.7037093877612568	7.515466339964101	0.6873559960917357	6.546356710105587	0.6367707379893082	6.421415884816415	0.6926138614608276	6.061215479812984	0.8510693655269945	4.768557938302277	0.876965032898749	3.8781301954981786
4.273507719823412	8.284147854875439	2.8244483656461603	7.713154604251313	2.199631633125497	8.065594105783902	1.2110113837531875	8.71970210189452	1.1693082205567062	7.967477393445193	0.7529497828871916	7.482930135269684	0.6874385234728388	7.57662392480248	0.6755660695275102	6.262299733398428	0.6349982892223854	6.376187972589206	0.6745414516257159	6.114638890257381	0.8452276780461021	5.028661098573312	0.9305562026318933	4.214892607386019
4.576725525633943	8.125360272866434	2.9026265159910456	7.4205123649064815	2.336372515248154	8.152153014503696	1.266313824080876	8.509097218456372	1.1644230156672593	7.987588202142528	0.7399531705742898	7.509862999232269	0.6523148733728488	7.62750913863557	0.6671061838736567	6.2027732642830316	0.6316180426659843	6.3723774162436415	0.6627420129107696	6.032094750529151	0.8240613024925908	4.983028965192427	0.9699928966928272	4.513045316000094
5.05595833819481	7.732812485805935	2.7327976653497004	7.472980361352734	2.260000632185714	7.984137536996585	1.2540519200921816	8.798295170719877	1.1957403820333685	7.874128111377996	0.7007617253772482	7.564620871684822	0.6319329313191404	7.735079390645505	0.6553153746919592	6.2543883043551585	0.6344303225513251	6.6005020577795985	0.6315506782655909	6.099843344570444	0.842267304452562	4.832442925035514	0.9370802479973712	4.513045316000094
5.668785136289157	7.065038358525774	2.8785665162943865	7.499991109198766	2.130000291641729	7.717295039970501	1.221622084143588	9.11127785270573	1.1866276507954348	7.649692215542576	0.6738948463258329	7.699855931357624	0.6360709412693886	7.836478720279413	0.6373236084529729	6.080573379032661	0.675765068514326	6.179216125470004	0.6117559491978943	6.2120971553382915	0.872683470374368	4.675012064871467	0.880989984993888	4.493740464363211
6.036487735599144	6.49343105000735	3.043823957936204	7.174880793821798	2.0093151301903065	7.737747731690256	1.1927992877390603	9.270298496335252	1.1881424355709356	7.693068531763335	0.6602383600795765	7.84494153851759	0.6493709103297302	7.900596894259928	0.63593102988809	6.038825610563155	0.7344413754513994	6.141020784508826	0.5739388819870361	6.267863444563318	0.9564187761445887	4.875793451747353	0.8871248381517651	3.906014981195898
5.9479302977763195	6.521967002487095	2.974202824865001	6.882652976156629	1.8873083493773872	7.992303781989785	1.1992781060309243	9.110760548997735	1.1629413873821506	7.825135955664073	0.6729933739404108	7.919074701434136	0.6672753297542273	7.752508829656639	0.6309257069518154	6.240924934476761	0.741758770056933	6.224643543265043	0.5625178785309529	6.454330145223872	0.912019942747601	5.140459825356475	0.8568375391183711	3.7194014153727
6.115202379777146	6.65833224759863	2.9383752977145656	6.927588043700942	1.822426654990831	8.342501333877403	1.2178619784776772	9.198283795089065	1.1181835211332478	8.02781077070268	0.6718582615076649	8.088515714320827	0.6765408404239422	7.429004389055462	0.6453050327435232	6.342443772724339	0.7242179989135191	6.331309195105699	0.5617152643011559	6.5088639032222	0.8512947563648408	5.338959605563316	0.8654256169419644	3.6507619428860068
6.250751553077822	6.761819752880677	2.900207176673007	6.791806156266774	1.5885579534839356	8.734535798599602	1.0815906785361071	9.574473975904446	1.0931510744210409	8.078976656582595	0.6929488904072357	8.216493440701216	0.6946645161051093	7.37546412318421	0.6956063617065027	6.4292321441944065	0.6895120255290544	6.4957516593901135	0.5561846327630123	6.769248474461723	0.829504207010579	5.432505478994126	0.8289418536760449	3.7429962340400014
6.263155034170115	6.491876359422383	2.894992483985894	6.831768745708072	1.518108996402057	8.935957833339804	1.0492863284220388	9.886993535057414	1.1525618252721908	8.283786362530295	0.7295717042358989	8.070813857244374	0.7103321960598175	7.540395469054597	0.7049487831930137	6.485950487307882	0.6690081490863773	6.558585937978378	0.524328442797497	6.84563563828493	0.8296031701595692	5.432505478994126	0.8065441524929483	3.7365612834943733
5.791003040120816	6.864994525977211	2.7187072137318427	7.531407415602883	1.548553355433957	8.895575547073584	1.072515981670284	10.112256256156416	1.169352486127747	8.484720386221706	0.7356517252410294	7.946599695796806	0.7231985482278499	7.724871256105319	0.7586459771752209	6.429095113909752	0.6771844881940181	6.288814509157772	0.556243521518717	6.903454644551524	0.81373719429555	5.551149025784421	0.7914305246734298	3.6336020747643336
5.83492467431542	6.914468660850402	2.7704485898237485	8.079833975131185	1.5484675432307924	8.746192122548207	1.0103629076717744	10.442764090662655	1.1395320982823036	8.338203173476872	0.734511319108281	7.795763138798876	0.7411476064341904	7.69166654983832	0.7673005875835482	6.4088415885585155	0.6950560169433894	6.530435702357473	0.5433197372545907	6.92367935259548	0.819574147089521	5.39599977228942	0.7802330192271262	3.6464719758555884
5.908803027413597	6.933035930115506	2.893204387581391	8.322470301885057	1.6159880543335567	8.389523139429627	0.9839977572276415	10.499796318631148	1.082647778948559	8.399082202661964	0.7284144382456738	7.697088887347768	0.7677139809512846	7.533760901780338	0.7490691744007034	6.41864486990643	0.6557154231834729	6.643465581811929	0.5445578340911075	7.0227433203255645	0.8294500647145465	5.170120712054048	0.7862133030910434	3.8245056076179496
6.0511531636994285	6.831880119447878	2.978879563291515	8.462515144911698	1.7222265186936276	8.216170176615575	1.001331537090518	10.5698238632172	1.0691813192229471	8.39692464230905	0.7213666869171766	7.703475205792769	0.7889260100803697	7.429521095260557	0.760559522732598	6.533323429190866	0.6494517721116754	6.571314393205973	0.5646447607829127	7.090279356300683	0.8827117170753285	4.729770624928527	0.782815589326544	4.088338579988678
5.920025750032545	7.067234554416966	2.931871778934916	8.663425261874027	1.730441303798214	8.183912974810909	1.0848946074371624	10.326675158458603	1.08069268994231	8.240870410399532	0.7485255983988873	7.652255085221754	0.7830339280931757	7.5123583215122425	0.7630202388780648	6.53283243074703	0.6517574309554278	6.513976493011444	0.5955964980087224	7.004526435931389	0.831518402018692	4.526707631383597	0.7485250507487682	4.137673200838488
6.135230112063778	7.0025698331894075	2.8410667716741607	8.860065438608833	1.7853164885742125	8.077063912313848	1.1555263269649534	10.136395971778343	1.0780119720686083	8.141972980115487	0.7424289848564412	7.568201024536141	0.7506622723135521	7.635133824929235	0.7589133552198398	6.254496452378406	0.6480136434426306	6.337932779957679	0.5772863797296637	6.94378175944471	0.7933666001289921	4.821034891690293	0.7420902522447019	3.9510596350152904
5.936917889369534	6.740608541188982	2.7344581749482675	9.198232947159743	1.9069225784923989	7.8382148150733375	1.1293761624928655	9.823098546119652	1.0768993207835296	8.081638017582208	0.7408402356545085	7.629447077633375	0.7091694452285581	7.647856535629655	0.764419217673097	6.122961820242867	0.634037668372169	6.528630176968607	0.6402882503361483	6.798219519932277	0.8322386583269918	4.825598105028381	0.787261572871923	4.189152805203508
5.769899821130812	6.657863823983227	2.695715728498139	9.649711608081601	1.9263892166342687	7.840850072047767	1.1030527757497717	9.801086722543003	1.0469067778989976	8.380829020137696	0.7318374606794977	7.730896072198187	0.6798241066283418	7.550158749518178	0.7686470622061323	6.053501521958013	0.6282204500448912	6.590257446871494	0.7536652479568575	6.688182134307465	0.8509168328840927	5.065166805278017	0.8355588889599087	4.244922376598947
6.0250183139977835	6.8572236364567205	2.575877054362687	9.808747091757565	1.7503221823691273	7.943895603172463	1.1109430742633344	9.613739822809023	0.9997124909965909	8.65710248320611	0.6877946294249494	7.755377930550497	0.6737996212062171	7.4323343378719215	0.7857560944010816	6.208416152150168	0.6263353357649198	6.45531188079084	0.7730894498313522	6.635319186128596	0.8532090518545323	5.268229798822946	0.8041343230650545	4.272807162296666
6.213353582421302	6.697154698253288	2.5869814643238462	9.773006714204282	1.5992673897119418	7.933735279358486	1.1449833770562028	9.536739581785124	0.9442252582037618	8.770947003350201	0.7047659312513245	7.755273355404254	0.6850697273005231	7.392390597295931	0.7688458414824422	6.147660453989497	0.6357600289701898	6.525986728194848	0.7187633139780039	6.65848472472651	0.862911955624177	5.441631905670302	0.7806392643437476	4.444405843513399
6.38715347733532	6.878999165103507	2.5668930607646736	9.61834011975239	1.5382105219985254	7.844624795159173	1.2296366971480863	9.095120711077637	0.9888469980782488	8.831780693647644	0.6956495211035915	7.7111063816310015	0.6871303024698854	7.503521503055617	0.7891795346338388	6.250846761462024	0.6459749733116487	6.339528824500322	0.7070168701865235	6.581721177213696	0.843917048977141	5.512361712410671	0.7454986119972923	4.259937261205411
6.459233330601343	6.9011260028123225	2.6338156192124473	9.637852279818814	1.4937409364847967	7.914658111087851	1.2633792325963007	8.791988381966982	1.0318689851266676	8.801054878247061	0.6733873535739356	7.522905912181467	0.6656741123312133	7.856633904551898	0.719511617629807	6.295363696971965	0.6481515875889465	6.483332437792655	0.6998512078926266	6.507926626353179	0.8185241076770976	5.658384539229497	0.7237718584552474	3.863115310891715
5.706296113907467	7.475058828612472	2.7607784666904256	9.786395677543123	1.5072567920370217	7.970504651653135	1.1904442890967695	8.87585363212924	1.0214002440320311	8.684571349492023	0.6783465220955904	7.512971817368311	0.6548841289929034	8.134350410716195	0.6549720132120824	6.594979355348042	0.6672115207775642	6.782012223391921	0.6751009581381237	6.51398304262756	0.8010989254053837	5.9686830462195015	0.7283995565837356	3.670066794522889
5.123913520608329	7.913631134850046	2.6507204707091443	9.774660326552482	1.6015133045358039	7.958677380500601	1.145026926335626	9.081391816885466	1.0139773644999555	8.673837447104377	0.6973685875481157	7.571428290614773	0.6607408096430878	8.282485659320908	0.6389472691230406	6.756793059229924	0.6637265678043777	7.048232453105142	0.6089579333979278	6.493957886885314	0.8110856412131534	5.941303766190972	0.7632133655589062	3.7301263329487466
5.1833780321126115	8.003137782478554	2.7163532186002888	9.213504851697609	1.6982910509914575	7.9457908899898895	1.082577872079009	9.143295602458727	1.0442127624287412	8.611903416879706	0.7155845663610091	7.809359241924315	0.6811684606741429	8.343637532411744	0.6470928353048992	6.947542938068553	0.6336765168920607	7.158189946815007	0.548269280638368	6.520679875279718	0.8429576366180518	6.324613686590388	0.7915275925337347	4.131238250292861
5.789617313085536	7.678854758570539	2.832409494922141	9.213088101806264	1.7544331555095984	8.048312318567376	1.1252319029882358	8.992948620001817	1.0816298527284067	8.498909080142862	0.7255151564216467	8.076855840164008	0.7589665427752257	8.237005497019643	0.6529911440788919	7.113164736024903	0.6166877532190649	7.364638308406166	0.5344824655476115	6.543405764195241	0.8612347688019917	6.251602273180977	0.8475760045041035	4.2663722117510385
6.290912100629556	7.787870382154737	2.7947263465794596	9.267416921440548	1.7973261543510772	7.851423227061627	1.164421023634535	8.816345270723167	1.0849851307954284	8.450282806081729	0.6992059259530377	8.318541902049995	0.8045377523273709	8.042632079269698	0.6417823638780864	7.248182697251146	0.6151618500466828	7.231897278850042	0.5414929606617871	6.492795633795507	0.8703082148550065	5.964119832881413	0.8283992552082873	4.264227228235829
6.583738337459947	7.7303526083928515	2.7812359212051403	9.132244443414532	1.7808211837793357	7.528149252457097	1.2236085126920628	8.59279160776766	1.1366020718821432	8.244261315318628	0.6644823775251604	8.512818773065403	0.8255783166738834	7.94816904618233	0.6321879691464165	7.250678830647124	0.6411038612162947	7.048003021702139	0.5635589181978276	6.390840821521862	0.8785776240077919	5.799844152710235	0.8162761020366218	4.28996703041834
6.393741591121639	7.941445298715526	2.7783960785556605	9.141184776279141	1.8316876010385124	7.248422156069765	1.2690925770672743	8.572318880751176	1.181356026769689	8.131234638955629	0.6581214680543949	8.54229968264996	0.8454679008611338	7.833416809702637	0.635465808997187	7.145999117711695	0.6912910610013321	6.737253149249117	0.5685348055276173	6.337944732148011	0.8436149637959796	5.701735065941335	0.8221181080966626	4.229907491992483
5.752476133805554	8.169802202812416	2.7181134167778334	9.207918889815993	1.8658537063948233	6.948619618643065	1.2521945531084548	8.8160469386847	1.121127964230108	8.11397431465989	0.6904082323680402	8.52648684132189	0.7958060142008624	7.76554196141908	0.6619549620925861	7.018267380843576	0.7150226787472802	6.67291260362373	0.569576208438138	6.319882545837751	0.8020611921380241	5.548867419115378	0.8529318131700273	4.176282904112253
5.492112933068037	8.06229837446529	2.800325005921364	9.09711813169277	1.810008530452969	6.902767246098124	1.252390113519734	8.73806042588028	1.0843093988825567	8.08673816686024	0.7237629218954826	8.410601659356306	0.7758347679330972	7.759893539774634	0.7377752434956109	6.829374759778712	0.7071093823981428	6.681152183575138	0.612506513996941	6.3874118830606905	0.7661289163655451	4.894046305099706	0.8667876913076167	4.36718643696587
5.538793087034151	7.795828909728425	2.8931086575393277	8.8949129469815	1.7487179675805147	7.084376163906376	1.2650383679291144	8.666504575945705	1.1061519317539794	8.024266094031763	0.7070220780106724	8.283898978110633	0.7692278275045817	7.888330957804898	0.756704481944182	6.548943918899189	0.7035901777500059	6.886243907305048	0.5978963220190716	6.495275895756757	0.7681152647248919	4.419472117938523	0.9170456472171428	4.146253134899325
5.778551295107622	7.981262372275246	3.071330525199772	9.166484288537808	1.803099975330413	7.161159616414717	1.2472785737004215	8.648650291470299	1.0900254272496985	8.047580586577157	0.6760331183901179	8.144168210715295	0.77010045652012	7.8396651303968	0.7387151132799111	6.354439795357904	0.6731330893165274	7.067524641514368	0.556772829010298	6.46245792535874	0.7880057891617649	4.659040818188158	0.9532440201042698	4.171992937081836
5.829477093320823	8.233141493017124	3.071486428444394	9.307376018564318	1.8103481627520532	7.298203443943808	1.2997146620614932	8.809577382489568	1.127809191712303	8.056057531819725	0.6668359551639439	8.209657101065265	0.7524818762785589	7.871983439668577	0.7255165761179713	5.989882115487924	0.6185977901641184	7.350383635584666	0.5536716940651973	6.4624025725118015	0.7946222305308736	4.823316498359337	0.9269981429548375	3.8523903933156687
5.743772367880991	8.330325332232862	2.7337840488658554	9.257934115253683	1.8382147611183643	7.49244950458011	1.2278788759840935	9.076279030737165	1.1155876864586498	8.26633231753277	0.7006254006534789	8.329729005517994	0.7089000765817696	8.0840468017849	0.7369815857050075	5.861852442047738	0.6096678766505347	7.207846882648056	0.5522815670251868	6.410744263679219	0.7848262255522347	4.554086911412127	0.8697825689801877	3.77088101973772
5.250295281993218	8.611463471053	2.6761417820447893	9.118046426515678	1.8677497143054675	7.481142430340028	1.1108952849232971	9.114076148774146	1.060848337149755	8.327749389321673	0.6684719334596042	8.34736542393833	0.6697575650557723	8.114170392758751	0.7926257570536636	5.709800942519774	0.6208585270001838	6.93879367387164	0.5700801807240412	6.409418811749802	0.8027337373204093	4.588311011447789	0.8461999809767008	4.150543101929744
4.989608976577402	8.803276237393527	2.684472197458169	9.173253564007558	1.7740327795458863	7.608573006967147	1.0144749752422226	9.391044061178903	1.0901665510351974	8.466543296935452	0.6825001118507973	8.310610736928293	0.6507132068649947	8.038862905345225	0.7759666481736688	5.764395027398523	0.6276763903337753	6.656034432585258	0.59205653392723	6.459721622203144	0.7974625205792689	4.985310571861472	0.8693031202744368	4.129093266777652
4.9588094909721505	8.77233313185301	2.6578267373287865	9.191700567228787	1.6504644353388014	7.913149142003364	0.9730418365510923	9.342926722926558	1.1119220357193604	8.511380920381278	0.7033946043841857	8.444837057481067	0.6460231332892129	8.035075685609678	0.7531356851821617	6.0535316236926775	0.6365900550248754	6.701731182896869	0.5931908506335557	6.380445964275738	0.7973641058619095	4.9122991584520594	0.8294719440089131	3.652906926401216
4.886978259920854	8.768835119711808	2.6215950913551573	9.257764155800789	1.6477360730124335	8.017312237810806	0.991152285632489	9.034028964180289	1.073435936339524	8.644357024365988	0.741504542574066	8.52764891657919	0.6416746482922574	8.142707607937274	0.7294757228162393	6.247617403723254	0.6278895346804396	6.839679307773374	0.5867771359872014	6.3505759932717325	0.8244947474720741	4.789092398323675	0.7842288662501528	3.749431184585629
5.330769278152213	8.716067482040105	2.5936990906203476	8.929309946393406	1.6873739322914154	8.106584833883366	1.0393680964752001	8.831162503572617	1.021832314297556	8.773090771803725	0.7348242610413639	8.445319825328287	0.6780636985313677	8.048724361643357	0.7707574072172148	6.327508947901705	0.6186882136554197	6.986784738213302	0.597873147758362	6.243796355774661	0.8415501807975082	4.798218824999851	0.7773102173750684	3.8330855416787863
5.8584128702362515	8.122375979538248	2.82599201963317	8.918135112365567	1.7150833836747432	8.220522350628745	1.0592759927608881	8.873561848557177	1.005511596108701	8.731916879240794	0.7118884254589534	8.300439599651343	0.7055701753789614	8.02334723287616	0.8907892678174859	6.400263043459658	0.6273712099848314	7.091156076023907	0.6111903260973985	6.116017853856239	0.8459987697568888	4.875793451747353	0.7820644992192446	3.87598521198297
5.662884594835586	7.8503096154853145	2.930632670214798	8.955447614858128	1.8685190058149799	8.308383468987731	1.0409329618379266	9.120841114387924	1.0214368350109446	8.737459478992369	0.7045489171210034	8.122496694204994	0.6990133156839623	7.928606890306723	0.8955018236942303	6.428710915650301	0.6762603368929871	7.180744051258262	0.608599032474799	6.159441985998894	0.8278523010276594	4.875793451747353	0.784980220974367	4.101208481079932
5.6981881595542365	7.810563499474246	2.857544273196686	8.827330782338937	1.7751996643819148	8.37511358217481	1.1130425641728696	9.167016259361965	0.9658814844632224	8.721654437873687	0.7515089763080545	8.167448447396938	0.7124705364063827	7.995243034384411	0.8399482302696912	6.414061447570323	0.6784865783183098	7.281484387734352	0.6144784915939578	6.322329705778007	0.829272532996097	4.839287745042647	0.7844675785099947	3.963929536106546
5.896006561495062	7.862257860188617	2.753814115192117	8.726637373186675	1.7814491278064595	8.449998425273096	1.2669351034411207	8.934805346868215	0.9211691170377625	8.863664235959122	0.8202762390521232	8.271575627034121	0.7120552842636797	8.030733019120497	0.7523613061216518	6.484693980571282	0.7082312024933317	7.046875815243896	0.6246291875548825	6.280879707654295	0.837051928284463	4.697828131561908	0.7336415197731024	3.8609703273765055
5.717508561166544	8.265194779101783	2.6671398368955543	8.737326193025586	1.7864591387815392	8.519921508865416	1.376935178125474	8.818453828514254	0.9446901038360659	8.967819074879761	0.8071584250616941	8.370976369302939	0.720534197816138	7.80820143100349	0.7112490349766781	6.4394325887280015	0.7041280455267126	7.162319712069103	0.6332711365220717	6.262842083435354	0.8619649191607496	4.7754027583094105	0.757581724009899	3.828795574648368
5.6788014741253905	8.167309277927536	2.7083485907433182	8.603536090686646	1.6675277790843472	8.546288138894848	1.3683712464050737	9.059184852231658	0.9608271611734448	9.253633520302335	0.7282225358215704	8.47776463400224	0.704195424653531	7.77299546084441	0.7297745533563242	6.327516457289668	0.7024364984661142	7.161272307837992	0.6426947989463937	6.239290876912359	0.905463439791261	4.878075058416397	0.7564597390666411	4.041148942654075
5.94838560510744	8.280782611353201	2.9512544289827676	8.487244827360831	1.7203693406744818	8.494034158151013	1.1871806098843327	9.286825686595838	0.9761673606734049	9.391886531815882	0.6941942132517743	8.500264150747503	0.706585802088655	7.868336033579363	0.7141917216214961	6.291958670901064	0.6846997988268128	7.25947892360263	0.6447027884839948	6.164541969323471	0.9114451833340629	5.202063205420667	0.7342646198273237	4.407941123754844
5.85368385616625	8.254376048987458	3.006001772304282	8.467261786481417	1.7260517217852043	8.466625691641156	1.0847377615482445	9.5451695414282	0.9204836196399732	9.374309469416902	0.6781248877013951	8.376621270755365	0.7194918550882485	7.981817116504838	0.718074850070337	6.2310324390325125	0.7029752091209757	7.415821461833119	0.6204643081229698	6.101725380540449	0.9358313936121477	5.012689851890002	0.7342498047514371	4.384346305087543
5.543803661932847	8.656565221278866	2.837200271419977	8.307819447813763	1.6934040954127505	8.570147392522873	1.03524231797159	9.667591341146608	0.8768545792289562	9.5235577952962	0.7115094248909228	8.185661764463346	0.7189980712863362	7.877051166979676	0.7050786468729305	6.276672766145391	0.7063393139520677	7.573620390708773	0.6254857139256722	6.2304489549517665	0.9369815751072843	4.795937218330808	0.746770388219363	4.1162233656863965
5.886806121683819	8.814518404163218	2.664025804956978	8.402380347391707	1.6898795434235396	8.862612905408096	1.0380716355856277	9.354092704354212	0.902972040786669	9.524668122460916	0.7394431351763054	7.886833264377116	0.70378595116615	7.711622981852164	0.6869367142822668	6.376296157851352	0.6875753264505727	7.525120587169139	0.6208304576342663	6.332013868509476	0.9195459546548641	4.782247578316542	0.7908791050676658	4.049728876714912
6.083742056674843	8.681163655719306	2.552448577073261	8.447875931898821	1.7275903234261398	8.86040088843048	1.0275568578668453	9.356416861561193	0.929535464472093	9.382390571294213	0.7506712063183164	7.7041734914068725	0.7031064253277554	7.610802028741007	0.685011472285926	6.4521296801200005	0.6607760062446925	7.4003198792126765	0.6106422810810348	6.300360501640636	0.9225699949018495	4.967057718509119	0.8265380286314055	4.120513332716816
5.798528591185461	8.779880693812125	2.5326482068264147	8.477072870515652	1.7344972366029403	8.797386551300862	1.093605739344982	9.535729704229142	0.9254914338190064	9.252367677582424	0.742559772679663	7.660583813781023	0.701907659172976	7.437873242965689	0.666103280948947	6.474440585225116	0.6544632670297342	7.294372447416211	0.6017300190898853	6.318649309479245	0.9372319493935561	4.649914391511982	0.8282874298823744	4.583829772001995
5.745722061591808	9.167037638377696	2.542294719007733	8.398438102958632	1.702394304060661	8.963920552402207	1.1490875473479625	9.589978698862135	0.8961495509683038	8.951781632329975	0.733906539148862	7.923731727617485	0.687441784620629	7.457141699127158	0.6645940974655019	6.488472293825105	0.6333600106877938	7.141920267758421	0.6190420958383388	6.397566172838262	0.9126867879528969	4.770839544971322	0.8581215407510211	4.706093832368919
5.31167550001934	9.550913846842004	2.5670375256004334	8.373509940463485	1.7613620603379907	9.016175953376862	1.1925812844249462	9.283744795672598	0.8880465693319288	8.673197946849879	0.7460191612496594	8.057397153921402	0.6643075859489331	7.5604561197663305	0.6545507738734162	6.499427784854555	0.6322304896356765	6.7767752022363705	0.6048268160944485	6.308984851264423	0.900134540669738	4.976184145185295	0.9070108960744221	4.744703535642683
4.884736242704309	9.83961008431399	2.58632792929916	8.14347156712899	1.8641526639702797	9.019007949694409	1.2087910381162585	9.012124378269313	0.8682170326038159	8.85513576925331	0.7481314021811685	8.163442351997615	0.6535115076862523	7.700443519114192	0.6439538111483687	6.377855350687446	0.6162809638324825	6.712684038570772	0.5799910117799395	6.379921855472323	0.8942050957798112	5.154149465370739	0.9662914145501199	4.7361236015818475
4.994421389373032	9.858484861452176	2.6664835124731296	8.060510400211125	1.8443142475019387	9.03312486838869	1.26251702903931	9.142676456690879	0.9432273348737622	8.934958368570088	0.7405063882754714	8.090985886948262	0.6537745410128718	7.829372561327739	0.6378853334189657	6.314086141554877	0.6049608069780819	6.7350386374461975	0.5670311295416647	6.465802091306985	0.8876019666451179	5.3594940655847125	0.9357832852360816	4.592409706062832
5.073339647595095	9.886240953986947	2.7755494452905074	7.97093653005922	1.7470411644905843	9.007778457431616	1.2720841465456387	9.201113115890948	0.9029132215530732	8.776109136911693	0.7361610511121771	7.972004577076531	0.6632034959905434	8.070080420141618	0.6525711631828618	6.3001322225122625	0.6060479331162674	6.734290491566832	0.6144884950159641	6.465765189409026	0.8127269411883704	5.640131685877144	0.9689473935737215	4.896997365222535
4.902724894510512	9.655033799019808	2.946207060183366	7.645196433421868	1.7587251200310892	8.898956440178505	1.2495144032572925	9.271191918732288	0.8701538420226966	8.779511772871649	0.7285329779535308	7.967800441546839	0.6903468014019707	8.213187095878519	0.661181369908769	6.4239491293043365	0.6224305787722525	6.648862207421749	0.5981076977050627	6.361262775086446	0.7964058579510883	5.457603152353612	0.9030128852422676	4.8090530410989585
4.789146984086323	9.622909913948577	2.9967927263369183	7.5198006983077565	1.7962728490073876	8.79783700366769	1.1780525418684968	9.464551546701967	0.835508965966859	8.594495186352571	0.7319503980498577	7.933132793024877	0.7800600975105402	7.8958939737809075	0.6714030906971645	6.59475779631169	0.6480477717677197	6.520669904812163	0.6024077573746226	6.42531553827717	0.85361131140011	5.626442045862879	0.7959418385224339	4.929172117950672
5.115717913937337	9.603069620339513	2.791522943076237	7.9351600652248395	1.6781312844654106	8.99882524385361	1.1292891236153335	9.763467659498081	0.8303991181334708	8.4119349846732	0.7090047997967054	7.822394982458928	0.817784465017937	7.50277483692778	0.6901251457700411	6.585093278184111	0.6692652983977907	6.517058854034427	0.6255366169562602	6.494975940520365	0.9201908277003723	5.446195119008391	0.737089256199972	4.729688651036219
5.565908992985022	9.367739746872969	2.5695215162792198	7.977929895903507	1.7369976595933143	8.87725152346954	1.1591082367049903	9.600403234123354	0.812786644203946	8.409068330458526	0.6981761288679055	7.8412546441377895	0.7864650461841499	7.4964782561058465	0.7011789053649621	6.622491057172441	0.71318051471145	6.428428505525662	0.6399704543202619	6.46487750681051	0.9481801651052914	5.4804192190440535	0.7034184340229322	4.8412277938270964
6.308986840035157	8.826114421382318	2.50102538136247	7.958125545270804	1.7094221367390714	8.629343887585893	1.1483518811363578	9.370999160740565	0.8063173822323666	8.42285246199756	0.6577181983342697	7.81696098030483	0.7625701509437656	7.426591051550924	0.6857358871236653	6.666782005032609	0.7146577567231559	6.199136756417894	0.6504891319467673	6.4430260596850975	0.9384934618656621	5.421097445648905	0.7386500044538099	4.678209046671199
6.6809575593730495	8.207438681076749	2.4703642395219276	8.043073840860533	1.6958985455832607	8.550771747795542	1.1667042016860039	9.115772617170729	0.8219064335529402	8.271619053771524	0.6246393611891986	7.8364520604212835	0.7596310651415265	7.548049459096515	0.6197832468124255	6.982378988836121	0.6705626234825364	6.172123702533624	0.6363761082627597	6.465010267460389	0.9582849508730157	5.09939090531368	0.7316790019074049	4.622439475275761
6.5704828501891575	7.9744743234356505	2.516874159156097	8.027308937498688	1.813518687149029	8.570700168782858	1.2000547616543402	8.866608711190429	0.8312393853629108	8.266429970521562	0.6368754467902604	7.878521114107606	0.7937147450095935	7.622924923170661	0.6225964561201954	7.073813489240944	0.6752605641335646	6.306560529416307	0.6098329623477089	6.448778250758238	0.9495686895523103	5.243132125463461	0.7181408500288873	4.047583893199704
6.304433210082877	7.974628033338252	2.596694588703731	7.8091566668613375	1.891848400415111	8.628825226765194	1.2363312344608215	8.833956752936668	0.8331255296376956	8.210385239864175	0.6214029427468796	8.004778492006219	0.7815122541311132	7.546735591604164	0.6377217400079491	7.09970386927583	0.7077811415173761	6.402422954758935	0.6009728368420881	6.5153301185991	0.9477452878693519	5.338959605563316	0.7272646973628756	4.008974189925938
6.744335043614009	7.612720659371029	2.5044207702399564	7.961436262284731	1.9960143550902922	8.740742371732368	1.2645105328917114	8.94505160232046	0.8527083510091039	8.157798788347042	0.5973620048101548	8.168593211471403	0.7716730447884909	7.472887828192663	0.6441921566277875	7.124312968012113	0.7180244388298369	6.501277963619024	0.6003659916419748	6.514530420780652	0.9075059621601891	5.519206532417805	0.7307162765334265	3.916739898771944
7.268027166689071	7.372448605221855	2.5612163626233704	7.9529359614283015	1.9092106028862246	8.71691238607159	1.2834395607169262	8.908197366400529	0.8737545643491684	8.126309345597456	0.5954096308584615	8.288366465723264	0.7951763867605813	7.294254331086983	0.6564328569793534	7.214848267345279	0.7553986615528708	6.308685263713704	0.604138521514796	6.607867190442789	0.8782000132978014	5.576246699143908	0.7187621057664869	4.244922376598947
7.962167620126248	6.953591111591416	2.728212489030009	8.036639827873202	1.8844842043134764	8.614372928037582	1.3035582951116989	8.73759797749812	0.870849122436906	7.969659208517724	0.6073973705322158	8.274456450830346	0.8204754107087254	7.117774328362199	0.6313640935928212	7.152061696928414	0.7726651135514914	6.215695718547838	0.631412791620654	6.638308709951308	0.8578403569150552	5.546585812446334	0.7205884814741828	4.077613662412632
8.523817125346424	6.92741954892637	3.0380071267128423	7.952158338726016	1.8104250516788416	8.73760671511563	1.3224673816380832	8.688510329465807	0.9195778921321286	7.626439548753071	0.6343385750367552	8.037230902893068	0.7805218773478277	7.106345038753515	0.5884687891603706	7.224335448387851	0.7711392864444687	6.267088352821015	0.595465562853798	6.705311000321629	0.8567866841070971	5.6720741792437614	0.7243064304254441	4.111933398655978
8.555954123891578	7.1826623090969655	3.054210948034401	8.134741355368817	1.7208432078804643	8.67124613851311	1.3380046388213254	8.640542944091878	0.9666744600825155	7.504264562849587	0.6540899994864631	7.968601317284932	0.7486935814796738	7.1850293278691275	0.5717269712035543	7.23036407490172	0.7536795263940042	6.313393595114509	0.6054391742697116	6.874722364546015	0.8863834345884188	5.717706312624645	0.7246435759914919	4.335011684237732
8.66322622715865	7.296306947129452	2.6640319190678388	8.066993887696729	1.6268412441493891	8.63775622868066	1.3010821836079314	8.674970056660428	1.0052078197295966	7.455645264001941	0.6783459348221613	7.954824097648161	0.7058618927452602	7.370944392521258	0.5734336609612704	7.081476338287749	0.7555948804971736	6.499821572973859	0.6228601451237805	7.010181005423086	0.9329001731576141	5.859165926105383	0.7693520324162445	4.161268019505789
8.236109887157685	7.208601501516577	2.462452428007173	8.060400392209079	1.6217256397198399	8.73152241264415	1.2478393677665656	8.645713283368927	0.9943302242425752	7.468004232603967	0.6916305586849262	8.020463844720869	0.6836918942601469	7.492370599055348	0.5776971497057237	6.845004876907498	0.7216021263252224	6.796217019821467	0.5924559936290378	7.099358320070791	0.9317456306722757	5.95727501287428	0.7539617114581245	3.8824201625285975
7.956916758398037	6.970386197207191	2.28327778571506	8.419848337600026	1.6450202950093888	8.969897522798163	1.2040211219143087	8.695621513119704	0.9534244242796369	7.732630832956118	0.6965370078592081	8.073987232080464	0.6846309780375927	7.543238263751063	0.5804104502444462	6.8473201431642945	0.6873705438149675	6.9255664547244695	0.5299211373592924	7.183770040566951	0.9349214381903735	5.811252186055455	0.7341784376826076	4.026134058047612
8.209073845634661	6.935361481995327	2.3334799198526683	8.9831900032257	1.4986193223881477	9.211751940578049	1.2340019206410537	8.654719673567111	0.9785560848066686	7.800924038492824	0.7312230403726211	8.068495726390509	0.7187203907563423	7.50142901676078	0.595892214575908	6.884049458258174	0.6582710556395329	6.852308010217056	0.5028866839276047	7.135646479140755	0.9233532435335762	5.512361712410671	0.7363597931669097	3.622877157188288
8.604384472942563	7.092102684157357	2.4618754237081504	9.700874641879258	1.435874091159394	9.194429684258044	1.2706229479577065	8.636507255755403	1.0091590489780944	7.816786783650335	0.691150732252755	8.17119241799867	0.7792568954527994	7.328557017345071	0.5949273587665824	7.033722984930693	0.618512919732803	6.866921793060651	0.4907672594939667	7.043420527120421	0.8794229552539334	5.254540158808682	0.7518389455866372	3.446988508941136
9.59390941994244	6.765078619840282	2.5293644240823836	9.728925518294888	1.5018929056956143	9.158342048919316	1.2439312861588658	8.797379941082653	1.0437435393190722	7.710015605562574	0.6763039038106643	8.180992562317444	0.844027072588581	7.369514220604333	0.5881884764581207	7.160473687653191	0.6037346333877149	6.845185661445502	0.4942721153405854	6.941082789100952	0.8871710714898946	5.122206972004121	0.7859096843121227	3.2753898277244025
9.417698445947853	6.853585904624636	2.507418543229822	9.38973301455032	1.535189633955006	9.391385948944146	1.276824424249575	8.642529875935109	1.0568536049544635	7.668407823015375	0.7282091454205015	8.079109252832907	0.8766370225898296	7.710071455994732	0.5932962990553614	7.181968829330703	0.6004518344883945	6.751467920957053	0.5098599988226136	6.728904710623065	0.8876493799323504	4.848414171718823	0.7838743294878557	3.429828640819462
8.330731866308835	7.19300128943752	2.5512024359283303	9.198355178273127	1.7237894409505026	9.499803671332096	1.3415604149452882	8.639062299928097	1.0375693235768937	7.8213550729001495	0.6956836282222524	7.979487373122181	0.8546443684260179	7.914957552041446	0.5921857644931403	7.140975914808642	0.610790427818294	6.707397141023258	0.5155067441417822	6.544096715019267	0.900552915183047	4.8986095184377945	0.7950704865532985	3.5134829979126203
7.619190565886725	7.803945160583796	2.369961577882108	9.41147560140953	1.7202915725506394	9.437912034140872	1.4101906147839025	8.79851346793868	1.0139174333368075	7.793474351963471	0.6722378011496927	7.998632587333151	0.8047678314042537	8.008587580556263	0.6171814495731073	6.863602678486757	0.6245540976737171	6.818431964799409	0.5342435912003864	6.461038181636976	0.908986279470802	4.816471678352205	0.7728339869358664	3.9253198328327805
7.192419792968121	8.132915059536954	2.2971240377912734	9.437544587629588	1.6364190941627341	9.400631924418525	1.3198955567305586	9.416037406604945	1.0369484748340219	7.588157040707174	0.6697366820869612	8.023512051357544	0.7714687510254529	7.735927874881686	0.6471139747622798	6.6254941063474275	0.6347142600157641	7.125520910082737	0.5587524534900346	6.321708210437083	0.8951251156672391	4.784529184985587	0.7463037646502267	3.622877157188288
7.756781291231316	8.12732352292569	2.2545947138565845	9.254856801461031	1.6935729160654118	9.16034045570665	1.2264195391182586	9.591887394420974	1.0311508044901876	7.424544689404128	0.6837885697619703	7.968848672423804	0.7852173625267943	7.4953491512296075	0.645366278413034	6.510827741795582	0.6547895863643235	7.223318539433322	0.5681612624250428	6.155369066326917	0.8723401420977234	4.789092398323675	0.7643506000152998	3.455568443001973
8.055959158362127	8.120267348281565	2.190040298769743	9.379341623753973	1.6186501429906974	8.952884207793533	1.1653113045100125	9.502935886505695	1.0172784469644933	7.2905234130897485	0.7293317665706617	7.926465157921294	0.7596609693913309	7.431692718231473	0.6385250946965324	6.51724634302118	0.6684336749972972	7.5338190299265575	0.5928088623970701	5.875694791821073	0.9065415761144584	4.891764698430661	0.7399469401817489	3.3568992013023506
8.01819063754851	8.341865045769406	2.100327275107235	9.602296995094369	1.5354277609643463	9.180274920149852	1.133738760503577	9.426335145129388	1.0466178261244974	7.539069134335411	0.7882895467908889	7.995737475848566	0.7914200937192506	7.196763078455436	0.6012544678035966	6.71964071528071	0.6970890329425867	7.664814385764161	0.6282770340808548	5.70263918889009	0.961372492908117	4.95108647182581	0.7386241906011171	3.157415734387898
8.127531927379513	8.214211575950502	2.1238295570979395	9.748829982029982	1.5131732193453418	9.272322523909565	1.1874731413787318	9.336706938317514	1.0859924593215553	7.75629852494797	0.8262460791923432	8.0138001945681	0.7778170748485873	6.982841246135556	0.5999325541335603	6.824991202691504	0.6910790790257146	7.370064859851158	0.6898102697929628	5.6567549302166995	0.9439014888207349	4.859822205064043	0.7598936191154126	3.183155536570408
7.758853454629332	8.21101470563281	2.427168861386726	9.719887400539573	1.5409260454550313	9.327944114862701	1.2470965531006362	9.375271581282394	1.133905711969381	7.9245940979957465	0.7933154826201964	7.966066645098263	0.8031136019864269	6.745208211414637	0.5980081456153942	6.947389091889486	0.6470102446288787	7.1073060517397995	0.6934113336086838	5.562686586303577	0.8826940447065785	4.960212898501986	0.7454857335575317	3.142400849781434
8.157349784648378	8.370923017459813	2.560030822313143	10.085838623215434	1.6195178583901475	9.368034035402202	1.1894235681729812	9.52876532601693	1.1200533527229857	8.223771150124264	0.7241144687364898	8.111194630868559	0.8193057798710743	6.669584591191555	0.5879469246127547	7.088977254122289	0.6472554809375676	7.222680121616264	0.7095085954340206	5.542201684622404	0.8701119955138933	5.261384978815815	0.7148643382311701	3.286114745300448
8.596930662676115	8.182087656281174	2.3370103432267135	9.975145544882574	1.7214434892713197	9.149232583788924	1.1161205165263755	9.626003135570325	1.054099195834872	8.331502529759241	0.6973507050196706	8.159167014042549	0.8310895899049421	6.666522101162129	0.5612582717231384	7.381901662725129	0.641360044265283	7.27428223673566	0.6846584157443822	5.520889702504236	0.889907036140224	5.16555749871596	0.6737101542764292	3.766591052707302
8.434291416808891	8.161735213354518	2.125430536379804	10.10918476587165	1.7497620563424336	8.87959465017657	1.1123852439166066	9.64579286881676	1.008379253984765	8.302367855671092	0.7352875551765039	8.11826178710375	0.8132015450460695	6.752650452902788	0.5385787793793257	7.645627324523675	0.6477342702481714	7.153142455948891	0.6587573779979103	5.6471323098224895	0.9484257065615843	5.268229798822946	0.6623600223310069	4.047583893199704
8.126976228316053	8.00301984700673	2.0153643468338087	10.164026956182143	1.6671421578899501	8.650112599350422	1.1172521469021943	9.585323190307081	0.9828461776573255	8.304307282075026	0.8086611480548501	7.985654688210529	0.8243184455123336	6.88768543601672	0.5513742261756439	7.742291824823195	0.6867677715616725	7.1075255078644135	0.6346797402430598	5.641981086919855	0.9758917419869418	5.270511405491991	0.6696665879916641	3.987524354773847
7.511613548693062	8.377501379823519	1.9324728562124234	10.23544834189078	1.5821655571821271	8.640563909151583	1.1718452489735096	9.63910973655792	0.9860746708406879	8.281919224702477	0.8294197230622515	7.738756462208443	0.8651904318178081	6.987007262345716	0.5751824525747482	7.672054144427005	0.6687622845747412	7.059893553544847	0.6121647490910481	5.6418972154086715	0.9655163226873669	5.163275892046916	0.6846325900394276	3.6421820088251704
6.8656844605646965	8.645610052002175	1.7684076338448282	10.420800766331094	1.4991226157923423	8.86451476266179	1.1940064751982402	9.45475717323715	1.0120725126632468	8.345542207755948	0.751862005968154	7.875064363059178	0.9525134413808688	7.085627950969303	0.560595261058072	7.693000138041059	0.6452305212071457	6.9410879879016925	0.6078770810765315	5.760932631341611	0.8851417050915091	5.3047355055276535	0.704628684534329	3.7687360362225113
6.750079128873259	9.011414508270867	1.7343783001201307	10.305663131894448	1.5549694226986963	8.682117086030404	1.2049144252390878	9.392289097221877	0.9620807879742197	8.345927429773402	0.7490946415707781	7.978404713661445	0.9567288226636497	7.218463745722011	0.5473782568229716	7.548584851696608	0.602557068564289	6.931421943140296	0.6171158662280224	5.898133770438646	0.8409329452887008	5.329833178887139	0.7039720668109978	3.7987658054354396
7.120457268676413	8.702545156091928	1.762390399514325	10.5159070494959	1.6201462745325916	8.652448277320545	1.1118337410437946	9.347152831185104	0.8676496960928086	8.547476698999692	0.7390568195269958	7.845341951542803	0.9249857913219385	7.152896940118755	0.5505052794417369	7.4621123238006755	0.5878007360526913	7.0653899319385784	0.6251577566282978	5.926772424609626	0.8375426092225607	5.398281378958464	0.7157247643389459	3.627167124218706
7.198217133212805	8.339413613436912	1.7370207633733503	10.439041722818335	1.5550308924011473	8.735988507856357	1.100942782118463	9.177204287234737	0.8638164537727908	8.770788317243422	0.7448331701880695	7.782170859139333	0.8871507590136967	7.13328735190487	0.5420590511512492	7.432390230419772	0.5785298082246125	7.300327688615955	0.5864032605743265	5.887508530961194	0.8725615243247764	5.51692492574876	0.7417956974699559	3.6121522396122416
7.3930846131530865	8.05194185603558	1.724594766141892	10.71362402413432	1.6141135088755605	8.848839865707369	1.1137622159662346	9.078921303870619	0.9538392599712671	8.606699749092458	0.7402787497308236	7.855593252415692	0.8556872378341733	7.224362573689821	0.5525590918307562	7.450715575999802	0.5764338167384987	7.3694862937044485	0.5951369412777643	5.829411741936167	0.9172476272067426	5.626442045862879	0.7803320696321338	3.6807917120989355
7.139179050837312	7.836648456815613	1.824857848890492	10.984882221219197	1.667407352125727	8.853322757017756	1.1571670300766128	9.125205709862513	1.092218345184055	8.539862936425859	0.7480810738475485	7.915736055483402	0.7913456407530806	7.478314816146205	0.5431718061018492	7.353217020173793	0.60506885810411	7.442285875405852	0.6328528813396669	5.832400874018988	0.9350796454882229	5.943585372860016	0.8002887510803984	3.788040887859394
7.126752548809158	7.979492292819186	1.7730152589810166	11.097757998005331	1.6961870782758328	8.85060538827721	1.206644090668306	9.047216724072094	1.165129906890527	8.369434850382682	0.7374113149138574	7.913293710433308	0.7727929287864665	7.610914856449681	0.5186325011376378	7.478783421813198	0.5760500309150488	7.631457054822876	0.6391917309660086	5.955250269554352	0.8983803095717472	5.692608639265159	0.8462450907200282	3.5156279814278295
7.634990606229676	8.019514781562643	1.712333245854404	10.967415395116722	1.704109714902741	8.780586506378608	1.2018413795670615	9.101663107951337	1.152326380788235	8.245433785294388	0.7759298163734749	7.802684486578195	0.7833171255941268	7.444125371491541	0.5071967972739406	7.584747368456171	0.573310759408141	7.522277632827554	0.6256915285893148	5.892098664814468	0.9613072971959886	5.31386193220383	0.8284417683154542	3.4148137562129985
7.392529396892636	8.478384868881216	1.7330179341728658	11.025885521283016	1.6428856585531977	8.727923207637442	1.165006363388366	9.349144259366513	1.0916442834566895	8.284623229620891	0.8253813436917852	7.621582166045516	0.789209380891545	7.460110152269527	0.5054683689990318	7.526735549311501	0.5936891003475258	7.299070803538623	0.6450020127916071	5.70907202802806	0.9936621663059728	5.160994285377872	0.7875642630294225	3.472728311123646
6.998003551290947	8.562084399165203	1.70862208778021	11.149412284468204	1.553545597355857	8.914077219128563	1.1500174518893473	9.589886074295558	1.1345406005719212	8.073704821936293	0.8235887709540649	7.41154537106633	0.7819633767082802	7.593585828304742	0.5190962147301553	7.415677862864843	0.604914833575977	7.088981465334555	0.6584940638219066	5.602784846751019	0.9611097402197024	5.418815838979861	0.7663533425209925	3.2732448442091933
6.986137179296754	8.402674982439923	1.6206655853269698	11.33491255035042	1.4525334803075889	9.08067468586033	1.1852227568805354	9.324558282179888	1.0896271133989814	8.087276209464044	0.8234716588512373	7.178995613859461	0.7602837162507352	7.748337929488444	0.5491632066661164	7.21941628580864	0.6087619561931997	6.867989147848541	0.6516497572436231	5.715561316884677	0.9157824315945489	5.587654732489128	0.7606277072042076	3.472728311123646
6.897150818637207	8.67445288329872	1.613538588869462	11.432175339587058	1.408099390288236	9.12624774758975	1.156628432306119	9.364865031373913	1.0558693734376428	7.935985889837069	0.8368587365523458	7.096361708652727	0.7633004615580556	7.765053482835892	0.5610648420959464	6.942018274924749	0.6071805302851949	6.789723113588576	0.6533397214928892	5.826883100098073	0.8581622992059529	5.694890245934203	0.7861546970260818	3.599282338520987
7.360418419283169	8.820299679875657	1.5967049743030846	11.854825501390998	1.4670392128728518	8.811126193152612	1.059416650675082	9.53578635809025	1.0516486026283243	7.876378251837161	0.7935927717461334	7.225845413533087	0.8109357241158563	7.5013984713282795	0.553838842547394	6.906046702004456	0.6159630982988314	6.70812533634584	0.6517116110153127	5.847670855890857	0.8372904071766013	5.818097006062588	0.7505091031918203	3.5177729649430383
7.610599483822696	8.473807402449989	1.514512090715901	12.051558806593142	1.5940047129381467	8.330108134380001	1.010850319648544	9.600976517241731	1.0030314193636942	7.793415696759162	0.7561037923461323	7.41755546692631	0.8150387140061333	7.162743827321712	0.5428995194659255	7.095670750293632	0.6386109250080384	6.478195169421017	0.6500590231377132	5.924504603192576	0.8211627087390642	6.135240333059724	0.7327176891587004	3.3697691023936054
7.838292850218487	8.361360254828359	1.4915871650441754	12.094119098220293	1.6378692574564226	8.17029555877105	0.9713134444669116	9.77634112535087	0.9664244593309747	7.82904825779115	0.773005161429635	7.468805201346258	0.7993114543598117	7.107750211427574	0.5791578270450409	7.177547340206852	0.6512324342328025	6.348865685074799	0.6538524755391733	5.96175938044958	0.8064534144480863	5.948148586198105	0.743296334621061	3.4426985419107177
8.33483506883491	8.314255620852157	1.6029124299466304	11.695671860972096	1.703468575936841	8.22326437532382	0.949910900341786	9.82368374453422	0.9189786874617978	7.79694483772732	0.7573222877191964	7.602794866999032	0.8650355998926876	7.068522094873216	0.5290700247139343	7.204967774085216	0.6416256285289099	6.556032266710147	0.6541686807297578	6.147031391957143	0.8041687062555987	5.701735065941335	0.7660610109853255	3.5842674539145225
8.38719097306458	8.468024852898578	1.7815120752926803	11.628815516321861	1.7888971905273743	7.828248655499752	0.9543158888407708	9.864862333701996	0.9086494839458661	7.801617121069087	0.782770713957106	7.675843074884674	0.9048257245083587	7.0766480904873	0.48872131853150397	7.215437658026289	0.6478876738188724	6.768794979523146	0.6458783938660273	6.192182783637906	0.8113698096985503	5.553430632453465	0.7599433103012199	3.8266505911331588
7.960555843666023	8.261770885517056	1.9162875759666824	11.661146809917593	1.782965749477147	7.846371746342313	0.978074423218979	9.854331010408927	0.9517395754289424	7.707414802098215	0.7993218676439487	7.6980651083747835	0.8548275346859545	6.904853541883112	0.49293707906104844	7.122741837174635	0.6736996635117566	6.676912690258738	0.6341719884151592	6.042285472116811	0.835979779398976	5.27507461883008	0.7497095702232228	3.74514121755521
8.036604936153271	8.092469627947308	1.8399084396116037	11.32443035929842	1.8641393645823026	7.710311652903296	1.011845148012128	9.95408789342955	0.9609055040353053	7.650221222074367	0.7823535187681987	7.76373462332819	0.9027278890456202	6.708577698307229	0.502456258418825	7.142278697346283	0.6870315188027869	6.801284461244365	0.6395143525124204	5.91335043651102	0.8290646684844505	5.370902098929934	0.7445220180593433	3.7816059373137665
7.431059046030901	8.142166845049925	1.7911187012073784	10.791849608487961	1.9650734304938375	7.312125039788346	1.046453786762357	9.749221911231736	0.9522817690112882	7.468749470753786	0.7896875432788518	7.840055014942528	0.9928147025315527	6.697649552461063	0.5186242545424542	6.980241123847135	0.6696800520224561	6.980141202804543	0.6491578544666948	5.934857661792071	0.815202382720072	5.154149465370739	0.7353377857468226	4.137673200838488
7.296355862112174	8.300233773891257	1.704945376517442	10.597254183664184	1.992007815199022	7.225190461329315	1.0245329900986035	9.665155225118863	0.9420624584185184	7.405972232335349	0.8292861176821987	7.836515588586644	1.0167468454978759	6.732468117134746	0.5322469599348391	7.011084619164075	0.657018787877895	6.983981684985282	0.6384159052999091	5.968003675176845	0.7671028247124755	5.783872906026925	0.7485983724552705	3.985379371258637
7.192154498213121	8.455621671546565	1.714426313785285	10.614091228506279	1.9130873843387608	7.200924049949788	1.0928373395247422	9.36348533000235	0.9777634290512008	7.5756615798594575	0.9372497807100894	7.6997081751452425	1.0207670991342048	6.768574970605272	0.5367664005004306	7.065617216917439	0.6414877356703641	6.876268628913515	0.6172766800337495	5.816819498105835	0.7802793148636131	6.021159999607517	0.7745186031899342	3.7065315142814454
7.202247814615716	8.958508427892536	1.6900235462776112	10.705509042311508	1.874450689543875	7.309301344346198	1.148293005053856	8.968694922206945	0.9800516032558079	7.906325855351455	0.9112099068043921	7.73136521320301	0.9799916738055949	6.928636265296846	0.5257156323629799	7.070144286752412	0.6487956231295738	6.792476290424642	0.6070470035447036	5.750027415362329	0.8557478833012255	5.52833295909398	0.7602332547221531	3.6979515802206087
7.188125833421122	9.379059775084015	1.8438324759332594	10.583671978755616	1.8157130748105614	7.375815716996769	1.154019958051974	8.739034332730796	0.9937949643215394	8.15028791017212	0.9094492410993886	7.8705236681238455	0.9122293914103832	7.11321519491911	0.5225537965710684	6.93769954246869	0.665831906361219	6.946953451595914	0.6453776235027731	5.681464433256586	0.9639521453909085	5.302453898858609	0.737625353011761	3.77088101973772
6.5573246453714145	9.311528123558878	1.9994952266766226	10.084684994326263	1.7689123660614858	7.219889621714989	1.1370375877370913	8.72302084910766	1.0153749995120787	8.1152561686653	0.8918569475194912	7.854716006734959	0.8550570031644034	7.143762117442596	0.5154074019996815	6.601612070404835	0.6303010968240892	7.051833528604488	0.6057876190275746	5.67087766263667	0.9901011509606132	5.110798938658901	0.7343647563090271	3.599282338520987
6.385503210545043	8.8657931214316	1.978732022829901	10.198564230347982	1.8205571895797743	6.95972815582681	1.0843255982011324	8.857698992263186	1.1117450426289035	8.039458901639572	0.8930170367271285	7.774491468874395	0.8835913876704999	6.924987865860233	0.5312959691725497	6.373818188188652	0.5972977336485794	7.347919741821957	0.5805155980461274	5.678769615355699	1.0292122426226311	5.115362151996989	0.7223397371784738	3.753721151616047
6.530506999203354	8.677539643604742	2.0543921045548017	10.12980166238189	1.7760240936661256	7.042698496321253	1.07008675647064	8.850276662007001	0.9722540434407688	8.137035004550983	0.8748805835865705	7.582624785051646	0.958785878431519	6.803243539821785	0.5425338306892379	6.242984111349122	0.5854788494059894	7.319200915332734	0.5892922563183824	5.723418052187286	1.0041033000635466	5.469011185698832	0.7070083115140977	4.069033728351795
6.757846680352569	8.441475718071713	1.8927409983906283	10.275082071431786	1.7120615281982527	7.268185602297499	1.0914008003010547	8.758686253211907	0.9219156860057828	8.105247054369757	0.8542665386918028	7.547917175224305	0.9638480311924927	7.0759758426354	0.561828592530813	6.243015689288257	0.6007481202742302	7.227827365266296	0.6078358844828464	5.715374496129502	0.9297923384763715	5.418815838979861	0.6998072772716357	4.206312673325182
7.636907054878346	8.360419457124095	1.750895668158633	10.391924538873667	1.748903669332676	7.384756937099241	1.1347894684377438	8.870073589394528	0.9036989854901357	8.183440941337835	0.7909870516361687	7.504027543096358	0.9174531400037504	7.504049632755794	0.5991787077407924	6.276734060722366	0.6601284548215892	7.021678262026883	0.6378886549655802	5.66364042480153	0.856483475771538	5.64925811255332	0.711246597013714	4.152688085444953
7.962761701073592	8.325355743568002	1.688622801574311	10.888276569730225	1.8486407624209378	7.406049983132852	1.1747075323241327	8.6552441714162	0.913500031384455	8.26694169754722	0.7471930650949412	7.554806857054086	0.8758762219227202	7.610747477413043	0.6005741613475633	6.338790359205378	0.685409542250467	6.637849500077493	0.643017989759151	5.605294293334338	0.8844195392847718	5.774746479350749	0.7279002342062537	4.08190362944305
7.453279750911662	8.447087431663233	1.6386826641614518	11.04024476684095	1.9856524239948021	7.032549795975304	1.2658884295514727	8.307286722871062	0.9446092986427276	8.033223694894469	0.7434226605989923	7.621374536195609	0.8553701497018528	7.542554923519881	0.5950086156821616	6.385936928341775	0.673953070236991	6.349703608459683	0.6238289294995818	5.674743156035082	0.856907062052194	5.8203786127316315	0.7238984300236901	4.152688085444953
6.63286953504082	8.756100693047895	1.6976307113347242	10.878394475239643	1.9717809407468607	6.9860215318455055	1.3682787212368948	8.260645757261223	0.9725162752597323	7.917640444261705	0.7005498725105437	7.72030569772376	0.8402172397576807	7.399238651481905	0.6041758482644636	6.372092505161277	0.6703860328388344	6.669151923670123	0.6313441183091506	5.533114768532459	0.8390633916441649	5.660666145898541	0.7422685477505617	4.219182574416437
6.683014410623864	8.590251215127875	1.8479325054608287	10.556225855324769	1.9205212184980671	7.331392840409567	1.4127340295881976	8.373494403353435	0.9963877675374835	7.986724226835887	0.6974329658627157	7.747871103065188	0.8470033081427952	7.354650763481299	0.6138477324771638	6.381570058783378	0.641969809065023	6.690538920541568	0.6391025960438035	5.561379781193086	0.8495651049756682	5.5351777791011125	0.7368358314634723	4.322141783146477
7.563381365234617	8.20249132326091	2.0620893954442736	10.448579241979758	2.0135871273155947	7.354620539816475	1.352734963304015	8.383652305760378	0.9231677414309297	8.09257689612976	0.7183079803809158	7.871569866775274	0.8169476774765411	7.38470217121086	0.6389392808082166	6.366784138063974	0.6143691345330725	6.539812464045512	0.6663498560616217	5.671115292056025	0.8689936932985809	5.421097445648905	0.7374102502869142	4.397216206178798
8.209011608490144	7.778288417580261	2.2121915874641336	10.468725839729936	1.9915459418863135	7.336639423469106	1.2286729063942692	8.401330783412813	0.9327396524962409	8.186179980851254	0.8538451838064912	7.888815439530483	0.8675637382359801	7.41288832086298	0.6889593157669816	6.3464536575318	0.6633676919707274	6.253232691135173	0.6902275868754965	5.75603310132051	0.8916459046369726	5.343522818901405	0.7504862826447682	4.345736601813778
8.848840088131784	7.741276570187375	2.129764477833582	10.63658815595094	1.8509213871317927	7.737680446386418	1.1601483486115152	8.667139458897193	0.8929076941128319	8.374287221054418	0.858032231958495	7.812232818774455	0.9394892606105717	7.539586139261706	0.7068115416314794	6.323925814552155	0.67151046746953	6.127733713691303	0.6821470159531304	5.677942574092691	0.9000225797215109	5.3868733456132425	0.733501330902054	3.987524354773847
8.17311669061027	7.684716528324873	1.9669115911789852	10.998600044458332	1.758930797780308	7.864656601475315	1.1067649573736387	8.973855369539987	0.8360278143887452	8.434028022220856	0.797156081926673	7.719789137294893	0.950470594519253	7.40038414659022	0.7002556344871691	6.234438042748643	0.687604731533795	6.039831560505118	0.6722537064769707	5.6060342116450474	0.8655737404014701	5.357212458915669	0.7155618388911723	4.043293926169285
7.164226192278897	8.141500529763924	1.8518740727420002	11.050460959708113	1.698335442494781	7.909199842624538	1.0658697403682609	9.405987641131308	0.8341638720225714	8.565584353206253	0.8174726251677864	7.576716869392408	0.9696232426413922	7.404532944778804	0.6554869354742532	6.302781752807687	0.6579627394595242	6.081558150016901	0.6800515682795231	5.518247887010932	0.8298683542135925	5.405126198965597	0.7141198498684657	3.993959305319474
6.797719523402288	8.508451834267458	1.7538151920634162	10.917908301878951	1.7007782118889123	7.797414711849565	1.0293008668115171	9.627887550902972	0.868957253558944	8.460212181004934	0.8420655581899599	7.44015777999937	0.9534099558700151	7.692860056737562	0.6245685908674474	6.375159993870593	0.6353042789445345	6.275447636113119	0.6868626336297865	5.450292846045801	0.8314378632692917	5.382310132275154	0.7282147458062215	3.753721151616047
6.551446416043002	8.579732198879297	1.7807292471176885	10.733928940278973	1.7581392207093263	7.821757998828419	1.055763002637199	9.81603142657995	0.9032716955403761	8.101164335095039	0.8715522785779307	7.386746249513471	0.8744381908828459	7.894503949654675	0.5969751301704428	6.576636038583139	0.6326373200699789	6.533428285874933	0.7034099585882262	5.290082942656201	0.8248750809493787	5.3868733456132425	0.724690787199327	3.7580111186464653
6.346976207518929	8.42623892124284	1.8023900105593578	10.780369778729584	1.8209664763025986	7.8450009956162425	1.0752840115255144	9.757205159676296	0.9222543305324269	8.125772095631548	0.8565093602906281	7.420226829882138	0.8048280370490354	7.747852596505352	0.5869638520051523	6.714524960775559	0.6492654365519792	6.488060719750244	0.7611429776983312	5.171110048410254	0.8570516252363877	5.081138051961327	0.7153515871942453	3.9381897339240357
6.5205132503894205	7.628481802918811	1.8603301794164835	10.979594270433067	1.8831087228088885	8.09356017733853	1.1384774334776222	9.481651345630203	0.9553949480529168	8.182974236144673	0.8467570774290187	7.65730115092357	0.7797218423528433	7.45916175384086	0.5798257162852574	6.696863714659366	0.6695715227535854	6.365684004442923	0.748215047679746	5.100708278418746	0.8616401773769108	5.033224311911399	0.7158270920322561	3.775170986768139
6.441676547762076	7.3373915722434795	2.009110499819285	10.703060345673396	1.8906210523880715	8.404555456686824	1.3158066747070225	9.423964900456028	1.0199455866744012	8.264376562788181	0.8698872637286894	7.610613278384665	0.7884392384385336	7.387077513177411	0.5716586804913522	6.631330569548764	0.6831160969713502	6.292455485770683	0.7106953463484286	5.091542465914263	0.815005402671487	5.4142526256417725	0.6947132112264629	3.766591052707302
6.084456992855417	7.733772378513648	2.182449607961914	10.297919499835157	1.968501443102047	8.33206070134888	1.4497411895675139	9.313616892844495	0.934385306247267	8.159568907296393	0.817372960249863	7.4989375833104	0.8260909598434236	7.412633444476327	0.5638021267190926	6.727563055400511	0.7010121895635534	6.300605288216564	0.7011533026190507	5.18476692374896	0.793664460224949	5.268229798822946	0.678935593046881	3.893145080104643
5.857677621954681	7.81952224855391	2.1926518349635784	10.429186984815034	1.9687545185125437	8.329810360563812	1.3537160066567264	9.213397111807893	0.9976417168589647	8.197242827965741	0.8260838753113856	7.489506456865077	0.8904856992505195	7.321643898904495	0.5776383035638947	6.7966556504063105	0.7073492485867089	6.565478855346927	0.6966744246993756	5.225321757042196	0.843752347112364	5.16555749871596	0.6948602899516806	4.064743761321377
5.919509775924728	8.030666930378326	2.0974311874546707	10.403719259262239	1.7493467276794077	8.193492199972386	1.2715606650592302	9.159386198281707	1.060598822382688	8.160865028783936	0.8075382037036916	7.546351052289024	0.8788171637171216	7.45137217187905	0.5834785246391008	6.769080279241222	0.6597395331660689	6.765054250126321	0.6761030710777719	5.4126897728495535	0.8585169731690078	5.229442485449197	0.7365471879532411	3.717256431857491
6.2488591541742835	8.484912073242755	1.9893628630954734	10.646239175431937	1.6250912623908598	8.118143707572996	1.1662172939313113	9.253790865145765	1.0326607640218808	7.966371187997533	0.8298946978394234	7.52757975267099	0.7808749341506868	7.6850823121655845	0.585181619520136	6.844889989689913	0.6222746942798018	6.847061013783109	0.6484456708879155	5.616478506465724	0.850519056788982	5.208908025427799	0.7704991045881584	3.2432150749962645
5.944289444574719	8.78698099989974	1.9838516251400025	10.74296764008721	1.7115500648052675	8.05159887097133	1.114518590062357	9.0786339878607	0.9609268638100997	7.72692907151502	0.8092966931686714	7.684962793820884	0.7785542953494966	7.849703816426602	0.5969167301612757	6.929116568756416	0.6252208782311526	6.708444545254371	0.6485533162649745	5.6404528312476145	0.9097228873877402	5.19293677874449	0.7574981202733013	3.2453600585114737
5.525080075128424	8.70569916565982	1.788845943973337	11.091941543167048	1.7870245180209352	7.8917321434561805	1.099771556882588	8.895496335117079	0.9350108163228634	7.851455338473203	0.8462227950380162	7.773735170425854	0.8152386275018771	7.77082060949445	0.6326857051104399	6.993599298111227	0.6660896296432082	6.510914082545244	0.6555005276995822	5.689176263972619	0.9252912628087738	5.087982871968459	0.7399354045266775	3.4963231297909463
5.735972928010538	8.244039160259042	1.7634266397108112	11.200351809944243	1.7337225518321475	7.766146652224438	1.091312651911361	8.842009020172345	0.9282391828303838	8.154792312807512	0.9426280256885097	7.911498850327604	0.8322593981141903	7.5772132281466105	0.6551164104367656	6.964513063760795	0.7073366960037649	6.323787835198486	0.6217548332439223	5.6724361214547	0.9419263126045877	5.138178218687431	0.7519801082384604	3.3912189375456974
6.3285240791020705	8.056855527887498	1.7139777253876314	10.838084982257508	1.7555569152428427	7.82877782602852	1.0845099738492014	9.01840306490856	0.8926990431664984	8.555743436672238	0.9665694072333835	7.989705701259911	0.8247285250339319	7.3508111446704865	0.7255495036928864	6.746022799770266	0.7166250430162311	6.3375237935436255	0.6111085925467367	5.804365381761926	0.9276330503218821	5.183810352068313	0.764847355674078	3.59070240446015
7.2871190406156945	7.715875985192595	1.7319248676457477	10.623438416362577	1.7434447999055138	7.755930718898944	1.04995534659222	8.98926162269146	0.8873376224658219	8.64833257899717	0.9957865606573333	8.090349360618609	0.8331537278362817	7.435841433641107	0.7599909306551459	6.610570641880943	0.6693799447753179	6.553947433526315	0.6053331709707124	5.838802256443525	0.907944784575548	5.204344812089711	0.7540846792888765	3.7515761681008377
6.8049517893469025	7.487300430567788	1.7022397721900222	11.02306780309307	1.7710038124912413	7.726469798344141	1.0587535761853168	8.873830504763637	0.8840219657785237	8.908977759197706	1.0445170111804487	7.890526829326075	0.884123309993982	7.546070959415653	0.7295442811850845	6.631490448911324	0.6566193654602825	6.927611386794733	0.595106346358402	5.8582825411679975	0.8989704511044105	4.839287745042647	0.7470892950636768	3.425538673789044
6.158450748118152	7.780217575934294	1.775616360448064	11.179332714865678	1.7596684003824872	7.519648782302475	1.121648122209676	8.602006852874462	0.8408956066154621	8.923440071720563	0.971649621314038	7.69665420970808	0.851131257120556	7.582764881198659	0.7389245288516938	6.7222948025551545	0.6465607961407609	7.126169303178187	0.597805505602623	5.769239632477729	0.8816812708955177	5.012689851890002	0.7399093618914745	3.3418843166958867
5.417798435492232	8.596060581348603	1.7295824384044771	11.23833250918997	1.6777716551965438	7.3388535184686585	1.1803371864607046	8.452110628320437	0.8384242901990767	8.8263544531392	0.9146096685159055	7.615242474506288	0.7691111037049966	7.7737803708470885	0.7149457256275547	6.788310281431175	0.6368671689154748	7.039962947318565	0.6251454845490896	5.751516497045232	0.882810394333688	5.2385689121253725	0.7349585268041733	3.412668772697789
5.436681091137194	8.862934944452194	1.7598211127086851	10.708936751962531	1.670351230667393	7.211815557176929	1.189735661227697	8.35761895731253	0.8797620347552939	8.529290573641422	0.9395752845991483	7.366946445021873	0.7989610463233636	7.6874147746361	0.6813913897179855	6.627212985997674	0.63492674236674	6.862113708875932	0.6309896522896311	5.621353905309394	0.8743160604902672	5.067448411947061	0.7454102144088577	3.7129664648270726
5.995413702619396	8.950434767292762	1.7724938929212208	10.66916449382636	1.7259317367089562	7.193896019047971	1.1646738826353937	8.338076073032365	0.9082525258773709	8.220138490646889	0.9135657422390299	7.099968546265072	0.8665168010437473	7.281582694998638	0.6924628621035532	6.6207159533866635	0.6785211423105217	6.719736560393586	0.6405070188570917	5.540296418476726	0.832067481744618	4.916862371790148	0.7757817792697493	3.764446069192093
6.23346509302966	8.95870083733763	1.801492110728062	10.839820664067553	1.8300218671158175	7.144205113915848	1.1536940779284317	8.340576486696131	0.9314744378200377	7.915779964592214	0.8562611914851741	6.861148016796098	0.8423645338942933	7.339344438976457	0.6875189946589163	6.654070151595891	0.7154017711422993	6.6240237642268305	0.6687572084036774	5.37332982457925	0.8167354555422709	4.697828131561908	0.8179207551143733	3.6936616131901903
6.2680326483879005	9.031124313589995	1.9323722055393862	10.397777663045966	1.8608977566465288	7.107478580267681	1.163676698477466	8.382118829622943	0.9850973349356666	7.6322015506742575	0.7971940914015653	6.725953067491674	0.8091365488884418	7.099339787341734	0.6632408628209747	6.73499324178602	0.6993226490431549	6.802371766589044	0.698744474008	5.3203345858383715	0.8174872500889937	5.001281818544782	0.7707796007323761	3.6679218110076803
6.075037936860374	9.030226672291986	2.0014004584012723	10.341274293699302	1.8024944009356223	7.071473643474645	1.1349055961408478	8.431271449742006	1.0611646843442044	7.397809647282325	0.7845278155058095	6.82904902185558	0.8074865078459901	6.885816287328636	0.6627823058905289	6.9155023692906985	0.6862496214423723	6.930155082784574	0.7292282442390393	5.3172226432989635	0.8383065942725704	5.348086032239493	0.694949756585416	3.6057172890666145
5.520121279519612	9.247374950900163	2.0466434908974533	9.819008684752557	1.8214518972013978	7.3628378196829685	1.2018386836241064	8.377589668170842	1.033115938973047	7.374378954021379	0.782109646944682	7.072400649087195	0.8506684503401184	6.814686653515099	0.6640551454493437	7.071213893166339	0.668624087040137	7.146588698045658	0.7263688160601035	5.360865562172098	0.87118453447415	5.254540158808682	0.6819831694440307	3.7429962340400014
4.926540231248766	9.345030252073148	2.072905113960041	9.285230651083864	1.6467511164558333	7.693760271710437	1.2804928388007415	8.47903245319332	1.0258556157461869	7.523165489062464	0.8096491064938883	7.158490833309531	0.8064869425259056	6.835470378353954	0.6583145870682886	7.048560765355008	0.6858477212554723	7.310253090615533	0.7260776381287001	5.335849209273685	0.8743512904323429	4.957931291832942	0.7175094475775804	3.5413677836103394
4.596457950893814	9.84505221376762	2.104146046261822	9.480752122104754	1.5274821366446967	7.968353420554633	1.2015881531110615	8.681998058057934	0.9937565755399304	7.730586461294746	0.854191720706906	7.173117083485895	0.7565404127280244	7.103482873782775	0.6593581719936707	7.132150265917782	0.6705505425015079	7.3017042770339895	0.7173622886166687	5.185963414905457	0.8471591932416866	4.887201485092574	0.7251093291167673	3.4362635913650896
4.489766953005483	10.540803930590146	1.934654999670232	10.214534598390895	1.4821668281994742	8.111762244227052	1.2025322203365156	8.617965481171762	0.9807119618721643	7.671368167029356	0.8954168652542033	7.376441348070887	0.7442054593486612	7.241234910368322	0.668197309845019	7.23795767070396	0.6376875485674877	7.077759277144082	0.7065722848641975	5.178414547985093	0.8363348862073512	4.937396831811545	0.6902235005686144	3.740851250524792
4.579247608897939	10.80321842304394	1.8066456790706047	10.584338429350014	1.450705317401015	8.391410013248167	1.207636641450165	8.546988309961387	0.9577794193360692	7.739666762503757	0.9472530884514964	7.444535168967247	0.7474958225392689	7.222264292868491	0.6174531626743976	7.337971935680898	0.6058354812967605	6.8204968474264565	0.7015498372379803	5.161856172777725	0.8291041678828276	4.7092361649071295	0.6603785828772005	4.066888744836586
4.79902305253777	10.43527358390271	1.7678875553721942	10.48902959176875	1.4303332570694365	8.500992403395253	1.2234898963459673	8.772002608375756	0.9445683549574272	7.632445683146227	0.9641164668392317	7.421505939467932	0.7513752497548989	7.371747348335003	0.6200235739954639	7.302300866644795	0.5964992987835946	6.821404597760086	0.7124600575497798	5.0768932742515105	0.8769337243509713	4.6134086848072755	0.6734129576646953	4.00468422289552
4.943988241156665	10.432941763477034	1.6487934887406392	10.798491414368048	1.4242535224025799	8.485704739848904	1.2018622794810818	9.188695353913046	0.9616507850462337	7.639375874798545	0.925625185147752	7.25184126003713	0.784740859080213	7.224129219830133	0.6804469037933448	7.1633912453344255	0.5985477775801713	6.908748135356345	0.7108056337376336	5.145968495441902	0.9119123774403861	4.649914391511982	0.6775297673634796	3.815925673557113
4.638996978524406	10.387040152461694	1.6164902784927306	11.46312716776032	1.4109817200399684	8.560081846691459	1.2126362862330482	9.377233783265616	0.9788516692325082	7.698928186673315	0.9492206145442466	7.0614228499434475	0.7904346159065222	6.957767253882791	0.770854781116793	6.886379358194081	0.5950488429210512	6.9160101380253804	0.7101577846646279	5.102466524582422	0.8977986141023665	4.750305084949924	0.6756314263265737	3.8566803603460875
4.627731752673658	10.30226037213148	1.6678944420716912	11.904918139867167	1.4078689223380227	8.630089019160692	1.2205097788364763	9.278716315865235	1.0428246791029312	7.554293171876321	0.9524871435127256	6.883087918749906	0.8049958840258267	6.923592047207506	0.7703176974222943	6.7444616172672776	0.6294038006864763	6.759428193113494	0.7369907638387702	5.089773251033571	0.8783045594836918	5.037787525249487	0.6867810478831218	4.013264156956357
4.716759760929613	10.384681955706096	1.5655095512855233	12.108693703358952	1.393197758367413	8.741587412807933	1.2311794211325038	9.10655692243011	1.043062899770404	7.648762609818144	0.931337750798301	6.699751675535315	0.7889205493524328	6.910105038462929	0.7402238380489851	6.786814372838952	0.6372118779627945	6.709232592247302	0.70861983775484	5.252338333836454	0.9026159936584975	5.35264924557758	0.6799640538574196	4.208457656840391
4.769170326168834	10.501161344662034	1.3832661802273252	12.016221791714024	1.3695282290012538	8.720462286644134	1.2500924371568662	9.284500180487402	1.040069963855377	7.803967133903149	0.9018997547576357	6.794646623485399	0.7630764652865465	6.951279039791905	0.7249647541943105	6.8056249404105404	0.6397933572026653	6.701192517863726	0.6764885986317604	5.400073867929653	0.8834201501532996	5.119925365335076	0.6699825320341323	4.075468678897423
4.377767134358204	10.563424162303493	1.5163281176104144	11.92284071340669	1.299121578196421	8.945627859837547	1.2332475380863461	9.603629581586825	1.0067280661801699	8.068721031901397	0.8799959672743228	6.929747332678108	0.7328322596622576	7.075955644571631	0.6929329802203072	6.829875770739832	0.6367856592028457	6.677311701394398	0.6904757819025743	5.505977065763153	0.859450861246125	4.834724531704558	0.7050210128055445	4.114078382171188
4.52580810411151	10.555682577369918	1.578419547686645	11.398565857777088	1.349812500869859	8.767058695691164	1.1260836662210503	9.45255171935821	1.0058636147124458	8.274928316987324	0.8593212490227052	7.114722235367188	0.7167496211588417	7.121092605346729	0.6917362982081152	6.869007961616761	0.6463928882297515	6.828427193747726	0.7061123672509347	5.517221254272221	0.8512500218445993	4.611127078138231	0.7224552424095149	4.114078382171188
4.815918546631345	10.539386666785909	1.6053774465562605	10.587615387294528	1.4080307496330986	8.526926169495335	1.1460546824530877	9.33640590847614	1.0923146844692653	8.469326090060733	0.8685146196827551	7.081135191720971	0.7092613202372569	7.179482807111971	0.6471291117586305	7.005901601081262	0.7036020420450572	6.9852485453410065	0.6718913293002227	5.493694805710487	0.8613021817074469	4.825598105028381	0.7464258991087863	4.124803299747233
4.750281704757383	10.536985301042934	1.76644895710415	9.888265415648469	1.4954408210263008	8.410356172700522	1.267574291459889	9.118438945713464	1.1233174790052671	8.489166292180375	0.8093129793859584	6.966458269698233	0.7067022115890689	7.348284234446724	0.6315442605890725	7.086150579290264	0.6922764747363245	7.015912551116578	0.6374143339047112	5.4407280072858715	0.8610238859310101	4.862103811733088	0.7272764824758221	4.491595480848002
4.325238826634748	10.64031364879497	1.899220130212519	9.640942398775728	1.5128427800182767	8.29745927028957	1.2630267473000347	8.777881570550502	1.0681454368155343	8.360891640612005	0.8538688593817445	6.94941758651815	0.70706306295019	7.369071436001475	0.6414958287957337	6.8883669712409725	0.725829914644897	6.727557178652547	0.6224354273233156	5.416824195684799	0.9377395676098289	4.8986095184377945	0.7306864560952577	4.163413003020999
3.9173945492283297	11.0935850219701	1.960317931437087	9.552041381800352	1.5739453923374116	8.182646607312682	1.2475593179004343	8.798066981557072	1.0405780393952795	8.057696072878343	0.9125759855179356	7.0465979037595226	0.7049858710478748	7.477971945735837	0.6627711076076301	6.726679322384412	0.7666703042079037	6.408847034043083	0.6374307886380778	5.182946547638184	0.9364917325047722	4.9259887984663235	0.7175133741210709	4.176282904112253
3.831891341911127	11.339654660115835	2.1008376213436235	9.392419770833069	1.5871306972274188	7.969748849659932	1.2393944082397854	8.783377219895117	1.0423461354017922	7.65398244741847	0.8923081487567278	7.301223215217139	0.7038450969711469	7.828752133098455	0.6743230891198233	6.5692413452877565	0.7184017298283876	6.329463768603267	0.6581486359379521	5.074876048844288	0.9235474831831407	4.734333838266616	0.7076436495981538	4.075468678897423
3.896687496000105	11.199590482286501	2.3195642316634806	9.198566463483402	1.5430036367189237	7.979698986787393	1.2358859104752027	8.621667990848852	1.0245807186908023	7.492506255245146	0.9000232393758264	7.3289117615012085	0.6883942006965356	8.058604525984151	0.6846420668395221	6.451707999103532	0.7177722011065113	6.250958327661904	0.6842904261165459	5.0196643849603815	0.9280596009023594	4.695546524892865	0.6873221081834583	3.985379371258637
4.362820051292599	10.93935165018156	2.2381028237558516	9.463649661130741	1.4589945657366175	8.090046316991774	1.2876920262589817	8.577694702683205	0.9711677592660644	7.6457677067918945	0.9470873471081669	7.217039380285471	0.664929130993968	7.922145662153491	0.6869878977605727	6.3991008854436435	0.7429596882541283	6.2324242604104345	0.6770099236906861	5.008906737398956	0.8899398811038943	4.782247578316542	0.7134598020428206	3.8802751790133883
4.68323210996448	10.760031277955008	1.9245121632688733	9.833210776021856	1.3884451683308177	8.431779076417957	1.2627698967008198	8.712379815162913	0.9384520277092007	7.821170863853114	0.9393338248503075	7.133926093445953	0.6566977272680394	7.957030367208119	0.7125281097067626	6.398082946186226	0.7324458934549308	6.28003626417322	0.6675970523151944	5.040914785567304	0.8506289573367509	4.964776111840075	0.7059972293402167	4.006829206410729
4.754485571943795	10.404916412836428	1.7725448945755584	9.858173861692256	1.36600188455311	8.741690517828042	1.189557135725862	9.02748904029259	0.9785051371774655	7.9414631762260175	0.9291217789256274	7.002413082176646	0.6824502740061827	7.886284579385136	0.7098988166365197	6.481033186029963	0.7013780256509504	6.431141781248156	0.6847795966416327	5.042756237284344	0.821744235175241	5.067448411947061	0.7130951556037882	4.105498448110351
4.484759310374378	10.144392193622572	1.7625104866132852	9.770067929006796	1.3052763326848285	8.86380960684713	1.2293976742244193	8.924504910540858	1.0117134460861825	7.998560212954131	0.9369489289611456	7.048766551754614	0.6983806160227944	7.79409151066113	0.6777962761503821	6.7092513165747425	0.7472426852402403	6.404278356539758	0.7249543540398343	5.0803647948391015	0.7987605757377094	5.40740780563464	0.698783989933686	4.2020227062947635
4.361446263637104	10.051969634229058	1.9132673536062135	9.26177682863729	1.2701864150955944	9.067015630895286	1.2357950852399509	8.986166568302945	1.066239012638507	7.915280919772891	0.9407053180300602	7.0362742700668575	0.720298790909026	7.6902534303850745	0.621432281202242	6.895071763585665	0.7975623924238648	6.427979617998038	0.7412496273010674	5.035203805530949	0.7982046071356829	5.117643758666033	0.6670023147923675	3.8867101295590154
4.595134377764932	9.449393057719332	2.057903670709061	9.076794007801727	1.3432361073692571	9.012875467761074	1.1580882747739523	9.038003502317473	1.0592458276765904	7.553088996384715	0.9116600765623708	7.199312058280192	0.761659176382701	7.584840894482474	0.600447376182928	7.091636925300609	0.7539623241734916	6.420847293948097	0.7479417594908063	5.089898921191384	0.79213080511503	4.859822205064043	0.6434934550064381	3.6100072560970324
4.850930193394794	9.160033316842929	2.064160977761546	8.938458654203691	1.445964262352928	8.889950098755467	1.1121654365929228	9.028155847245182	1.0320654798116333	7.536416492352649	0.9048866146645201	7.338354798080069	0.7694808693225802	7.248965553717825	0.6108672178641147	6.97048867527929	0.6588128647814105	6.540590535760054	0.7073240276017447	5.049290850446631	0.7917276545767306	4.706954558238086	0.6252073487752567	3.479163261669273
4.999509811402483	9.056608868162629	2.0260016978523074	9.090264458549491	1.5687245053659373	8.56554480939138	1.1633997243200136	8.779927179607022	1.0869448302991807	7.453493093586716	0.8506497435147353	7.4609497950089025	0.7652056188808222	7.144320709796325	0.6530686360207014	6.727837757797846	0.6423225713086722	6.394382880375363	0.6966716878199939	5.0880526118996645	0.8014588483480123	4.784529184985587	0.6395271960232318	3.622877157188288
4.877916543628491	9.059783614570868	1.924294255296268	9.388867501856982	1.5939775758387635	8.454803985550969	1.2654113716144502	8.556344964904053	1.1326721499565153	7.363057706952799	0.8561860650973154	7.504477775459882	0.7804770343095858	7.146439519797223	0.644733947240571	6.7621938495637135	0.6528482010460523	6.298869589776437	0.698660714812453	5.0611711461946465	0.8052136188173425	4.727489018259483	0.6403733214777297	3.8738402284677607
4.614014395559574	9.140594776319178	1.946460660750104	9.562933920161571	1.6427751663140902	8.578081123306083	1.2983678471681155	8.492236175085672	1.1825895108345834	7.210000121872902	0.8685808481012662	7.5913129591555135	0.8026576533860509	7.088949456332877	0.6221199663154733	6.8837869505934295	0.6428224028807323	6.40036804741028	0.7127557417383297	5.070626454480371	0.8225767465876488	4.791374004992719	0.6310713942472295	3.9296097998631994
4.300130278800086	9.556610762961691	1.9372156978258317	9.202215353244357	1.5972539593178319	8.650148045321739	1.3400702022874629	8.476797997933096	1.2177199068222742	7.156617544853028	0.8562067314124151	7.7212374731335425	0.8065181863973938	6.805358128096238	0.6534391955095173	6.855686564098857	0.605961293516068	6.503552327092293	0.7395569700651045	5.293469103121011	0.8560019180829826	4.989873785199561	0.6327714478433256	4.311416865570431
4.165842904619407	9.872864550224596	1.8731504388693487	8.93427718602014	1.4527994910989945	8.66454624820489	1.3446556867692947	8.29762004541065	1.3130918838013539	7.4233417821331535	0.9031228414914191	7.725466104682571	0.805364739733722	6.608931626831591	0.6517955497318815	6.781693547892356	0.6045543528552224	6.6335800809259196	0.7272642541123668	5.352433008400141	0.8729183695873008	4.887201485092574	0.6240753148593539	4.380056338057125
4.0908586528261965	10.10960239004352	1.8575070762829955	8.721722518322824	1.338895652252498	8.634917590915304	1.3578475144267315	8.2344168181024	1.2428146325749503	7.589184775003124	0.9359907391157162	7.743214852009429	0.7982763951606269	6.440355027124688	0.7016753461060176	6.631218570557332	0.610842072816645	6.867270927804351	0.6971642419142091	5.3557958211673	0.8740964660615448	4.882638271754486	0.6227464208478091	4.412231090785262
4.042242660875125	10.190273486119986	1.9198115984854127	8.534096013120658	1.4451443540381574	8.48901988000429	1.3727020039053959	8.220186357385877	1.2441723609388267	7.721621568163396	0.9573776027377564	7.753712472033356	0.7864546628989071	6.496207309065835	0.7983081560333939	6.639963028202242	0.5852174275108397	6.8685876645520345	0.6911892880137012	5.107298009384038	0.876305532050765	4.878075058416397	0.6532769012940332	4.350026568844196
4.10099878092973	10.194186430075622	1.9771399847967768	8.563172466782866	1.6362645570822705	8.290583992687388	1.495408646240759	8.073075389519532	1.2054370219900536	7.832863699567341	0.9118600325021677	7.82819232815502	0.7354337439267946	6.62694225684977	0.7875025468339638	6.666757230470607	0.59987073941152	6.367509480388572	0.6881545927055861	4.921477679547642	0.8695851678048927	5.113080545327945	0.6672171813392223	4.483015546787165
4.449486388230948	10.063795958388988	1.9799019048272752	8.854699492731305	1.7878890926377835	8.088332210515087	1.4328105952638757	8.371094932481885	1.1040145698911175	7.750692672692288	0.8269298864467695	7.834284952743837	0.7201451088221393	6.6868727265352605	0.7013059163559338	6.920366848121653	0.6237683107270863	6.365813683062012	0.6878665146741648	4.910662054481985	0.8499002177406325	5.484982432382141	0.7066474538946869	4.6288744258213885
4.707458105660159	9.689893195095376	1.8359372814763781	8.83232596050587	1.9448153671237831	8.163056518943824	1.2898327757127879	8.671279012645707	1.063203386705041	7.670085995968784	0.858683180344075	7.868426649868057	0.727342155478955	6.630547445674551	0.6600860652762208	7.0767136533825346	0.6750793754370388	6.201740304078084	0.7024848194008839	4.825396850280007	0.8067710444825203	5.578528305812951	0.7267220455076906	4.90986726631379
4.861372392885743	10.069249615298993	1.7043523752835077	9.110069391235115	2.010723734394075	8.402882039823135	1.2160548716453952	8.949408329203228	1.03429294294163	7.759405031389974	0.8902574261347539	7.733795966120626	0.7420693161031834	6.452460041301169	0.7345713129683826	7.132619121294545	0.6947055298909185	6.338890406683264	0.6885634866350088	4.7851261851054625	0.7928319695678884	5.94586697952906	0.7121874129957548	4.862677628979188
4.601330182916317	10.378391955887523	1.7269607138116403	9.115899233290577	1.8454521933250783	8.65918078808824	1.2068483732367854	8.860180071672763	1.0922162681398848	7.995742702289008	0.9093019835995128	7.5593776701681605	0.7588360946907484	6.371124425200144	0.7660366966854706	7.0507918879569225	0.6786319488259682	6.445157047388259	0.6784198866206722	4.817089535751975	0.8190466507859859	6.018878392938473	0.689456909464615	4.847662744372724
4.11434790375777	10.30083111222394	1.7624407738847414	8.735303559125553	1.6774937945840216	8.876548161630653	1.215177572693084	8.811713367943575	1.0874379516943549	7.912849582290701	0.8678706123140651	7.448152408692469	0.7761494541143662	6.411768724028897	0.7482280051391504	6.935408794042685	0.6699848897567157	6.6052103891804	0.7046526156958215	4.793329649387749	0.8654236178695471	6.018878392938473	0.6885770367715168	4.800473107038122
4.045324908975722	10.18584828905248	1.9540750993149816	8.561297674324734	1.7205438596482114	8.729077313364218	1.2282009995458079	8.895034561185645	1.1162700737294067	7.772568368928864	0.8076268231108858	7.30714067339263	0.7801980830512187	6.4988436530613285	0.699229931198514	6.86249289363808	0.6649894201923124	6.957208037782411	0.6878223976932222	4.805019990461444	0.8804357243680372	5.959556619543325	0.6636096118950168	4.6288744258213885
4.012540018070903	10.234579228526117	2.100820158816199	8.64582456359975	1.544637748129604	8.641823227819998	1.2874613559621817	8.523574977772979	1.1858055076226526	7.653003064034172	0.8091590038312774	7.33905265141148	0.7519849401517735	6.83869966796737	0.6596529041026987	6.969957370035097	0.6367226872994806	7.162618970420847	0.6792140848761621	4.860406331163835	0.9462431792626207	5.745085592653175	0.6885449171870652	4.648179277458271
4.406018197472814	10.091164162238908	2.0792357780480186	8.829442470335863	1.4471479700347358	8.694756325567637	1.3206081743327795	8.300288397305568	1.2058349845228271	7.379137476366234	0.807116189267957	7.346517149974126	0.7257736466783781	7.125446198657293	0.6580186151747944	7.095499510574921	0.6004393415297574	7.135186954844133	0.6608104367231857	5.081476709352611	0.9708992021185389	5.763338446005528	0.7065009107008794	4.498030431393629
4.687389860645333	9.917387596978196	2.074587494076931	8.621511048989042	1.5049291349671465	8.93668498778238	1.3155073115604912	8.508532028746723	1.2468192458906522	7.492961546452611	0.8381357336796561	7.423165840419632	0.7199573070236361	7.16559258210257	0.6225722139879367	7.063638140183365	0.5935061846736627	7.043224863352595	0.6361124316551208	5.4017456570988545	0.9185130830760312	5.55571223912251	0.7213854751436766	4.633164392851807
4.707971889136911	10.21386059935635	2.034738064778032	8.699032931361351	1.5456357578783957	9.119163826867702	1.2584740063618236	8.575737446671985	1.2539853958489549	7.353257373479065	0.9563936142341234	7.6032479489502025	0.749828288626894	7.324042750092808	0.620007052501238	6.877518986406741	0.5924703876993471	7.096851959985473	0.6343465796476605	5.606785882152563	0.8976165322313293	5.34124121223236	0.7445283272332692	4.616004524730133
4.835362268165479	10.494546506469794	2.073294311108188	8.88035231111294	1.6582444361800013	8.991503916600141	1.2499765750044354	8.617927262297203	1.261761586817278	7.480110825299905	1.0803182001412244	7.680965408669412	0.7639460574576284	7.529197960505548	0.6474546264853688	6.7346414558421435	0.6012640520647714	7.055923392745017	0.6268390535831543	5.8314122008759615	0.8892010925077951	5.398281378958464	0.7597328765694	4.300691947994386
4.468005967615324	10.683630917321192	2.121478148895106	8.75353753097774	1.6299691869181887	8.699626756756954	1.2444728591236967	8.695319359193782	1.2737089294012718	7.450051142787122	1.0297653924303363	7.747238807640296	0.7801196600814638	7.678026979489131	0.675839173858138	6.53366931031686	0.5967386439296161	6.7921471062377226	0.6295578668771957	5.820019856339196	0.8603516843512592	5.382310132275154	0.7559633082357778	4.111933398655978
3.892508674264139	10.475157406624557	2.124736868700064	8.860419908837645	1.7053760390243666	8.478963214352952	1.2455488377944983	8.728743563530534	1.3403471286449442	7.47947909289679	0.904850345225374	7.771351956182682	0.7396689357443889	7.718779056510612	0.7099617260272771	6.46007506186612	0.5873332814634603	6.860068776805666	0.6459994310798493	5.787928876835406	0.8746869516337016	5.302453898858609	0.7440647196889772	4.294256997448757
3.6317981995258477	10.985314021743218	2.0338266116649413	8.953523929954644	1.71734571254371	8.47852663913622	1.2570645212413958	8.550091232941725	1.2658343121396567	7.653880355657464	0.8429386420702561	7.765703894594699	0.7246814361952519	7.907151910963361	0.7672387282976948	6.306317198334521	0.5659014025588113	7.226041790434211	0.6591790904935506	5.712838881321306	0.9213447202169155	5.138178218687431	0.7069946808893013	4.558089969819486
3.5400017688403405	11.227651380897626	1.9243150764874748	8.83377469022592	1.804522228264415	8.633610892599231	1.2748011025854968	8.631666722884104	1.2913798070393172	7.566132804128889	0.8411781810821312	7.774706487280236	0.7441335222935951	8.083594911497553	0.8052305306983466	6.302641770114091	0.5746872003627399	7.53852736132736	0.6553759336586771	5.674139484859307	0.9133046897152473	5.261384978815815	0.6624070225273427	4.862677628979188
3.670486668287009	11.000154362140673	1.8445274336275408	9.021527500911917	1.7073557994057884	8.692028663891096	1.2433211213295874	8.762081438174166	1.1885998887238802	7.220214053800774	0.8064805779594495	7.80524337653327	0.7462589692757976	8.383348333022804	0.817632348066125	6.287967976751733	0.5898613174202356	7.625422011395999	0.6503208152810402	5.7023693976254854	0.8550057915389161	5.265948192153902	0.6678430158290092	4.993521623406947
3.727818339015882	10.798460776021747	1.8705296103493763	9.226147623191888	1.6663526970823344	8.912042544131017	1.3073138351608649	8.765276760904172	1.1287813839067118	7.057114856271597	0.7686921393374316	7.967421650109485	0.7562192272145165	8.372706354006343	0.8074959429800158	6.294499988990438	0.6182985593550439	7.621621430328828	0.6470591789872364	5.803012116300076	0.8227644723491958	5.199781598751622	0.6487628982180442	4.594554689578042
3.837201846076348	10.663816729547845	1.9093731729413785	9.40819689730625	1.5176385775975434	9.014426456990597	1.3522862458063252	8.789998077870118	1.1296058515580953	7.047516011351026	0.7438851604176115	8.098705703098256	0.7590648996517069	8.3798227775478	0.7645946539989851	6.328232544824034	0.641608294657807	7.379890509066819	0.6394586225157382	5.824930511773275	0.8556767553309611	5.302453898858609	0.627432455811331	4.648179277458271
3.938311001397984	10.130009793617571	1.780007384183896	9.822859546877051	1.26039741284921	8.831045102330881	1.3606928794427877	8.797692211769487	1.2297025110774273	6.993928933753983	0.7446887469846092	8.01715276548723	0.7486152145580569	8.208592036371181	0.7442130534581556	6.473780144181054	0.6875599248973071	7.219537908922933	0.6330198962827855	5.8118539599126935	0.9064054745558887	5.39599977228942	0.6225054832219394	4.667484129095153
3.733859752229173	10.006268475143383	1.6951333481785429	10.157450340229198	1.2578519323803372	8.542170613175351	1.3822689199683533	8.900974223925866	1.234712719871386	7.191022785366847	0.8766089710852244	7.964873264127002	0.7353721334740202	7.902090309294549	0.7774599139799715	6.403030798478425	0.696479213399437	7.203367982650257	0.6275093527745931	5.9484891915596805	0.9459468726336254	5.430223872325082	0.6282689246218565	4.433680925937354
3.605182558130754	10.176335791163268	1.7292520551868724	9.968485695361945	1.330211867389089	8.356685358477945	1.3279631412786368	8.764689089503609	1.189201291350635	7.56518734564654	0.8718226588134173	7.848782670865798	0.717376257432984	7.884433724844969	0.7859803831158598	6.337575378742396	0.6830059071283632	7.047125197203686	0.6326591541914469	5.98822336895017	0.9880501374740946	5.505516892403539	0.6371564206245869	4.148398118414534
3.411053118117131	10.545876080591283	1.7841054347736667	9.783131524762867	1.4338078030092531	8.445692341487499	1.2901453033031296	8.709793746256755	1.1375116713399103	7.807914312097659	0.8878863446999575	7.684909931113029	0.7012597407990289	7.794299948056905	0.7604617350685696	6.369847839987908	0.7005537349685985	6.682867931458483	0.6360096031721538	6.048239957670919	1.0573444424391996	5.43478708566317	0.6224226260885971	4.528060200606558
3.4198175067878145	10.385261033466856	1.7836229348916268	9.494509524942506	1.4888607065097599	8.244857228346161	1.2936688345351521	8.583652575593069	1.1331832513026914	7.762321938847259	0.8752578425509071	7.586279933981642	0.7201980844638705	7.637898227960176	0.7119078077034543	6.3759533574999105	0.6979933928254958	6.451162164979963	0.6372567189950532	5.951046939671852	1.0712749003387585	5.01725306522809	0.6256885824824778	4.4680006621807005
3.5939811761343607	10.135970215123393	1.8402227243402152	9.357150274092772	1.601923145761713	7.990829963618102	1.3270902449095352	8.656907142093317	1.1718976180621672	7.6657047692624305	0.8721830103083428	7.557274826033534	0.7401139468682609	7.433455082074225	0.6670743255298804	6.293533909437938	0.7223715233155955	6.558655764927118	0.6416754883035763	5.707750728541518	1.104562501521283	5.131333398680297	0.627981049667473	4.120513332716816
3.49303989104622	10.018721402266209	1.8023313455032834	9.447080360632253	1.8354243257300047	7.963054823410023	1.2974295908506501	8.964351909155633	1.1836753594628298	7.65773241730445	0.896469896871404	7.600027492566194	0.7444527155253462	7.375999702989876	0.6467392024068287	6.478688459866533	0.7061791581394966	6.551593267825914	0.6388721621543472	5.472055250693435	1.095881927646317	5.3868733456132425	0.6430261974099586	4.111933398655978
3.7355979217542163	9.647658837523453	1.8224733463420215	9.606381260440134	1.910409474420049	7.989986828641794	1.1917157288339957	9.314813818068906	1.157701392405009	7.781260594623988	0.8809394532388943	7.476747844318803	0.765415558259942	7.356883063422472	0.6641013284801479	6.570907145759825	0.7104479887783226	6.5462465186080525	0.61451626758618	5.505606009736098	1.0936862800992442	5.471292792367876	0.6526484344118378	4.515190299515302
3.86347308326634	9.312313654446239	1.8079546869549095	9.89255863799283	1.796070079473275	7.873976589662679	1.2233060291219986	9.43394227488491	1.1191602782443546	7.889184268212531	0.8899901003430261	7.320093539869124	0.8213157852048906	7.193167657546741	0.6865829396268641	6.485562502263044	0.7045417433807698	6.590526779388063	0.600079989152469	5.584012788579882	1.098007986265892	5.699453459272291	0.6496754437690729	4.716818749944964
3.802171788588023	8.984631282729636	1.808501135227709	10.15410528209294	1.7523812607562868	7.950035429194123	1.2529756701550185	9.246642361884946	1.150113909246291	8.087437749067245	0.8589342939210611	7.2182537716863	0.8517374658346053	7.20594905852262	0.7167276547778456	6.324544215860177	0.7002906114958227	6.620123430375741	0.5909004761438096	5.693897904908121	0.9767460458349917	5.726832739300821	0.6587156299034751	4.682499013701618
3.5944096874236635	8.961891294426524	1.804865996179777	10.256761373694387	1.7402628379159077	7.997781672063118	1.241093869768038	9.435786223173908	1.1388913862441103	8.078688136388447	0.8405815316039158	7.328208941887577	0.8777888577960475	7.3766079627135275	0.7315365883035068	6.086835245853051	0.6378596806056209	6.709412147258349	0.5819230343573366	5.82002859213882	0.9503531402799276	5.818097006062588	0.6529638950200335	4.600989640123669
3.4287700275788895	8.92004705239869	1.757235051865144	10.443755769424486	1.6241613495050693	7.892157233490513	1.246790062424819	9.449588182861557	1.058385177772129	8.222482637960518	0.880930064169163	7.410468775985228	0.8348774842481537	7.575570893781172	0.6855046965971048	6.1679741828100605	0.6012068039837375	6.89315677523038	0.5736550591226361	5.911222387887948	0.9737434043134569	5.683482212588983	0.6663689315924799	4.315706832600849
3.250449425811558	8.856874260810805	1.7160205947180533	10.542120384840336	1.4846869554289153	8.11525903937926	1.183285581166476	9.39542911499223	0.9821962363742962	8.481533189241878	0.8661288673272922	7.509939605191322	0.779714801256082	7.6650799378345615	0.6739260115763536	6.378521568183788	0.5892999917484353	6.911451435800453	0.591008307558804	5.99954190969101	1.0519174172569958	5.4963904657273615	0.651562570569853	4.071178711867004
3.642652372313851	8.949927659861274	1.7299573874596328	10.27009737021743	1.4740358996206702	8.359479053412736	1.1634987789539424	9.461341835689774	0.955198240640142	8.573527853144808	0.8803038517604161	7.524946989578493	0.7967609665950826	7.744652610640188	0.6516753873592246	6.451087672311414	0.5925485437738046	6.992530498566828	0.6292799854688289	6.065563009150261	0.9905611300477579	5.58309151915104	0.648833572560332	4.05616382726054
3.963927711001405	9.322935320098976	1.8567061399975144	10.022460044767417	1.4096582402826852	8.531521670159977	1.1803796691341748	9.723239821039174	1.026362038185197	8.396918459733458	0.9652798711213357	7.4320982020736635	0.7585560352203334	7.947290182071553	0.6423739791326237	6.424834659438924	0.5958829603765281	6.88137597144998	0.6212402778254797	5.787640595447833	0.9664628862584408	5.5625570591296425	0.6538256002943812	4.015409140471566
3.8508973407914313	9.290847231475492	2.1021048527591386	9.563536344934674	1.374998361649792	8.6964682867483	1.1865457156543824	9.975965950945243	1.1007315703399252	8.137244419483102	0.9755574485059701	7.3619467155529845	0.7415546952950524	8.043052927450846	0.65139749210173	6.418844927703744	0.5598699683529925	6.88033854249726	0.6652492041299684	5.562605456971653	0.9812529974982581	5.482700825713097	0.6636430427885909	4.107643431625561
3.5007573961956595	9.277967332400994	2.216165153337151	9.028932378171264	1.4120043213705107	8.830064802956924	1.1873394226503553	10.118022135425852	1.1621197890479702	7.854662034345264	0.9721822604367178	7.33918135240395	0.7349903564783289	8.12612135530952	0.7020554463180517	6.539748320331175	0.5588000479790393	6.778879985976983	0.6652981468414242	5.521608310164745	0.987197511178826	5.523769745755891	0.6347734991345441	4.15912303599058
3.2985778239975803	9.47507734080691	2.2657779808726297	8.31541756664284	1.4128153307870595	8.864126449130804	1.1723345595235923	10.030086125489289	1.2257944470620041	7.637040763556922	0.9263528641649874	7.318742393105167	0.7020731010058876	8.317826062494577	0.7701512065357569	6.391127905092183	0.6201723703468716	6.8900943647641775	0.6415466795472945	5.64296169022109	0.9996087853571467	5.560275452460599	0.6399934422509269	4.0325690085932395
3.3838113475783205	9.462701256054261	2.318246694391239	8.003659545270697	1.4714325258386045	9.017160722740455	1.1178806050937136	10.076890757808997	1.2245145367084824	7.361746525345231	0.886891939168082	7.36214835803914	0.6740477232295818	8.498517775409848	0.7841242873968468	6.439771666476864	0.6489274030566844	6.8018031757207265	0.6595991511969839	5.7565911347986995	1.0018586609671833	5.573965092474864	0.6633039244429061	4.28996703041834
3.4537655315670643	9.3288099005845	2.334780732844658	7.758351013557098	1.4043233350265751	9.12697619518986	1.1195330850081788	9.706800983823895	1.2425161737044352	7.009315779118729	0.8730321434134197	7.4138484092916475	0.6655552686084586	8.555918934282031	0.7489454639736841	6.323053441892208	0.6500704682626492	6.560640845327035	0.6487477224375875	5.811585187171811	0.988883783946132	5.375465312268022	0.6519498847765411	4.101208481079932
3.094477193363601	9.440626969707278	2.3267165391958446	7.703682857069948	1.357363695643278	8.862956825513594	1.2040593661341075	9.402997576239374	1.2514115739384657	6.88564714636402	0.8348482869564964	7.5616641499787836	0.6581652325654486	8.483028012752092	0.7283230805760574	6.258300952215903	0.6991920146541217	6.4890382970326135	0.6217967440318747	5.811425318121303	0.9667032239748768	5.393718165620375	0.6392469446072688	4.000394255865102
3.008651423156567	9.234350777767295	2.2005346883441654	7.854989842062559	1.4719334072186485	8.631121310195024	1.2528521075782917	9.36420631783005	1.2794668652679468	6.796152303857499	0.8258602715113088	7.57447968968399	0.6491057271003365	8.558948561068362	0.677462587844525	6.3779137570382805	0.6890188006196146	6.583773515916998	0.6006234114268975	5.891545998172826	0.9695232965991917	5.243132125463461	0.6420137514269779	4.566669903880323
3.1492740045760343	9.162379765972453	2.0969598080993577	7.8088516711308005	1.6577509551562302	8.409750163946924	1.3129586256829724	9.449534901254083	1.3170517012240783	6.855685433895186	0.938362986738627	7.668616550429557	0.6583911131905309	8.581613354764087	0.6547031182879641	6.477603257031452	0.6566012027338528	6.724754125424528	0.5985887554627775	5.958068759739601	0.9728122446692796	5.024097885235223	0.6450477797535384	4.483015546787165
3.3204502037403625	8.7827416512203	2.022051681822589	8.160320253029502	1.5152760968141654	8.266640784730631	1.2484364748610985	9.343212690035022	1.338707344023644	6.8641454166867835	0.9175102500113698	7.876047393780819	0.6692928505595924	8.463626116923434	0.659554716190105	6.5069960284495645	0.6427802482801522	6.621849153537478	0.6225306520827969	5.917914480487396	0.975441070767043	4.994436998537648	0.6366052614331695	4.440115876482982
3.3978911110007988	8.41242357144248	1.952296267284707	8.486087706154134	1.425550927539065	8.292681079354589	1.2169582934457217	9.174026949857463	1.2370173218669394	6.962362763656058	0.83493965859684	7.893850263397866	0.7035594494317504	8.146988272993001	0.6826534729017902	6.5136712325220225	0.635744586238561	6.8223223233721075	0.6536918964658053	5.832966350555158	0.9979544554563318	4.7754027583094105	0.6580911659424015	4.581684788486787
3.5969259296162805	8.206331120552024	1.9002690280968844	8.792746943939427	1.4564999237780016	7.935937743415113	1.1539727739162553	9.198218373368498	1.1513488415623576	7.158929828123239	0.7171634691461259	7.973931360419844	0.7509908093298888	7.849287272750852	0.6541170212336952	6.58694386094635	0.6554700816584178	6.9098753418145895	0.670536111987261	5.908470180092671	1.0165139713283307	4.827879711697426	0.6412256295885717	4.950621953102764
3.560823288566044	8.132569163504233	1.9465256577869583	9.180409322616772	1.5287118981740966	7.906601851759345	1.1390334449238442	9.276487481027742	1.0459023965717478	7.466187823601487	0.7105133273862495	8.055112852914935	0.7636824761307827	7.649636200272933	0.6435117176140333	6.806188786335916	0.7101134689555008	6.831150444748614	0.7228423445926404	5.914652854134703	1.0207804078311615	5.014971458559046	0.6055915162636247	4.813343008129377
3.8867674451087244	8.111856651906812	2.1903768261854806	8.683008432396798	1.589697998393611	8.053981132512362	1.2092520020273299	9.179471340946787	0.9784605987534558	7.734850853175232	0.7103413662370407	8.11392072727287	0.7798382508816959	7.580721400042146	0.6781519996586894	6.8896447866682085	0.6998043007675142	6.915910385241466	0.7501231675607142	5.854920394358657	0.9849658560430196	4.987592178530516	0.5925777701344505	4.978506738800483
4.1685391795001765	7.866363392870386	2.2667765564805644	8.009012685983967	1.6080642834461316	8.312223661002507	1.3021178094335077	9.272108722087875	0.9736648089589343	8.054050255611893	0.7185262312556824	8.127950675769592	0.7933830147931821	7.541639388334309	0.6844711643894839	6.798976500566983	0.688794323981315	6.969866666061266	0.7029212145092695	5.917206332282042	1.0227983597895518	5.053758771932797	0.5976198515880349	5.027841359650294
4.169989576679566	7.799587684570366	2.2447283629621326	7.431253569508271	1.5695297386400506	8.626669663962689	1.348333968754442	9.32441170155511	1.0075765267076615	8.310196581642309	0.7334697574963409	8.234315502179253	0.7968726460541146	7.5092014634799655	0.6534963373993383	6.824788385033657	0.6912573428338202	6.871689976131805	0.6270462979858255	6.000183618810436	1.043551398687125	5.037787525249487	0.6179757982235032	5.274514463899349
3.967151233601838	7.868879662033904	2.2497068658991	7.600414445795743	1.5124713902240752	9.004042899053808	1.3218358089348388	9.177308377463682	1.0528664449748613	8.160285769009533	0.7254200890765867	8.406462545106342	0.8041512598186764	7.367137802511439	0.6648163576221549	6.917144165394403	0.7006779456661182	6.688015175108516	0.6254997835353691	5.97130557239058	1.0855423254526815	5.0469139519256645	0.6185662232878433	5.24448469468642
4.054646130745779	7.873831621396448	2.2534094204228805	7.491264389756116	1.5886914599283508	9.10732667763607	1.3567614163495567	9.253045597091875	1.1509865102518997	8.05372907873643	0.7162643070537255	8.38790045292161	0.7872620206947862	7.197745664590408	0.673277057453274	7.153575191608692	0.675721120529877	6.604611872476912	0.6501785591000004	5.947632064672853	1.1047829752209355	5.133615005349342	0.6203617362090501	5.0750309969848955
4.175689321000279	7.923778775141186	2.147075335407742	7.616334757287459	1.539096764190113	9.216465970717	1.3519298672953581	9.50504601801515	1.1975790776829587	8.182182232358983	0.7305325889481687	8.237447800221863	0.7375355791148888	7.2222863948481075	0.6641437142251823	7.271082094478035	0.6365283405485708	6.734200714061314	0.6431964303782168	5.90748781396192	1.0351330834943413	5.227160878780152	0.6132787833008326	5.094335848621778
4.017665434904855	7.959246780024692	2.012338447577743	8.166777548133666	1.4676997590153997	9.341904210174818	1.313968719834369	9.679136813516937	1.2188162773513158	7.96141212826499	0.7531325229192706	8.014204319261964	0.6996044488585585	7.520997629394479	0.6752156961434241	7.186545833386501	0.6307867950686035	6.970734515281331	0.6375188065791749	5.856638134617354	1.0000907855805226	5.008126638551913	0.6186787497736745	5.197295057351818
3.750206382197196	8.286489576647002	1.941458856017074	8.630886757438466	1.3121177823108041	9.231659600033241	1.236912925302633	9.627098893185613	1.2616639967163963	7.709447918301454	0.7926396515019214	7.921868671190198	0.6690396147397413	7.677320792267782	0.6581252618779646	7.079020254960916	0.6450741381874708	7.00732383642147	0.6350422901221148	5.998290183209539	1.002621855631297	4.6681672448643345	0.6478746574707898	5.1608303375932625
3.614123517202184	8.108551127842745	1.9356114739315822	8.554949223116772	1.2366058137610128	9.241653528856814	1.2055257996006146	9.707273099333147	1.182727739979943	7.708473290744531	0.8132762814079069	7.847754777150526	0.6528852651724428	7.827764745784398	0.6556001662712336	7.137063972958732	0.6519531384579106	6.79557860200441	0.659117151051819	5.999671497247757	1.0254124534184041	4.647632784842938	0.7037266153827589	5.090045881591361
3.766664694195072	8.066590170712274	1.951687195515851	8.72514091512711	1.1855695905629327	9.134568076414604	1.213212273259547	9.903516228979818	1.1784093150518085	7.626666877301642	0.8443492441191213	7.654544827027651	0.6724528268886233	7.833536342506251	0.7001285039590294	7.154434599342415	0.6540102112214118	6.79258601848695	0.6796532975418007	5.94142694393493	1.0538911633736314	4.688701704885732	0.7570284660710379	5.377473672629389
4.096492212108908	8.404129332257288	1.9977416571507902	8.954380129801248	1.2427555354732842	9.208039475900868	1.212889133676378	9.877733101751872	1.1119849999838123	7.659465916383007	0.8648845133826228	7.295207154352857	0.7389611271713287	7.801744176239852	0.6959172777880541	7.234100926064731	0.6314108475849853	7.063634282941672	0.6926878385886337	5.93215853475236	1.03674411741488	4.7366154449356594	0.6926334153045928	5.300254266081859
4.014160144069787	8.469181423198263	2.0466153689810445	9.344811916276107	1.3427398047881485	9.187888837377008	1.115644226147275	9.304178854180707	1.1934402389880414	7.701676579313906	0.8394495743247116	7.112810090010281	0.717850976399302	7.808175438413229	0.6805033838441815	7.245534193880574	0.6499328841651622	7.1042137154384255	0.6752780227155831	5.983997161457889	0.9656207784665314	4.750305084949924	0.6805426804238786	5.248774661716839
3.8325190810651244	8.640449148450152	1.9685509412173015	9.805229163903808	1.352154931820889	9.241545367067495	1.0733243292765258	8.950115828016381	1.2765824197528004	7.746874535947255	0.887108230405929	7.0125603122331	0.7196584914989683	7.764904480726122	0.6453242956032137	7.265689070263422	0.6731952914418503	6.929616417751431	0.6583501923424226	5.935788905866736	0.9539171125936663	4.697828131561908	0.660558818418069	5.111495716743452
3.8905049233321747	8.51489303719935	1.719187160959809	10.186482557869422	1.3189812478068312	9.168440368445639	1.0743650516031675	8.886513101060538	1.2664598185581546	7.654838971928891	0.9045814715892946	6.928574994433398	0.698554638261254	7.700782167798114	0.6566966958554888	7.298894043455406	0.6587515331077054	7.140264371545425	0.658559464132788	5.802106061100565	0.902414979644825	4.814190071683161	0.6319706839200006	4.912012249828998
3.9134280617998147	8.620744328402063	1.6595645464061552	9.919367413475317	1.4998290769534128	8.775775780945489	1.1223350613919427	8.733741243421342	1.2110720928573584	7.252249782588285	0.8815921324101816	6.9058556296411595	0.7029696113990519	7.901620704311932	0.6985552517499239	7.202274535300873	0.6472476545335072	7.38522728300629	0.6459912829889535	5.82676330603867	0.8830372164958705	4.711517771576173	0.6544096044636629	4.7232537004905915
4.177121360236995	8.385927830912864	1.698086954027336	9.973194503491806	1.6518848594155107	8.521385359459211	1.2192320388458104	8.63536496103992	1.181257842863805	7.014866463776847	0.8764311290413727	6.797185747686939	0.7103251209681706	8.052302398972575	0.6885906987503341	7.182797429318927	0.6575921445157363	7.250650802226125	0.6144032012344862	5.850088282773211	0.8883257188381708	4.540397271397862	0.660469564040976	5.132945551895543
4.426022321230871	8.221002150451074	1.6655206466861587	10.139012067801785	1.7793299239657063	8.266811829108246	1.311278835818632	8.592102094307243	1.1441934101371594	7.050392494275614	0.8789135872197983	6.801227946144376	0.7290665992636348	7.8977051772040845	0.6563360219792429	7.255633486316459	0.6448412187207178	7.138039884464114	0.5821619203161854	5.91685474572769	0.9079115921210874	4.652195998181026	0.6556551397329301	5.152250403532426
3.974743646480548	7.95423911772834	1.6450333871507368	10.221774172620712	1.782030198019697	8.112729398991023	1.4041783192981228	8.670026557644732	1.1605549582834798	7.241279515580053	0.8882289388373624	7.071908805787778	0.7714353024278034	7.60517479850773	0.6090236310903213	7.386865368169702	0.6515788157676441	7.016261685860286	0.574482844432305	5.842599704622448	0.9346579965809659	4.734333838266616	0.6437429657833738	5.289529348505813
4.1644939745329035	7.870377718681767	1.7063045446902503	10.147451835154444	1.7169486065526227	7.917867238487399	1.386409579999315	8.705675325297703	1.1776804886689916	7.3262146293260395	0.89137707467731	7.3742734155781875	0.8171391753802839	7.485030258454489	0.6147529381837946	7.47218671330895	0.6549645857599597	6.820267416023455	0.5920778275797481	5.660986151979617	0.9424446648704347	4.713799378245218	0.6389853595706552	4.963491854194018
4.326548763250268	7.971209643995997	1.8631387117534315	10.023441385992008	1.6100804846117758	8.09148212550177	1.3786625801975931	8.488626739608977	1.1668961559991764	7.479318187403906	0.8860546649498527	7.510433811139258	0.8306274055701213	7.482270739381591	0.662336753005093	7.406792844881111	0.6602697319533368	6.878074154302386	0.6210336104329975	5.534729481199188	0.9303579028383276	5.010408245220957	0.6383864980660671	4.989231656376529
4.558008950098813	7.911597738724737	1.9745769821652868	9.706015915329326	1.576713312241204	8.112196599398763	1.3318913482669548	8.50028439561698	1.1700274408023197	7.47008094389149	0.9007077379544489	7.44932102036223	0.7614671588391642	7.7928592632133515	0.7017841963565354	7.457110044491431	0.6977787350459878	6.793244386860791	0.6626095425314084	5.531160339030158	0.8932425770239527	4.864385418402132	0.6397934118058577	4.796183140007703
4.376550724026551	7.9426974446814755	1.9495127732919246	9.40908336390474	1.5659929068555238	7.928764639672446	1.2690105250148582	8.594692209917767	1.2156977454330844	7.448885648024843	0.8907241078798105	7.264203837041564	0.7162993056458176	7.668644068300205	0.6790685237899515	7.446899459074943	0.6990408201351725	6.792097229845766	0.6932634383146598	5.591211714253446	0.8619626846956159	4.6818568848785995	0.6590298295601985	4.673919079640781
3.9750759110871363	8.08893593258849	1.9159369984759334	9.216656668264134	1.5594211805831484	7.568879259814986	1.2509467275303987	8.587180852165554	1.3125631017859147	7.323528538024075	0.8679776741022371	7.156268813308008	0.7057648480578547	7.644209543435188	0.6289008356194781	7.528580997449493	0.6646030097796511	6.956719249141227	0.6784883380989671	5.6499422209040695	0.8794002965358175	4.563213338088304	0.6517881232932647	4.600989640123669
4.061088916391278	8.028201913575414	1.8955155610584706	9.161823208747457	1.6374825949534657	7.275950194802348	1.2821046057962278	8.412902334544608	1.3412971389519457	7.112243138993628	0.893810915135051	7.187973081976688	0.6921525102261872	7.7752017681953225	0.569768279117269	7.5281140675568246	0.6815256194214311	6.944788816184954	0.631778783663117	5.630826528498409	0.9547462509676131	4.759431511626101	0.6340863827469038	4.658904195034316
4.238760532268547	7.885537091263403	1.9020762432438907	9.575352601281315	1.728419338494804	7.280781797628525	1.3229848767895596	8.348288605948234	1.5064566794531504	7.167240953517972	0.9236474212555644	7.287627169232516	0.6855669151665572	7.809359342954285	0.560467102144119	7.3236610318873545	0.7491446068086532	7.077011131264717	0.6366388740434769	5.459292169095576	0.9653635711968541	4.716080984914262	0.6458883019561646	4.463710695150282
4.399180488046485	7.931269322584146	1.8746717431409834	9.997846772902463	1.8275578443907508	7.3555398739137425	1.2348016844029013	8.335174810819549	1.5587587286661422	7.126663758763151	0.9584094306943749	7.355836372342472	0.6734334632294838	8.020332340742911	0.5771881610988961	7.169216219814006	0.7789932437334881	6.834342533833905	0.6580604417576579	5.50764791475661	0.9456083452489283	4.752586691618969	0.632632558878292	4.141963167868907
4.598710600853226	7.960779142256915	1.7528671927995507	10.343743944242565	1.88218270861331	7.7069095011854625	1.17873075614039	8.55742408606806	1.5114974903582354	7.113198901768624	0.9491582054716741	7.316705375190455	0.7051244035219816	8.007709958129734	0.5646464359578586	7.118423682363809	0.7973433665463936	6.859859295959446	0.6779956137249297	5.401449305869474	0.9653062597428912	4.688701704885732	0.6073261863033954	4.686788980732036
4.351321433089629	8.262750747616453	1.6616967822606983	10.492214585351766	1.897745342913669	7.994683356304605	1.1923125287011942	8.625616225407661	1.4717409940835273	7.096009914883523	0.8828680037482037	7.2300575289019395	0.7423187533557707	8.014670177792786	0.5843518268531473	7.04367401509138	0.8036924604323975	6.824417131834331	0.6794328160523273	5.227554791956712	0.9686729339739698	4.800500431668896	0.6081903704672825	4.693223931277664
3.9637416845244604	8.601069322476478	1.729972371111569	10.277547647604605	1.80422653926906	8.499833024127197	1.2244332548734993	8.587119926783167	1.465802025579695	7.159280966711171	0.8446207698175594	7.289278767375229	0.7721741210814523	7.975688576951145	0.6173278810130333	6.882360166880165	0.7488515523684232	6.659715310311737	0.6750925267670719	5.372204865127296	0.9315040180807703	4.894046305099706	0.6209514477134864	4.414376074300471
3.6437400296046487	8.852715695539151	1.9197647170796102	9.935994337212973	1.8012258853720386	8.856590128830732	1.3181182966128735	8.395167877481787	1.3549701938066925	7.017663841439417	0.8335299520395039	7.443860266368762	0.767630383156022	7.9866596850722935	0.6307612130381596	6.803266800041265	0.7260862427485507	6.5040909921254375	0.6520507721860846	5.64177307303645	0.9253385646995484	4.677293671540512	0.6285905575866062	4.41866604133089
3.6492107072496522	8.923425223027532	2.182473894020784	9.876443920825539	1.7553679097860817	8.758762667763131	1.418715605231264	8.214636302349241	1.3500079452449203	7.001388766048407	0.780912263533058	7.80785811790931	0.7213907291438837	7.940877876277699	0.5947733465724846	6.773254086927853	0.6900420803190699	6.455840570545596	0.6448523769838054	5.835444967208861	0.9022948353305859	4.602000651462054	0.6454346221517537	4.444405843513399
3.664932628341027	8.8246729577829	2.221792256961375	9.930711624903132	1.7128732956564023	8.196587847191935	1.3700815305620861	8.015976615745924	1.3820598239723456	6.972357451941895	0.798534430215674	8.023245643483147	0.657226415444969	7.79674904606779	0.5792098439563712	6.773113462406226	0.6654509180575302	6.372197861232596	0.665024318955592	5.695710720438948	0.9093397073078544	4.588311011447789	0.6271815819661382	4.824067925705423
3.4943042049004003	8.750981046152154	2.0047570242412047	9.828127707863874	1.7269179114027677	7.972427461048881	1.293293523004392	8.10714998917451	1.397703422089066	7.00994529213574	0.7947364311179876	8.060557513073386	0.6510336740502007	7.880922076233546	0.587649094150737	6.7220811380035865	0.6571895323568295	6.318052050123358	0.6616761909506996	5.471302248270285	0.9135822515487481	4.501609958024112	0.6272634002221574	4.849807727887932
3.4190845620370602	8.825334133679075	2.0024205797965458	10.116015156898092	1.7244614240217568	7.977815353337595	1.3072347896022884	8.26731967202679	1.4211561294552266	7.113594111023572	0.8150076095131836	8.107721674187864	0.656376085916515	7.961946774598861	0.6426877165907062	6.5010156674036415	0.6382958922901635	6.24040448312367	0.6589032797334344	5.442736144327569	0.924809629499349	4.300828571148227	0.624675880281664	4.738268585097056
3.3272952326085177	8.991458304751207	1.9808382092720778	10.804543018586363	1.7869753970310782	7.980729050301808	1.2871071584860891	8.419761273626417	1.4296312402124909	7.019788111000698	0.8697476457338639	8.145798920163225	0.6619481256914898	7.867683735454379	0.6693842150576853	6.3803530886535	0.6387266433281441	6.10073063508543	0.6633481373408376	5.476028237518601	0.9484049503516574	4.31908142450058	0.6553084566819728	4.7018038653384995
3.3959774420131827	8.892674498624578	1.7486943830893948	11.191721711286457	1.7389589065600188	8.157109859263533	1.306088190617967	8.816544908138507	1.4805556210895214	6.8922276261766235	0.8419846720403605	8.072825519543127	0.6936495189374262	7.761984701606275	0.6550996403011681	6.382667456351053	0.6494263131496293	6.12311515979603	0.6648227153649797	5.469741321490931	0.9323676447390491	4.672730458202423	0.6941287083655366	4.304981915024804
3.104721752797509	9.02847981444859	1.776253012810389	11.464020618993858	1.6879045140373539	8.138122819588247	1.285550917910466	9.23151825395448	1.5742034058975862	6.641782903059722	0.7970425583176644	7.926407736370084	0.7164238597302286	7.785075392999085	0.626425209529456	6.479803571887867	0.6544012369586047	6.279826783327005	0.6754514492127452	5.606816398690261	0.939331172343525	5.0628851986089725	0.722291211575301	4.197732739264345
2.986994305725015	9.038431978645258	1.7227233607754502	11.182032276312688	1.7207658449396492	8.1209297743733	1.2185785614530225	9.573812789374582	1.5166611481205745	6.595298495121167	0.791568905825504	7.77861319741003	0.7228059823992443	7.7313358781954955	0.6036588381730775	6.402503600933628	0.6567224282607956	6.40197406723132	0.6896648839478091	5.721168720893216	0.9262077116424847	4.732052231597571	0.7357806745523457	4.139818184353698
3.1206366517036233	8.942134303595655	1.7782800230593003	11.06745341268008	1.803969892407724	8.207454679777298	1.179088622364909	9.592009245185741	1.5263943986609945	6.862360237617413	0.7814823791261521	7.848114560571254	0.7296543030323894	7.769903087614084	0.6329425259780818	6.390591401040934	0.6696161666101403	6.693531504059032	0.6724740922082354	5.630517563244465	0.9234763246875505	4.556368518081172	0.7027316081246806	4.03042402507803
3.287792678315541	8.847584024232571	1.7151222441635363	10.788648899476081	1.8798842504700397	8.4076196532686	1.162904859628293	9.407340364473773	1.4161988278425834	7.003071694829196	0.7703871492566611	7.881941580737942	0.7744807845755048	7.763564537864563	0.6266335536573696	6.199286533503761	0.6780715645887001	7.024541166925259	0.6604934078610835	5.404677477635265	0.9127021028639317	4.522144418045509	0.652043883864654	4.120513332716816
3.316653634588372	8.689225131498889	1.8237799965249422	10.46010738213057	2.0730432086673045	8.610423445523733	1.1258339856524229	9.08299925778602	1.3257741732404584	7.060722785446616	0.7790835025807702	7.797054183362042	0.7960725108739042	7.599436396144776	0.6200857632610605	6.117047503301347	0.6654787773652011	7.236984670829725	0.6303206721105624	5.432778468802511	0.8957238797044296	4.889483091761618	0.6369573934081512	4.3736213875114975
3.4310947916706835	8.587324873609708	2.026519003032637	10.330652991999212	1.962900023896331	8.848633416470383	1.144995690023335	8.797853405493361	1.3056764411777446	7.153131364858838	0.8024520416880435	7.826639362513696	0.7708050632489435	7.48180999174661	0.627318964678308	6.018825222187404	0.6439658788733927	7.170180231441632	0.6218366000250699	5.574502480013116	0.897185244803968	4.604282258131099	0.6618416472219624	4.259937261205411
3.489971608925633	8.732515029786265	1.944837874400335	10.335426990056211	1.7476868311817637	9.05029505162488	1.2167040932263584	8.636608648181436	1.253321518632464	7.511516724015256	0.7893676490063217	7.84593956497683	0.7323522362201397	7.526070737337325	0.6344522375332688	6.152916062822641	0.6400229097198851	7.196943903366114	0.6251809558149335	5.635368635040749	0.9089130666149394	4.540397271397862	0.6691534892120898	4.2663722117510385
3.4056640050935276	8.928603158278401	1.9475209575609496	9.891524329952436	1.6557780849692343	9.013612477858054	1.2479988770626296	8.646863446676232	1.190242367742088	7.743515812126739	0.7986587763493033	7.785662672289275	0.6825467138110688	7.588864613677804	0.656079844317357	5.960584783898039	0.638782863538599	7.237722841430697	0.6249585681109603	5.593931368463575	0.9054353000832719	4.823316498359337	0.6560689899627347	4.330721717207314
3.1989603884771367	9.281831776117254	1.9423723999025786	9.550988448066494	1.5772702926925075	9.072516020414772	1.2364833904196246	8.568915827197097	1.1857520980730198	7.982084917230595	0.7907098010074914	7.8288943577347565	0.6695241315538656	7.637175650506755	0.6966161197874983	5.731982069996989	0.6401405848529997	7.2258821859799465	0.6511475704218352	5.61474685944081	0.9399192087864594	4.741178658273748	0.647700097672935	4.560234953334695
2.98818465039581	9.656797587913045	1.8672199593813505	9.377316661642258	1.4792635263237575	9.264759181849408	1.2241397833273275	8.747295679691996	1.2441083767501577	8.09453407762257	0.7670953212983765	7.854522207446882	0.6639735597022042	7.6556031553164825	0.7325239863933812	5.642402003322595	0.6259979606600627	7.570518079129005	0.6498537022258054	5.548345223849084	1.0126348247126844	4.649914391511982	0.665823826704973	4.768298354309985
2.533890990772548	10.005767299712637	1.8732945018669167	9.590932411814324	1.3988802239690348	9.359255061721154	1.2313980980943264	8.745520075743386	1.2943035820800821	8.069028733932628	0.7554247635298978	7.916968515803972	0.6686743457314285	7.703476374279564	0.7278333038332958	5.517674278371506	0.6171566780433568	7.630329848364635	0.6759372040119603	5.436939255732586	0.9928689091642741	4.679575278209556	0.6875275804884401	4.929172117950672
2.2468601801113763	10.438062322504384	1.8276775191184336	9.670823249574584	1.3299435271474815	9.190488756766161	1.286003460017115	8.51780752478518	1.2992061532224954	7.776400139045713	0.7770096097958203	8.00775892963524	0.6841783460133118	7.635395323631879	0.7008040710094947	5.4787513234327365	0.6284623865256145	7.695099330960856	0.7141427110169364	5.4371201220413825	0.9318553071812334	4.5860294047787455	0.6988300042732135	4.800473107038122
2.3590705200860413	10.534119764105021	1.7554215131922069	10.039098609563492	1.2904182540365805	9.02174117269585	1.3693705359084625	8.484308456417677	1.2849052889297699	7.438422827797628	0.7774367067024819	7.9275172271704575	0.6692632254732339	7.6775481860430785	0.6723528790959646	5.665023489011991	0.6315714212359713	7.739010506440381	0.7168826259856601	5.628968467009886	0.8953678924856063	4.821034891690293	0.6720482606689882	4.716818749944964
2.5774855283983475	10.550131539402116	1.8559503618963535	9.751693682400678	1.267935445661179	8.903701218314714	1.3691925772928417	8.421693799777627	1.2220066350420495	7.561556905555276	0.7737376978041541	7.8582573361284505	0.6616379060742282	7.463696715830591	0.663797877267527	5.875279099362754	0.5807518060647407	7.912330968493261	0.7337228507251783	5.765338216531096	0.9167892716915597	4.590592618116834	0.651319781954419	4.75328346970352
2.5274200337295603	10.549957042334661	1.8810339982542628	9.865477461743373	1.336266841471782	8.75510055774343	1.2808424784631811	8.228244469861188	1.223648958712879	7.553974848497289	0.8041781116758653	7.779618443487139	0.6700584841661892	7.443484579640597	0.654852966123442	5.875280575567226	0.567860344301892	8.07588563300083	0.6821217895970809	5.758928764264758	0.9230424115395922	4.675012064871467	0.6352940950650412	4.620294491760552
2.392677719363	10.438339490992972	1.8413154298318033	10.271418048294889	1.4410270554398343	8.675676970889029	1.2802749875783417	8.214708693393993	1.3322324718363754	7.526397866402357	0.8298752911029308	7.818274704803141	0.6930531210154818	7.508114244752363	0.6749674771643726	5.834759661379279	0.574651479174195	8.073341937010989	0.6542751514201615	5.8608555279620305	0.8929661330071462	4.878075058416397	0.6214675055292329	4.978506738800483
2.1945599099736337	10.20424048880891	1.7696316416434423	10.89403249106474	1.5792498821286434	8.464954476135238	1.274997953177195	8.32234023829205	1.3606049304758887	7.481328317108161	0.7910233808715554	7.67909634748769	0.7274400710770293	7.442936996887198	0.6598048215429917	5.829413426428136	0.5881313283842942	8.029061676230976	0.6501025079239404	5.926121352906753	0.8759751998080616	5.058321985270886	0.6224540761053432	5.087900898076151
2.5285051341441114	10.03451079044107	1.7294979094167868	10.745897694490884	1.797892978127086	8.196397696972335	1.2487507788708232	8.243860702005824	1.2656644421567165	7.560306440010542	0.819951358702792	7.5778042765096325	0.7765443569038282	7.344491799637334	0.6446531798891618	5.837370938724046	0.5724774477170429	8.002806743504463	0.6452136734058126	5.8810076074297495	0.8961215922162608	4.987592178530516	0.6085734533918417	4.813343008129377
3.065922546840634	9.678096260444962	1.588227015974847	10.919189982410712	1.9213663528398832	7.789896312619977	1.2438809859372053	8.451793411661601	1.221044883755665	7.266721765293472	0.8095458452761064	7.48901843703156	0.7966435691726638	7.309647987383943	0.60788483164415	5.97166466119993	0.5878569126388143	7.739648924257445	0.6204357887778505	5.909288720599996	0.9429649339922798	4.791374004992719	0.5906802301773508	4.52162525006093
3.2200794129373747	9.419539678957934	1.4873137347341032	11.04124939018238	1.9077538802540082	7.401580942810418	1.2319645611150214	8.808812780181487	1.2544153339882138	7.418297434563006	0.766774217896476	7.504851205598077	0.7955943450542147	7.046563902293591	0.6049721340693722	6.113873214407651	0.5895429032248731	7.538208152418835	0.6177587643646099	5.804374509301444	0.965735228995109	4.483357104671758	0.5810783685148814	4.302836931509594
3.3620371238653597	8.998204713210193	1.5185365783211247	11.234302374765843	1.9708601107541783	7.3156100657119945	1.2066234373076328	9.007815762205107	1.2343957108004309	7.587583012342888	0.7647025328743529	7.42629382308845	0.8288501432575961	7.063987546778234	0.608600138821236	6.256580467995581	0.5952287427802992	7.399671486117231	0.6210828720540867	5.6840740085566654	0.9385581731515572	4.257478044436388	0.5729529004408509	4.433680925937354
3.200022789060261	8.852822556475122	1.62096533918789	10.890270683037137	1.993627977540704	7.26881042163457	1.2162160628215954	9.039093189876212	1.1887481290133808	7.625659593063405	0.7646028220831095	7.405785976809527	0.8399748291331185	7.094287539694259	0.6023500220150096	6.474740126367259	0.6016726633226384	7.337954438708821	0.6446908350944663	5.806560457080768	0.8847337167356525	4.202719484379328	0.5656301627943467	4.770443337825194
3.1444727870348013	8.839206545174811	1.6656125138717874	10.532800553471318	1.9763835228758084	7.2418477132549315	1.2644893734715317	9.020391120836333	1.1289944719698024	7.7279195518298645	0.7685943211694516	7.434636812007861	0.8572539246624792	7.079192549848437	0.6004150901505698	6.545498650210733	0.5910885522425096	7.510397076263241	0.6273819159180093	5.941784524109654	0.874994586367155	4.189029844365063	0.5623316545610955	5.109350733228242
3.0002223233732823	8.956490887130824	1.643373413131106	10.241907965206632	1.7143119268587248	7.511235731092298	1.218354858152633	8.930583510130946	1.0810522962988105	7.989668401036794	0.7866614218930265	7.566858138346657	0.8194523734033281	7.141070394329641	0.6032784602436938	6.514912913031106	0.5961913334659817	7.540731897851891	0.5870546897225029	6.02827861635732	0.9310571532017945	4.024754164193884	0.5728930287236463	4.8305028762510505
3.0415553350220232	9.38266810797074	1.9143002764349855	10.127234226947921	1.6349681629916406	7.796006037223141	1.1632833097776274	8.890210889582534	1.1055280781083052	7.972954996889294	0.7685471162420325	7.861401598961035	0.7824751625614704	7.083011142805983	0.6046706213992457	6.493066819786153	0.6042969461274871	7.811710335357873	0.5804035040218366	5.935462273143597	0.9741817278558614	4.063541477567635	0.5972975481110633	4.708238815884128
2.9272711670626452	9.440617401761223	1.9512480235653866	10.073992682169829	1.5515986191156819	7.933927444063382	1.1240726188638468	9.031152656644394	1.2139684623078828	8.102764353951901	0.7646677900440992	8.054085808858751	0.8092263480203932	6.936921444831531	0.603179396129233	6.579498976698927	0.587819045035276	7.839192227326547	0.5898749187032717	5.912416097691208	1.016984652898688	4.218690731062637	0.59359010976688	4.948476969587555
2.8368464075273456	9.170009621074431	1.9881861634885554	10.032650627306062	1.5453601237110655	7.9016783001998965	1.0906490045214103	8.597830653969757	1.245689169909518	8.087656517126545	0.7678987254964444	8.197588640262175	0.820905197931221	7.031276285831418	0.6284767593246167	6.403231369738161	0.5646263003315	7.9831654203515345	0.6020348631738823	5.914199336860087	1.0198378047570318	4.252914831098299	0.5971576616153678	4.72754366752101
2.771779202733667	9.467846191012557	1.771679662111242	10.215751088995521	1.5879188174767647	7.831183401779703	1.1045374884220023	8.409362367492847	1.203562382782185	8.021749785767117	0.8155191310876652	8.060901915677102	0.8085815813034666	7.001575198617713	0.6740097906297862	6.179558665310042	0.554005077563538	8.067845558617252	0.591936579556783	5.856438073053786	1.0233725141369154	4.273449291119697	0.6030526931080106	4.725398684005801
3.1166591758985187	9.33531128533093	1.6129649698569586	10.588448305024299	1.6748621277564149	7.671622763905937	1.106118515504729	8.244971522354025	1.2714592502212703	7.960543714186133	0.8216215168395117	7.971526581729628	0.7811430615579158	7.057870347940671	0.6941851276100792	5.995557993315862	0.5493379365842086	7.9358426996621025	0.5730210701557816	5.744297396767162	0.9897702231595832	4.04985183755337	0.6301396287367157	4.824067925705423
3.423093549251433	9.420888378772668	1.528844461399298	10.92365723857841	1.8269711237067716	7.489012344172559	1.0925097168316642	8.22142577300612	1.3505912856706628	7.910178234053597	0.7771304477488132	7.85804284441187	0.7681245841994342	7.271680097562422	0.7082062416098548	5.88229504993695	0.5748873923389316	7.622279798702669	0.5537715464823955	5.773981408843756	1.0236753191058092	4.136552890977048	0.6462226072147005	5.06216109589364
3.260419177213959	9.396505418125917	1.4706529247533167	10.950116782308374	1.9342743273130847	7.273488878728916	1.0524243353015268	8.501102054715625	1.3428333666083623	8.137602850339679	0.7395473470200515	7.858280445861907	0.7773357758764912	7.556008655126612	0.7110905211056531	5.990272603662079	0.5969575205056937	7.437846876521625	0.5447669105458887	5.967003289011004	1.043100247728524	3.894702584058367	0.6610648424860542	5.265934529838511
2.6362522674233393	9.586539688237327	1.592665777653324	10.075911128597024	2.0546540394361816	6.9918673102881534	1.0274833790489293	8.966002739719656	1.2436150321900643	8.116117924585835	0.7233559886253882	7.931073803224261	0.7648114661152836	7.673555840069752	0.7224646359030721	6.019253963312223	0.587684869154089	7.373985144259033	0.5510320477828178	6.049561962289276	1.0403802863048872	3.8787313373750583	0.6877234556680694	5.227324826564747
2.461603305951851	9.437135688468299	1.8877261098399252	9.403861767151591	2.08349608329984	6.771679021966043	1.028638320671766	9.12627898578688	1.163909019529267	7.833161097305922	0.7425001763016836	8.053549042940505	0.7113582119938212	7.890807041753439	0.7240248792198059	6.0744815324577255	0.5867776806384627	7.369526194818018	0.5694606395404093	6.102050328782046	1.013765778580566	3.7920302839513806	0.6884487573336678	5.263789546323302
2.1558890292826445	9.516555280216224	2.119655305747147	9.130311445664313	1.9990041687033633	6.698746129157465	1.0405771546510958	9.101691659698801	1.1298589782895725	7.69761843181396	0.7586038055096954	7.975531556672081	0.7008119766034295	7.9931002184880535	0.7296161338984715	6.1009937796720015	0.5952600274796718	7.437936654027145	0.5937644123637524	6.0772401485895475	1.000249188676368	3.997374884165354	0.7090374762118886	5.195150073836609
2.3524562988299147	9.452844463080572	2.225559275312418	9.153920676240764	1.9261069888556022	6.681118967967577	1.0456031737132503	9.02748881547568	1.0973124996903005	7.654113232671311	0.7964869225057181	7.998448613781027	0.7408216620955927	7.9312795742612066	0.7444400642544324	6.099493827563183	0.5859117107517918	7.481758052001146	0.5947403417783845	6.118098893692107	0.968220861952782	4.134271284308004	0.6872368642506678	5.351733870446878
2.5409344047855136	9.529571653051189	2.248774560819467	9.207761153474436	1.8050534255576407	6.763664270751984	1.025491249470307	8.9142804623288	1.059039264826456	7.594650964461529	0.8200512370611811	8.018758544148744	0.7339215578850812	8.072982981239896	0.7103756459390045	6.178219747854247	0.5975166931399563	7.301035933381754	0.5907452102222956	6.234620162163008	0.919079660825604	4.312236604493447	0.6669376305873085	5.227324826564747
2.4166343485022583	9.69659845383765	2.0589361636701846	9.267203308018589	1.738574054033991	6.872245745753519	1.0055725628391645	8.829078450824628	1.0633448967289836	7.426346355341735	0.7918936081809765	8.137134362607005	0.7172672529550567	8.174491330750781	0.651071792427347	6.467721865212149	0.6301128147214363	7.013348904569956	0.5937806285383695	6.283884156766953	0.8880651816663885	4.442288184628964	0.6648071829173828	5.371038722083761
2.0968700438815344	9.95012968711095	1.9436053524486456	9.235183412735523	1.735349713935407	6.8863683154714845	1.0022724371649734	8.884736373027382	1.0782584763532208	7.640244922987719	0.7401497068550995	8.225275139414405	0.712478239455056	8.07025947101019	0.6263874438672475	6.60316311202494	0.6477608113367147	6.683715830121763	0.6013492491166361	6.264838899194131	0.8769040530963138	4.414908904600434	0.6644096995109963	5.280949414444977
1.829539677742195	10.015254169848905	1.83377348421831	9.552005876572181	1.830628308776028	6.8118810248794155	0.9908879395308874	8.782446253074252	1.187370500392032	7.9116124330626185	0.7927261365779155	8.150500272713408	0.7513104119115873	7.921906017093617	0.6133796373352768	6.592133554040692	0.6540564544986368	6.5328896208417895	0.6221473207399665	6.160707854290524	0.8901853822591496	4.1935930577031515	0.6480005664444305	5.0643060794088495
2.088694492489434	9.671601704104479	1.6756863570698426	10.098759033952973	1.8475467586641907	6.934820375683704	0.9798511557331346	8.443226088887021	1.2309777843467078	8.087232455852186	0.8021293948589289	8.078938871341814	0.7906398242504774	7.894235166404445	0.6086485000740929	6.529038456889249	0.6807782953978674	6.3305610492263344	0.6445140385118773	6.113523998520685	0.8969459033244455	4.090920757596165	0.6179632141764585	5.278804430929767
2.5928153924412856	9.27031378074886	1.754923439961799	9.961326444435208	1.8539548594948394	7.04345672018175	1.0329076796830756	8.346267277117905	1.2648741555115262	8.097311005227416	0.7629686260149982	8.150674303763568	0.8295140824080244	7.908252208765048	0.6199943114651243	6.420917326233552	0.6743148003814989	6.310111728523695	0.6538584898892498	6.0298499242438455	0.9234917572696859	4.0452886242152815	0.614332046567934	5.186570139775773
2.770157671550039	9.04177335262686	1.9111588784073188	9.572112312670816	1.8478138330936977	7.152378493700194	1.0733890314858698	8.329740986124955	1.289085658701943	8.181641811841489	0.7319923688484555	8.133171204804256	0.7954912856907497	7.903915005686558	0.6469582966834025	6.278106353235786	0.658529057678251	6.428817541382934	0.59900737885664	6.099754262918677	0.9267402388508545	3.947179537446383	0.6115539586553705	5.3324290188099965
2.8021121166004566	9.394825668006728	1.9127490452016296	9.455644105257054	1.8188027400384086	6.96808262251565	1.1101907521523966	8.110199855364284	1.3048434697873839	8.039361248650781	0.75926395438704	7.938670833698423	0.793159425712443	7.891265057683074	0.6700836356784519	6.2267493922149875	0.6798958785286632	6.359489356561781	0.586288427030203	6.252400687489889	0.8965612849104388	3.887857764051235	0.6037346105386249	5.188715123290981
2.4867632162039253	9.59814675483003	1.9179083323267032	9.139931034287581	1.9729619341697968	6.962710307916563	1.0505023642597966	8.265420868411956	1.3205390078233494	8.134334962822042	0.8237884124821162	7.8633640928299	0.8181645686068244	7.741752781247255	0.6876037236790792	6.170491239799855	0.6968262114908687	6.602546989849862	0.5957636495527745	6.3246859037150145	0.8549351136104987	3.8399440240013076	0.5771990710834308	5.145815452986798
2.2596546930410804	9.687383751192524	1.8969038769024391	9.010622157386441	2.0321494265101205	6.995180742429109	1.0242755530213676	8.619834384137677	1.279596899327998	8.012511749616802	0.8639299475531664	7.794451950855915	0.8364261471881279	7.514570257831749	0.6844380341088968	6.250070983920769	0.6887269732160932	6.785423768601828	0.611257956856122	6.295638704009178	0.821301618268311	4.008782917510575	0.5725852314462323	5.11364070025866
2.3983323552153655	9.672284963021445	1.8102357665200113	9.059269558460084	2.0202157521495363	6.81278632485371	1.0301031561420164	8.603183994210868	1.234603895088712	7.9237022218351605	0.8501508579324835	7.746976459248208	0.8972240655983389	7.481119284188885	0.6858301384481649	6.203242954036235	0.6221189870369392	6.941377270975049	0.611944275514324	6.323801629253579	0.8044342770220947	3.8992657973964557	0.5792001732553799	5.045001227771967
2.467801062304832	9.503907685336253	1.9387063161883924	9.065879351429517	1.9267367775980089	6.788327001279382	1.0418465942604713	8.307383843775824	1.2098730378060278	7.853446761923113	0.8142763945433086	7.610105072936835	0.9079433857432542	7.559348951311804	0.7060807511105593	6.307559007209211	0.5980357321940484	6.972978952919425	0.6075686271929854	6.2434218916105335	0.7977363851993261	3.9950932774963097	0.6147228567089733	5.55765228790696
2.3451182348287505	9.387524548282084	1.9789262798308185	9.067694192436798	1.9542403288724584	6.9436877662082175	1.0427889677723432	8.43971085169527	1.1989720950739613	7.687693020080232	0.8744178225080768	7.612295583504966	0.9116694435201911	7.640719417350728	0.7024929383655988	6.2210545162773245	0.5803144145879369	7.076043529260738	0.6043080236130698	6.155831867837015	0.8189998118307182	3.976840424143957	0.5822536505966246	5.802180408640804
2.5605033764593874	9.312069498831352	1.9140009271523073	8.79588246302417	1.93656852954352	7.099294705725065	1.044278102387814	8.739362565418181	1.1952170443775834	7.7188798336811315	0.8736721353195838	7.616448451300879	0.8762655293890055	7.608792983627637	0.6941291214407382	6.146547973463096	0.5758475006985627	7.203577463496482	0.6001487609249213	6.042221892732111	0.8476970457356742	3.9928116708272663	0.5694521780621491	5.907284600886054
2.6941616393477292	8.988549265426089	1.9140466717314586	8.698506755520885	1.7861721605540488	7.079200816634829	1.029213824888613	8.758540571854768	1.157953820445432	7.847906540085226	0.8709159906737588	7.562973387680852	0.8510891880200908	7.529256816338906	0.7144511296444248	6.069794904174206	0.5623311716203034	7.307420111552335	0.6038298256850554	5.84255915954348	0.8786446191628329	3.917518650748809	0.5755702886803761	5.731395952638902
2.7186287144586743	9.004608254542458	1.9287815698556254	8.885099534735579	1.793862677071122	7.147207620155728	1.0217469425905776	8.488739372880472	1.1102714197592942	7.941967135400294	0.875937327599532	7.608474567208337	0.8435753778808607	7.4085396115104585	0.7689724967221725	6.128572616708453	0.558933926249922	7.469697940425787	0.6148308565429228	5.553613694501819	0.896204012054268	3.8581968773536612	0.5816419414756853	5.686351298819509
2.687860328246401	9.18860457196124	1.9599971800072866	9.259600532766145	1.9609104679973974	7.095101164019632	1.0447424707171196	8.414348132087468	1.1444225750769303	8.125835506663226	0.9032561172497379	7.741857290567793	0.8016668622337724	7.301693261417142	0.7667714701053814	6.199143470035619	0.5825023826582456	7.345894760308478	0.6497422585997639	5.464857617761519	0.9128607490129235	3.908392224072632	0.5906778424198426	5.390343573720644
2.809141211027147	8.99700849349303	2.1132428344607783	9.250046716122934	2.0101840899367045	6.9772088015203275	1.107416104935881	8.885449267446353	1.1056469653448118	8.464346738798053	0.8997687445778163	7.878802589766721	0.7924557270254091	7.167915028320152	0.7847446128776794	6.336445440493541	0.6105860270540523	7.371221992144577	0.6940613904079981	5.7175513947172885	0.8994300272800763	3.828535990656087	0.596076038361894	5.092190865106569
2.6007556368706046	9.018479049363549	2.1089581907021064	8.928988653181085	1.9087812623242433	6.932576141891165	1.165579659005259	8.975095009977142	1.0722577737671772	8.522471192766965	0.8355190510876106	7.968000178511002	0.8137939134906571	7.2804971318500264	0.7748509104742596	6.50798733184369	0.6064683575751679	7.1600353733174416	0.6471800136053607	5.938214794330784	0.9009152272955756	3.8627600906917494	0.6039796916475018	4.984941689346111
2.853435212333006	9.131443366171908	2.063335498996045	9.222885798623318	1.9195917707209529	6.922241581917675	1.201716133840558	8.790142410325803	1.0438602251903897	8.282476924726101	0.8130052359780986	7.809168508365231	0.8312469787555793	7.323096669474731	0.7968764483468915	6.6746721895680485	0.5884744851799283	7.051165184952255	0.5897602969599085	6.091920131007924	0.9120996373931267	4.068104690905723	0.6113631039118248	5.06645106292406
2.5354771327843864	9.083132834447637	2.018646674029483	9.462699750763877	1.9190463329347065	6.900851668667215	1.2235271226992595	8.364068504802747	1.0701255363372735	7.990946133325145	0.7737414986117513	7.688044306100077	0.8584980339971275	7.322338000399165	0.7581110249838278	6.944943470359561	0.5929385362197684	7.025069856680005	0.5839775443864057	6.0340767193459675	0.965313582475489	3.8467888440084406	0.6081121720213329	5.109350733228242
2.2248180334518666	9.204434663222854	2.006952702230219	9.539974842697735	1.9071628636285556	6.6827941526448935	1.1303850483194668	8.44941799619933	1.0935081167120737	8.150117175969317	0.7592930702533925	7.596186305561551	0.8844753784895056	7.425853987781274	0.7233454712458933	6.885689393060588	0.5897765672688458	7.277803510007874	0.5761903312193024	6.1074709120354	1.0053393831716553	3.680231557168217	0.6046437622825701	5.197295057351818
2.2931103252837874	9.308150434158094	1.9019339253976397	9.68036193284185	1.8786801520979801	6.582881680609514	1.1207880806149315	8.60688807760632	1.1439308360163976	8.158901981770695	0.7391009987640607	7.6840741274301205	0.8662202877651004	7.485622210725017	0.7068974010568801	6.789564798500878	0.6159745442222136	7.41744743221094	0.6182883138865048	6.131140267310255	1.0118541611354936	3.5547431903707887	0.6038513744717202	5.411793408872735
2.4269471379765823	8.995758734795672	1.7547503811307614	9.611195420148675	1.8459866645288756	6.51074934575223	1.1490566381682923	8.605608869393153	1.2030520417161008	8.166499733059025	0.8202468609569734	7.666337103908056	0.8030645712158596	7.478014576895022	0.7290329734825793	6.3966548146340925	0.6159851321586299	7.588732937471946	0.6283509494357598	6.091599961993019	0.9808317228422572	3.584404077068363	0.604042930705202	5.37532868911418
2.812116740088731	8.60990107452857	1.8145246893092752	9.887637962599769	1.827735713760489	6.520262044312122	1.197309274392069	8.435058040943124	1.198359877624057	8.237057029481871	0.8367574901646094	7.5214656481041615	0.8162522967025893	7.426842368442731	0.7477453633107607	6.210940590162325	0.6347696915578649	7.623347153490564	0.6370109924775424	6.007580921566029	0.949154493972178	3.8011567106275574	0.6083252373828281	5.4804328813594285
3.0416973603570736	8.634751052849934	1.9813493603198307	9.77302650400359	1.9081651344009734	6.553722831937854	1.244749175956463	8.41510149355009	1.121854736771372	8.34934068708116	0.7927774292097838	7.504102618675298	0.8227909735399284	7.467772668543285	0.7528433816582087	6.376376578903656	0.6253981493228111	7.723598701325466	0.6305211644935786	6.02120767210693	0.9212148295297343	3.513674270327994	0.6138573004091454	5.622001793363235
3.044954653959827	8.550173633635206	2.1481801351412235	9.38125832402241	1.871080199507236	6.863349311508729	1.166770776311004	8.640307111154163	1.0923840700921428	8.31106658099696	0.7989451584847216	7.60273285927625	0.8289358965375949	7.621552779297599	0.7687680763437726	6.539066057134052	0.6343358619900114	7.714261840750991	0.6022679946833647	6.113370984918306	0.903846806962571	3.360806623502036	0.5898336206054091	5.549072353846122
2.598132479966067	8.633677156272162	2.2691438771619383	8.929093422706844	1.9833963041184173	7.024251353654877	1.1002411516426251	8.863264559666552	1.1264553656416119	8.30526684951192	0.7858371634641514	7.711122043183328	0.8921333970388879	7.6835124093812786	0.7334712120704207	6.714147180796418	0.6395010983637455	7.6791189349776205	0.5777471552043525	6.254244019558419	0.8901397830473655	3.5684328303850537	0.5841137342113466	5.564087238452587
2.540717824685744	8.871132123398297	2.44206108019572	8.851593076292605	1.9520444939857005	7.154913463691457	1.094422350304403	9.036872448447449	1.1570249929747694	8.25465089580425	0.7586343235509959	7.817763304438388	0.932878886717818	7.757859495418402	0.6896882342198949	6.893957999403198	0.590775540509492	7.872240324637692	0.5609338474033204	6.183187142943131	0.8426197739541132	3.7418349372324093	0.5793893367928998	5.437533211055245
2.678775519265089	8.705041012379084	2.536457563089023	8.948904757974596	2.048504582492858	6.956242483324391	1.0959177492211694	9.370669354334815	1.112151909373539	8.250424074960035	0.7961485487254101	7.76663219932101	0.9655708122946952	7.738068455746399	0.6654635865064766	6.999589222394821	0.5682256739760546	7.812588159856327	0.5602508119975808	6.161339025606817	0.8527013663844082	4.06125987089859	0.5857602891851679	5.409648425357526
2.992380869079811	8.429658641039135	2.380149964447213	9.067294322080159	2.1609249082374293	6.739712552622652	1.1205369939491634	9.533546282407299	1.0566080416218022	8.089469279994702	0.7682507296472775	7.798432715483112	0.9436327356068505	7.523187463734364	0.6516814175543602	7.120567259622276	0.5947947598419899	7.645861356820251	0.5708222407857142	6.253251664060389	0.8587203983220547	4.024754164193884	0.5769360342174246	5.669191430697835
2.896377235295288	8.310349332311997	2.1219101827920013	9.254732242135963	2.185738694157862	6.595475394274055	1.098473107951753	9.6607569071079	1.0044587060238799	8.115183880089186	0.7363229502545954	7.751097703329098	0.9042815742491532	7.2573361611287766	0.6539225680088872	6.917915771053465	0.6138797463173694	7.524841279374179	0.6093194971709834	6.328675931225545	0.8288688492849088	4.184466631026974	0.5683303983667133	5.770005655912667
2.8780450907357267	8.06516698434314	1.9883492977143464	9.26837730875999	2.285258853212494	6.617351048889776	1.0731957925654898	9.88254328434043	1.0110653135582812	8.110662832057976	0.7783503158172604	7.662661337081058	0.917007089916343	7.099461472398042	0.6803852085473853	6.704896256652123	0.6334694322462963	7.281883398870014	0.6159762069891753	6.341115944933292	0.793254402837381	4.216409124393593	0.563487907134894	5.76142572185183
2.6813028301713935	8.01999733692743	1.8748113784204203	9.166366131794868	2.4333118199118378	6.657251376089656	1.1311698630470874	9.56175248628226	1.022390760157314	8.063073486892392	0.920582977100704	7.571650762170516	0.820753401958448	7.036678440099997	0.7109713992717817	6.557633243516225	0.6142295728362884	7.273843324486437	0.6112160143245101	6.2818369240838905	0.8062932864866398	4.202719484379328	0.5639890957296431	5.714236084517228
2.8668913538990655	8.104406996267489	2.1356972925373245	8.82017968015309	2.464910560064671	6.437784998568432	1.1172444593830546	9.149788539612413	1.055324298968387	8.069667758604382	0.9430679127548475	7.509973596523631	0.76199270206524	7.319033464720314	0.7275059467265534	6.359781601695629	0.5971418061440659	7.553969092277454	0.6027681409652909	6.19831225940241	0.8256354926861752	3.8627600906917494	0.5663983655200854	5.413938392387945
2.851249838751232	8.202396493026338	2.511934501330121	8.910514875525498	2.4229467273215968	6.413519416902701	1.186900091757602	8.980219936238539	1.1075678372820992	8.304911747734511	0.8400092905512144	7.497976189082918	0.7491593061399977	7.515949603473447	0.7365121587436192	6.2448439364350135	0.5831722628644785	7.6356267211905395	0.6084828843690304	6.125412207414552	0.8342212029778748	3.887857764051235	0.5678229563621758	5.077175980500105
2.7616390256141967	8.194445413479038	2.517094780129893	8.895642259291353	2.2393240677444917	6.431786055706706	1.1321964786476433	8.959778908406244	1.157310430012115	8.629053564507897	0.8117062249679768	7.587266266448689	0.7699852354020564	7.4034439049143	0.7217324055265317	6.285765608045615	0.5986090462642427	7.719897873042204	0.6289085833583193	6.0971687012740725	0.8581310089109645	4.029317377531973	0.5817034663698023	5.210164958443074
2.580552796127269	8.152655525059284	2.3883099530261136	8.96331464213665	2.0650602111416276	6.644907118493813	1.0225250922909352	9.100082195446067	1.150180858335644	8.63433744725022	0.7688215441800551	7.70877950077916	0.8350235325857664	7.140698965181571	0.721658603911037	6.2425095437028855	0.5740988652676943	8.027575359750635	0.6206334543112704	6.137339237731853	0.8756320196067261	4.063541477567635	0.6016032307340324	5.227324826564747
2.766780430848545	8.051865554653807	2.2239757707302674	8.92089753552803	1.9907993792566967	6.89989690354843	1.0369061045360686	9.186879282920785	1.1703862232190192	8.52738221864301	0.725075311722707	7.906953479782904	0.867259706195051	6.958809689198516	0.7356294343862216	6.2683904888657125	0.5303535187905969	8.302294526653442	0.6017507209103694	6.204921577362375	0.885952438552959	4.17077699101271	0.6091734697036818	5.411793408872735
2.6995771104905057	8.175129969833907	2.166037264681069	9.22577452726961	1.9509255347377599	6.949641190672152	1.049371623221284	9.38825071108249	1.104730930419976	8.480770513058355	0.7129535632715002	8.112853190253281	0.8697011263283223	7.1825746836686	0.7295111251538999	6.319883389063511	0.5367895944945577	8.117163334984989	0.5935463121883306	6.200910787637494	0.8891176207948576	3.9266450774249857	0.6050064134412786	5.461128029722546
2.5378406981676602	8.32565792962494	2.1096867419286784	9.375392394685852	1.9803356884993062	7.1212770196753965	1.0423515350071102	9.630610083673	1.0531241523683699	8.458840283334535	0.690496296332455	8.281498522247361	0.850220710176457	7.425316586838708	0.7801134175926888	6.3928189935886754	0.5698932619024741	7.760267824692737	0.5781451607961997	6.069910695183491	0.9077661512251486	3.771495823929983	0.6217509845556733	5.287384364990603
2.4247746514319224	8.649870121795557	2.098938464443345	9.44751340800538	2.0777341695414355	7.302365710671598	1.045879416599422	9.667949024849097	1.051842494025288	8.387834353862555	0.6616493105585843	8.472767160353389	0.8477458950170921	7.569275720201379	0.8048187196214938	6.173160474215837	0.6055889256622402	7.639527055041628	0.5530605517558332	6.0134422905474745	0.9509096311775869	3.9882484574891777	0.625076556145533	5.1501054200172165
2.4623256714688053	8.637148348598764	2.233134508013961	9.670365755978777	2.086245069931395	7.383206814958007	1.0566209353185023	9.416715679219902	1.033932876491748	8.569529629069809	0.6457760677754742	8.552998654487192	0.8436372186997242	7.815586223900426	0.8182677655906125	6.035300947747244	0.6403219440034058	7.508431946420108	0.5432219802720558	6.047536001082431	0.9772647141972163	3.693921197182482	0.6172510372857575	5.302399249597068
2.6327872022827634	8.338275332948639	2.2037714663411547	9.648079531691474	2.045774665782458	7.312166488103603	1.0423442166653096	9.36188261025689	0.9888234010604465	8.779450105643342	0.6503894348863855	8.461178612841106	0.8570231923032512	7.938359161169972	0.8008544533565006	6.063360000516611	0.6592970184856012	7.502845790520849	0.5377107334290685	6.04518826472712	0.9848919554983551	3.5182374836660824	0.6291965401709949	5.2680795133537215
2.4366815406753166	8.229214093348125	2.23280112816674	9.347070281609092	2.0943370424325534	7.366027153549817	1.0614638203041957	9.305383872813847	0.9493911294549657	9.134807746564615	0.6270215576415764	8.431881979903437	0.8471600356795072	7.735192963364734	0.804961393411425	6.15068006232769	0.6930079086068683	7.751399802202666	0.5374019954772699	6.152924060956072	0.9821911685969356	3.5615880103779216	0.6131291527481001	5.220889876019119
2.3167810007156997	8.299360920556058	2.2695064625478962	8.895653318296848	2.1148122812520884	7.600042824088781	1.036876720192072	9.429305875767136	0.8897140645780184	9.599709371461442	0.6135824688207623	8.329938595546325	0.9038420988683852	7.738476059295567	0.7908037639725104	6.29728186422589	0.6844643649958889	7.845875663848871	0.5308156948069114	6.271722905167368	0.9651272153432217	3.6893579838443937	0.5977451536484476	5.124365617834707
2.4141330723073553	8.183893966233823	2.2091989084399444	8.730886359509048	2.0511607050514113	7.675415583747952	0.9724816905520519	9.568734175396479	0.8735997525012102	9.598969840304472	0.6239530149629755	8.208465016942089	0.959971388394608	7.832286545921103	0.7956329464980636	6.251285579286935	0.6594073995373493	7.6314371042660945	0.5191410967483392	6.317012502682532	0.9359741216829407	3.734990117225277	0.5968752214740755	5.19086010680619
2.6025627085620213	8.07845148298263	2.224771256538988	8.52084208605946	1.9463358218137494	7.5132009568027245	0.9420608084933014	10.007464148821157	0.8662273957780108	9.408756719739213	0.6819261480191169	8.020037435108808	0.9012724756099644	7.8443812955078	0.7585969927660385	6.32140785900312	0.6544639521634137	7.4544756656003095	0.5122266202594772	6.354320008129188	0.941868832533526	3.7874670706132925	0.6384604950142398	5.201585024382236
2.6240625633677284	7.961753047193321	2.3386428011121634	7.997993260085999	1.8925653800910185	7.505374292736127	0.9106771109161774	10.078960647091709	0.8667012125674449	9.155795371302506	0.698353227600671	7.969525646997964	0.8292364361645626	7.805517406332872	0.7449738229500739	6.402623109313033	0.6415603919426659	7.289614239623451	0.507773765029103	6.369363368472706	0.9397582428180914	3.810283137303734	0.6707603025557269	5.242339711171211
2.6799330994201904	7.935286985539108	2.5265727797658797	8.014073054078036	1.8786104654375968	7.3430725533173185	0.9087906674352939	9.8409415897496	0.8551437339660803	8.96548111014172	0.697033617541452	7.824949889947573	0.7776331529692454	7.849046386006726	0.7542948510177271	6.320638820656186	0.5841026030538473	7.176045695135853	0.5167765629340937	6.29279189102964	0.9254477904110862	3.4429444635876254	0.6500305714225748	5.304544233112276
2.9803966934251296	7.75659222865709	2.580770773039675	7.963766802179906	1.8762079508826086	7.176979272264228	0.9314905032338694	9.608208427575851	0.8523793374998169	8.834806826606998	0.7516929890359183	7.805317632265722	0.756056839475073	8.03126835058931	0.7582941072874146	6.192573012297844	0.561252290855856	7.091724666892227	0.5208906812477035	6.290295959472648	0.8894400734998849	3.4611973169399786	0.6417912226492769	5.255209612262466
3.041733473688602	7.726456265232514	2.618214035825171	8.201833431452004	1.9675550986474828	7.192964074796	0.9492629411835841	9.579714682874066	0.8517887550805303	8.8058127664816	0.7823015003193377	7.8156653893202295	0.7423401432963826	8.107886559895093	0.7278319863589572	6.1737575026504175	0.5507935172431396	6.9821961101532	0.5189528570321562	6.372042830169772	0.8572413867060471	3.5935305037445393	0.62534594552419	5.255209612262466
2.9646355989402906	7.706602468930347	2.7323320463309693	8.045077267014177	2.0456083078536293	7.427808954574333	0.9383564915838817	9.829039557761329	0.8854765054585326	8.600569012022053	0.7622650248791673	7.702465438138052	0.7400573902550505	8.173510234636911	0.6938265653698035	6.285528388405297	0.5533946721085263	7.067774023474158	0.5387546329682019	6.400223148665439	0.8430059643808039	3.6391626371254224	0.5818102150526689	4.836937826796678
3.0193125596276933	7.784226303144765	2.52545862969405	7.887949170759914	2.0506445821203174	7.640484894597641	0.937360997899318	9.864789043389608	0.9365014082568262	8.353184980876767	0.8233709618210789	7.382322909392081	0.7312938681233538	8.24365082555739	0.6879416272712776	6.340687346134266	0.5884519310803338	7.0575593384012265	0.5541871694085978	6.335220690451071	0.8923480491229855	3.7806222506061595	0.5636366891344422	4.8412277938270964
3.233212928399463	7.7420094930978385	2.3507602792421105	7.958165706922346	2.0947533181730287	7.617943888004729	0.9778755224768861	9.82041782929473	1.0061915733608717	7.81601221789836	0.8580727182842697	7.140731758401297	0.7368497494568205	8.198989429849298	0.7232895610968734	6.279717084862779	0.5882596399242246	7.316407837383106	0.5726955175788925	6.157260190662442	0.905541449809611	3.6254729971111574	0.55930660101381	4.9163022168594175
3.146527966757543	7.741153561376634	2.2283100665409834	8.162168853106193	2.1776838774003875	7.5437286276765025	0.980431775782793	9.801929785952384	1.0291670446755767	7.606917035902144	0.8180982759468042	7.049982880974418	0.728034219519279	8.122764089439604	0.7059597516785427	6.267638908241226	0.6530196244732462	7.437018928415127	0.5844007472681138	6.137675037168496	0.8779639181044859	3.513674270327994	0.5649884969926258	4.836937826796678
2.568202872781719	7.686644192670237	2.3260276040222814	7.842843561709781	2.064594385564367	7.664156659070131	0.9665586175373192	9.865121772415176	1.0352173731950192	7.745936686788703	0.7936484887185896	7.137122101013909	0.7263204045550717	7.962417455707825	0.7178494485504074	6.200766075481187	0.6885060791899519	7.3418447972815155	0.5996310520545179	6.140174024296657	0.8395843973523847	3.5478983703636566	0.5752237787500706	5.057871128863222
2.2715396069221514	7.905475388695984	2.4961187501628963	7.6549126428299985	2.143058610535266	7.6260385944765225	0.9702452424484173	9.695849477727588	1.0380836024710498	7.876995082647832	0.807112969831894	7.131378817982807	0.7743657429633584	7.796546154861655	0.6837617693448182	6.224953364835394	0.7303645978335455	7.021508682294231	0.6122972098865372	6.211621034671813	0.8751083333499524	3.5958121104135836	0.5841668354928695	4.83264785976626
2.5291611083881613	7.752056984483537	2.673119249097235	7.266301517891632	2.0818677043754543	7.683333834015219	0.9428790576185908	9.450834792622892	1.0632638814659965	7.796017292861422	0.8426169291832526	7.0863809596055845	0.8056131173336495	7.905451134659312	0.6893906538110548	6.319638403304017	0.732012247495293	6.770630430747186	0.6095641368730355	6.296977318399012	0.8874570728691652	3.6414442437944667	0.6218914939586879	4.8197779586750045
3.172345049420789	7.45509599798488	2.842339421968735	6.970563339060677	2.0158535727146782	7.851511696229391	0.9319764564484477	9.451524081266403	1.0378905083168817	7.670102324309447	0.8809817371785146	6.906570856264989	0.8120473541109966	7.873739098416389	0.7362579718308012	6.413772689139104	0.6594779352154292	6.831409801986793	0.5918439446238172	6.428551544840823	0.8792850328555937	3.7418349372324093	0.6848078521406753	4.8412277938270964
3.1808564976080698	7.369752819121748	2.9928487803214296	6.363110210773726	1.8499004649499977	7.995792952744958	0.9734064481838507	9.407349806783959	0.9813299260839478	7.534462322883855	0.8802193437380081	6.797730958024022	0.7485616732389657	7.8711799871811285	0.7240113382385824	6.495424189961793	0.6336316970946996	6.9513126482530145	0.5715654349134361	6.426492168221068	0.8905932738539831	3.922081864086897	0.6747490099764845	4.860532645463978
3.1126209753975607	7.261762802609803	2.8145243758351426	6.604900232580649	1.7237124551897653	8.2300377027778	0.9589258054326256	9.120468592769432	0.968679154699872	7.243155689479891	0.8898961442050677	6.808851179409204	0.7741611792952469	7.786060959176247	0.7223396832391235	6.44981210328229	0.615485718154465	7.118049426567482	0.5549422710950208	6.248220862000993	0.893773467973474	4.052133444222414	0.6354595916937785	4.555944986304277
3.031290345095185	7.31821746810916	2.6676511044259925	6.985060531160861	1.696596168048199	8.127864548434511	1.0047834209550057	8.950096493762192	0.9697508718073422	7.036637214755993	0.8818056470422925	7.014257508746902	0.7807405660224014	7.814002910926245	0.7387294708117004	6.257694360543655	0.6203655629902809	7.202350504254325	0.5458529463397477	6.204519260491821	0.89697128807245	3.9494611441154275	0.6228512060836765	4.5323501676369755
2.976407608877159	7.507563481451438	2.76950466610974	7.1329805502069155	1.7207782934233424	8.132560201534135	1.016437425149602	9.228952643387053	0.9644904779708156	7.007315161069232	0.9230967669406965	7.041086744113281	0.7440184714036592	7.958232897012895	0.7589507605645854	6.11389548584033	0.6361978375882723	7.000620449342361	0.5453591142308356	6.248873304793501	0.9113978286614188	3.812564743972778	0.6272167530910979	4.324286766661686
2.81592822293547	7.9856315392996855	2.689930108701959	7.615324313416823	1.7987296138021307	8.286130754301555	1.0348066517350687	9.369196578762855	0.9577633326258937	7.377079154277902	0.9983893901054683	7.028239950866161	0.7431298774720865	8.057631293870521	0.7953398101088318	5.979867544352148	0.639196211448703	6.803498973047286	0.5540848524174934	6.223628920103123	0.9037511623990425	3.691639590513438	0.6133327485915395	4.319996799631268
[truncated: 606 more rows]
